# Supplementary material for: Arabidopsis Spliceosome Factor SmD3 Modulates Immunity to Pseudomonas syringae Infection
Source: Front Plant Sci. 2021 Dec 3;12:765003. doi: 10.3389/fpls.2021.765003 (PMC8678131; doi:10.3389/fpls.2021.765003)
Supplement: Supplementary Figure 1 — The smd3b and smd3a mutations cause changes in response to infection. (A) Structure of the AtSMD3-a (At1g76300) and AtSMD3-B (At1g20580) genes. Exons are represented by gray bars, UTRs are illustrated by black bars and localization of T-DNA insertions are indicated. (B) Growth of Pst DC3000 after 24 and 72 hpi in Col-0, smd3a-2 and smd3b-2 mutants. For each time point leaf disks were collected from 5 plants. Results are mean of two independent experiments. (C) Disease symptoms in Col-0 and smd3b-1 6-week-old plants (72 hpi). Experiments were repeated at least four times; representative pictures are shown. (D) Northern blot analysis of factors involved in pathogen response (another biological replicate). Samples were collected from non-treated (NT), control (MgCl2) and infected (Pst) Col-0 and smd3b-1 plants at indicated time points. Numbers represent transcript level in Pst-treated Col-0 and the smd3b-1 relative to control and normalized to 18S rRNA loading control. (E) RT-qPCR analysis of selected genes involved in pathogen response. Mean values ± SEM were obtained from three independent experiments, letters represent significant difference (P < 0.05) for Tukey’s HSD test. UBC9 mRNA was used as a reference. [file Data_Sheet_1.zip › data sheet 1/Supplementary Dataset 1.XLSX]

## Sheet: Col-0 Pst vs Col-0 MgCl2
gene	log2FoldChange	baseMean	lfcSE	stat	pvalue	padj		gene	log2FoldChange	baseMean	lfcSE	stat	pvalue	padj
AT3G11480	4.82949	110.834	0.326856	14.7756	2.10532e-49	4.22222e-46		AT5G20150	-2.72042	562.265	0.167486	-16.2427	2.51782e-59	2.52474e-55
AT4G15210	4.59642	416.175	0.214688	21.4098	1.08258e-101	2.17111e-97		AT5G45820	-2.61121	145.128	0.341149	-7.65415	1.94589e-14	1.55477e-12
AT5G24770	4.58145	2194.51	0.395069	11.5966	4.28901e-31	2.20554e-28		AT2G29090	-2.55614	74.5	0.337678	-7.56977	3.73892e-14	2.87295e-12
AT5G28237	4.32192	117.918	0.307047	14.0758	5.35095e-45	7.66524e-42		AT4G28755	-2.3836	25.6696	0.392027	-6.08018	1.20045e-09	3.96622e-08
AT1G52040	4.28294	716.122	0.276894	15.4678	5.72429e-54	1.82172e-50		AT1G18330	-2.37663	132.224	0.253561	-9.373	7.04987e-21	1.35947e-18
AT1G73325	4.25924	90.5534	0.372785	11.4255	3.11985e-30	1.56422e-27		AT1G64940	-2.36824	63.8853	0.321049	-7.37656	1.62434e-13	1.11181e-11
AT4G35160	4.24103	91.443	0.374231	11.3327	9.041e-30	4.21668e-27		AT1G71030	-2.35385	1056.23	0.156608	-15.0302	4.65775e-51	1.16764e-47
AT5G59580	4.02475	56.8383	0.368556	10.9203	9.21744e-28	3.08093e-25		AT2G40610	-2.3492	356.347	0.322442	-7.28564	3.20157e-13	2.05895e-11
AT3G21500	3.83673	137.064	0.33761	11.3644	6.29115e-30	3.00402e-27		AT3G13061	-2.34729	60.9733	0.297146	-7.89944	2.80162e-15	2.53092e-13
AT1G76640	3.81415	52.524	0.380038	10.0362	1.05625e-23	2.68139e-21		AT5G54550	-2.34296	92.0843	0.315544	-7.42513	1.12669e-13	8.128e-12
AT4G11911	3.76789	50.5312	0.413067	9.12174	7.39294e-20	1.30057e-17		AT4G33070	-2.27449	491.248	0.302759	-7.51254	5.7991e-14	4.32346e-12
AT3G50280	3.70237	175.425	0.234899	15.7615	5.72194e-56	2.29507e-52		AT5G09570	-2.23973	234.896	0.276453	-8.10166	5.42152e-16	5.35608e-14
AT1G52030	3.62925	128.349	0.357788	10.1436	3.53963e-24	9.34043e-22		AT2G20670	-2.21457	1123.25	0.259729	-8.52646	1.50899e-17	1.7907e-15
AT2G30830	3.62372	33.4527	0.40362	8.97805	2.75609e-19	4.45754e-17		AT2G04460	-2.17434	32.4207	0.352023	-6.1767	6.54563e-10	2.27115e-08
AT1G14250	3.59544	1912.3	0.25373	14.1703	1.39822e-45	2.15702e-42		AT1G13650	-2.13961	50.016	0.318195	-6.7242	1.76555e-11	8.55269e-10
AT1G54010	3.52605	289.283	0.320808	10.9912	4.21475e-28	1.50941e-25		AT2G38823	-2.12901	60.4991	0.290762	-7.32217	2.44e-13	1.59395e-11
AT4G13410	3.5223	191.402	0.321677	10.9498	6.65825e-28	2.30226e-25		AT2G15020	-2.11665	23.8768	0.367739	-5.75584	8.62113e-09	2.37822e-07
AT1G75450	3.41123	131.804	0.275486	12.3826	3.24812e-35	2.24625e-32		AT2G20800	-2.1071	84.8455	0.332963	-6.32835	2.47801e-10	9.50219e-09
AT4G24340	3.38604	56.6813	0.331622	10.2106	1.7783e-24	4.81943e-22		AT4G12470	-2.06707	1468.23	0.184167	-11.2239	3.11189e-29	1.32785e-26
AT1G24070	3.38232	72.7648	0.359151	9.41755	4.61717e-21	8.99003e-19		AT1G71000	-2.06117	99.4407	0.345855	-5.95964	2.52798e-09	7.77587e-08
AT5G13220	3.36941	409.326	0.262666	12.8277	1.14654e-37	9.5808e-35		AT5G54585	-2.05344	37.1699	0.372491	-5.51272	3.53338e-08	8.51606e-07
AT4G17470	3.34529	1047.85	0.422571	7.91652	2.44249e-15	2.23672e-13		AT2G36790	-2.05006	399.258	0.307567	-6.66541	2.63921e-11	1.23379e-09
AT2G24210	3.31973	33	0.414793	8.00335	1.21079e-15	1.15878e-13		AT4G14690	-2.03226	15.3173	0.414119	-4.90741	9.22853e-07	1.55397e-05
AT4G08870	3.26612	3714.59	0.238171	13.7134	8.44318e-43	9.96047e-40		AT5G52940	-2.02769	481.914	0.226872	-8.93761	3.97676e-19	6.23077e-17
AT5G21960	3.2604	122.797	0.261423	12.4717	1.06525e-35	7.62984e-33		AT5G52900	-2.02018	293.658	0.163199	-12.3787	3.40997e-35	2.27956e-32
AT1G19640	3.25167	75.4805	0.354092	9.18311	4.18799e-20	7.63546e-18		AT4G26530	-2.01886	11984.1	0.135532	-14.8958	3.51032e-50	7.82217e-47
AT3G44860	3.22073	4256.39	0.229712	14.0207	1.16418e-44	1.55651e-41		AT3G02040	-2.01834	635.178	0.273331	-7.38423	1.53337e-13	1.0604e-11
AT3G09940	3.17516	657.366	0.290134	10.9438	7.1179e-28	2.41948e-25		AT1G49900	-2.00478	49.2344	0.337532	-5.93954	2.85823e-09	8.68512e-08
AT5G44050	3.16865	59.7898	0.356805	8.88062	6.6491e-19	9.87761e-17		AT1G13700	-1.99513	180.238	0.229412	-8.69671	3.41644e-18	4.56779e-16
AT3G09260	3.15215	193.989	0.346782	9.08973	9.92876e-20	1.70189e-17		AT5G56100	-1.98835	181.955	0.235929	-8.42776	3.52339e-17	3.88251e-15
AT4G10390	3.14148	89.8927	0.328978	9.54922	1.30674e-21	2.75859e-19		AT4G19170	-1.98785	2296.12	0.22058	-9.01192	2.02485e-19	3.32856e-17
AT3G28220	3.13739	726.137	0.400011	7.84325	4.39048e-15	3.77901e-13		AT2G25900	-1.95136	1565.15	0.184129	-10.5978	3.05159e-26	9.27266e-24
AT5G24420	3.11785	523.721	0.395481	7.88369	3.17856e-15	2.82062e-13		AT5G25190	-1.94132	40.6633	0.350569	-5.53763	3.06601e-08	7.4713e-07
AT1G71390	3.09868	49.5178	0.348008	8.90404	5.38512e-19	8.12019e-17		AT2G37950	-1.93819	77.1502	0.276713	-7.00434	2.48147e-12	1.38624e-10
AT5G26260	3.06677	31.9202	0.421288	7.2795	3.35049e-13	2.13315e-11		AT3G13750	-1.93807	8387.45	0.213998	-9.05646	1.3475e-19	2.27094e-17
AT5G01900	3.0476	89.8583	0.312118	9.76423	1.60325e-22	3.82775e-20		AT3G55580	-1.92158	43.8554	0.29288	-6.56098	5.34554e-11	2.30548e-09
AT1G06620	3.03424	454.42	0.196251	15.461	6.35853e-54	1.82172e-50		AT4G25930	-1.91207	100.433	0.258814	-7.38781	1.49265e-13	1.04303e-11
AT3G16470	3.01923	2464.28	0.270459	11.1634	6.16236e-29	2.47172e-26		AT1G20190	-1.90618	180.565	0.326691	-5.83483	5.38468e-09	1.55158e-07
AT5G23820	3.01363	625.323	0.410391	7.34333	2.08349e-13	1.39281e-11		AT5G51440	-1.89703	583.644	0.285134	-6.65311	2.86958e-11	1.32908e-09
AT5G63450	3.00833	60.6063	0.381797	7.87941	3.28932e-15	2.90605e-13		AT2G42380	-1.89539	17.803	0.414586	-4.57175	4.83664e-06	6.74071e-05
AT3G55970	3.00077	1176.87	0.208695	14.3788	7.03354e-47	1.17548e-43		AT1G02520	-1.89055	1096.87	0.258474	-7.3143	2.58724e-13	1.6792e-11
AT1G66280	2.98165	19.4344	0.410249	7.2679	3.65114e-13	2.30278e-11		AT1G19610	-1.87829	145.711	0.192062	-9.77962	1.37724e-22	3.32778e-20
AT5G27060	2.9501	412.752	0.260789	11.3122	1.14192e-29	5.2048e-27		AT5G52930	-1.8744	154.868	0.231049	-8.11257	4.95619e-16	4.94509e-14
AT5G24780	2.94501	838.873	0.427835	6.88353	5.83866e-12	3.05729e-10		AT2G32020	-1.85204	265.141	0.219249	-8.44721	2.98359e-17	3.32421e-15
AT3G24420	2.93803	1933.5	0.202016	14.5435	6.41928e-48	1.17035e-44		AT5G22920	-1.84664	1247.63	0.198355	-9.30978	1.281e-20	2.39087e-18
AT2G30770	2.93143	844.101	0.251311	11.6646	1.93423e-31	1.02082e-28		AT4G01460	-1.83903	99.1525	0.230739	-7.97017	1.58456e-15	1.49194e-13
AT4G23600	2.92803	14074.4	0.181609	16.1227	1.76675e-58	1.18107e-54		AT2G29300	-1.82919	70.9009	0.265484	-6.89	5.57925e-12	2.92911e-10
AT5G22545	2.90419	208.903	0.302173	9.61104	7.18229e-22	1.53235e-19		AT5G54450	-1.81799	33.3878	0.325697	-5.58185	2.37975e-08	5.94345e-07
AT2G24850	2.89975	5138.3	0.39599	7.32279	2.42863e-13	1.59243e-11		AT3G15570	-1.81524	434.706	0.161196	-11.2611	2.04303e-29	8.9206e-27
AT4G22880	2.89257	14.9849	0.422135	6.85225	7.26976e-12	3.72877e-10		AT5G54560	-1.80609	88.4289	0.273279	-6.60897	3.87008e-11	1.74415e-09
AT4G15440	2.89226	332.685	0.23835	12.1345	6.93308e-34	4.21342e-31		AT4G25480	-1.79933	169.416	0.325093	-5.53481	3.1157e-08	7.56482e-07
AT2G39330	2.85836	466.127	0.280438	10.1925	2.14215e-24	5.72811e-22		AT1G02580	-1.79926	44.5114	0.386202	-4.65886	3.1796e-06	4.66764e-05
AT2G44578	2.84267	38.7867	0.37374	7.60602	2.82663e-14	2.21437e-12		AT5G67390	-1.79436	64.103	0.312589	-5.74032	9.44989e-09	2.58904e-07
AT1G54020	2.829	143.026	0.428623	6.6002	4.1059e-11	1.84214e-09		AT4G38860	-1.79182	113.333	0.379907	-4.71649	2.39953e-06	3.62642e-05
AT1G19670	2.80904	4238.39	0.21786	12.8938	4.88045e-38	4.44898e-35		AT5G62480	-1.78357	1907.09	0.200251	-8.90664	5.26026e-19	7.99201e-17
AT3G24982	2.79448	666.603	0.211518	13.2116	7.52346e-40	7.54415e-37		AT2G03230	-1.78259	33.6235	0.362981	-4.91098	9.06246e-07	1.53115e-05
AT4G29700	2.79163	152.365	0.245553	11.3688	5.98235e-30	2.92624e-27		AT3G01600	-1.77882	19.4713	0.373368	-4.76425	1.89556e-06	2.94922e-05
AT2G23010	2.76758	176.177	0.235356	11.7591	6.33815e-32	3.43545e-29		AT2G45560	-1.76971	1034	0.158996	-11.1306	8.90658e-29	3.3078e-26
AT1G17380	2.73229	490.671	0.259874	10.5139	7.45449e-26	2.19853e-23		AT1G70430	-1.75276	44.7831	0.366139	-4.78713	1.69182e-06	2.67583e-05
AT2G44840	2.71364	377.173	0.27083	10.0197	1.24833e-23	3.12941e-21		AT4G29905	-1.74926	597.672	0.235955	-7.41355	1.22964e-13	8.80528e-12
AT3G21520	2.66553	160.286	0.318811	8.36085	6.22653e-17	6.64219e-15		AT4G34220	-1.74057	85.6469	0.267439	-6.50829	7.60116e-11	3.16926e-09
AT5G24540	2.66436	60.3056	0.328727	8.10509	5.27081e-16	5.23297e-14		AT1G78340	-1.7401	77.5448	0.284773	-6.11048	9.93328e-10	3.31468e-08
AT1G51780	2.65895	149.542	0.42876	6.20149	5.59316e-10	1.96446e-08		AT3G25717	-1.73694	162.454	0.283727	-6.12185	9.24927e-10	3.10191e-08
AT2G44240	2.64895	75.0961	0.354599	7.47027	8.00281e-14	5.87898e-12		AT5G53048	-1.73662	87.8937	0.283532	-6.12497	9.06995e-10	3.05198e-08
AT1G66370	2.63809	14.3604	0.417084	6.32507	2.53116e-10	9.65542e-09		AT5G19190	-1.73589	602.905	0.213904	-8.11528	4.84675e-16	4.86008e-14
AT2G46210	2.62117	17.7222	0.404756	6.47594	9.42243e-11	3.86435e-09		AT5G35495	-1.73228	43.3224	0.405049	-4.27671	1.89677e-05	0.000219502
AT1G57560	2.61644	52.8887	0.302352	8.65363	4.98872e-18	6.2142e-16		AT1G09750	-1.7284	213.362	0.197138	-8.76747	1.82728e-18	2.54487e-16
AT1G61120	2.60602	918.826	0.39502	6.59717	4.19079e-11	1.86355e-09		AT5G24470	-1.72244	1225.08	0.225457	-7.6398	2.17566e-14	1.72462e-12
AT4G02360	2.60304	252.081	0.328743	7.91817	2.41035e-15	2.21741e-13		AT1G65200	-1.71924	24.8756	0.428842	-4.00903	6.09677e-05	0.000585307
AT1G17750	2.58733	191.358	0.209409	12.3554	4.55431e-35	2.85427e-32		AT4G17460	-1.7106	144.034	0.246437	-6.94134	3.8839e-12	2.09386e-10
AT2G39030	2.54453	2603.56	0.38236	6.65481	2.83663e-11	1.31687e-09		AT3G61060	-1.70304	726.22	0.17657	-9.64513	5.15467e-22	1.14863e-19
AT5G17220	2.54261	16.2977	0.425986	5.96876	2.39069e-09	7.41039e-08		AT4G03510	-1.68578	657.903	0.166627	-10.1171	4.63853e-24	1.20813e-21
AT3G16400	2.4993	606.461	0.237235	10.5351	5.94966e-26	1.7809e-23		AT1G20030	-1.68115	246.231	0.201502	-8.34311	7.23631e-17	7.67852e-15
AT5G67210	2.49143	62.5985	0.345596	7.20908	5.63301e-13	3.50839e-11		AT4G37030	-1.67583	344.255	0.28827	-5.8134	6.1216e-09	1.74635e-07
AT2G39420	2.48766	990.092	0.193808	12.8356	1.03533e-37	9.02763e-35		AT1G65970	-1.66326	1062.63	0.422234	-3.93919	8.17558e-05	0.000753153
AT5G19110	2.48108	39.1031	0.39543	6.27439	3.51017e-10	1.29168e-08		AT4G28040	-1.66227	45.4457	0.320003	-5.19456	2.05201e-07	4.0989e-06
AT3G50760	2.48088	445.78	0.20073	12.3593	4.33963e-35	2.80746e-32		AT4G38850	-1.63233	18.2768	0.417166	-3.91291	9.11923e-05	0.000827914
AT4G23140	2.48048	2128.39	0.265103	9.35667	8.22894e-21	1.57173e-18		AT4G26150	-1.6317	129.721	0.204483	-7.97965	1.46754e-15	1.39486e-13
AT1G52400	2.46135	4150.61	0.401313	6.13324	8.61079e-10	2.91213e-08		AT1G52342	-1.62787	382.263	0.191277	-8.5105	1.7319e-17	2.01937e-15
AT2G20880	2.44863	239.917	0.280076	8.74274	2.27523e-18	3.10407e-16		AT1G31173	-1.62236	250.909	0.231472	-7.00887	2.40243e-12	1.34583e-10
AT3G25780	2.43933	889.241	0.267112	9.13225	6.70916e-20	1.19073e-17		AT2G36750	-1.62235	232.832	0.416596	-3.8943	9.84811e-05	0.000883686
AT2G36590	2.34932	43.6232	0.320696	7.32569	2.37669e-13	1.56791e-11		AT4G36850	-1.62056	78.7295	0.324994	-4.98642	6.1509e-07	1.09261e-05
AT1G28480	2.33658	103.759	0.280367	8.33401	7.81484e-17	8.24877e-15		AT4G25200	-1.61782	22.6683	0.385116	-4.20087	2.65891e-05	0.000291709
AT5G36907	2.31603	35.8783	0.338526	6.84151	7.83635e-12	3.98085e-10		AT5G24640	-1.60659	345.427	0.270518	-5.93892	2.86897e-09	8.70458e-08
AT5G12340	2.31483	79.6801	0.26623	8.69484	3.47305e-18	4.61272e-16		AT3G58150	-1.60335	154.276	0.270453	-5.92841	3.05889e-09	9.26677e-08
AT2G38760	2.30401	30.8197	0.373579	6.16738	6.94309e-10	2.39662e-08		AT1G13245	-1.60143	801.108	0.133042	-12.037	2.27157e-33	1.33989e-30
AT3G55110	2.30397	51.196	0.350327	6.57664	4.81209e-11	2.10254e-09		AT4G10120	-1.60047	1479.07	0.289085	-5.53634	3.08857e-08	7.51715e-07
AT1G44350	2.30212	838.744	0.204434	11.2609	2.04611e-29	8.9206e-27		AT5G02180	-1.59796	120.08	0.206655	-7.7325	1.05457e-14	8.67334e-13
AT5G55410	2.29397	12.9665	0.421594	5.44119	5.29268e-08	1.21447e-06		AT4G16880	-1.59399	350.611	0.165356	-9.63972	5.43361e-22	1.18586e-19
AT1G61890	2.28284	1494.17	0.250638	9.10813	8.38107e-20	1.46159e-17		AT5G18030	-1.59355	16.9654	0.428176	-3.72173	0.000197864	0.00161577
AT4G21840	2.27939	164.398	0.261326	8.7224	2.72376e-18	3.69088e-16		AT1G61415	-1.59068	21.2973	0.386218	-4.11862	3.8115e-05	0.000394425
AT1G52410	2.26421	1376.8	0.239734	9.44469	3.56475e-21	7.00892e-19		AT2G05100	-1.5898	5862.79	0.280944	-5.65879	1.52445e-08	3.99645e-07
AT4G13860	2.26081	36.9339	0.400382	5.64664	1.63616e-08	4.2449e-07		AT3G41762	-1.58975	10.3379	0.421518	-3.77149	0.000162275	0.00136084
AT4G01080	2.24388	131.092	0.285272	7.86575	3.66886e-15	3.21305e-13		AT2G40340	-1.58697	389.825	0.206861	-7.67168	1.69761e-14	1.37836e-12
AT4G11320	2.24312	191.67	0.426267	5.26223	1.42315e-07	2.94502e-06		AT3G15450	-1.58637	7515.33	0.233825	-6.78442	1.16556e-11	5.75748e-10
AT5G53750	2.21853	199.148	0.226762	9.78354	1.32498e-22	3.24054e-20		AT4G12980	-1.58543	215.982	0.223077	-7.10709	1.18513e-12	7.05278e-11
AT2G37180	2.21608	519.987	0.262498	8.44225	3.11275e-17	3.44896e-15		AT1G07180	-1.58268	385.827	0.25688	-6.16117	7.22095e-10	2.48398e-08
AT2G26170	2.21178	461.976	0.162587	13.6037	3.80703e-42	4.24166e-39		AT1G55673	-1.57881	26.9971	0.379457	-4.1607	3.17276e-05	0.000338276
AT1G14120	2.2105	10.9833	0.428502	5.15867	2.48709e-07	4.87572e-06		AT5G49730	-1.57809	1226.36	0.178589	-8.83645	9.88073e-19	1.41542e-16
AT3G12145	2.20802	82.8527	0.315527	6.9979	2.59829e-12	1.44346e-10		AT2G21640	-1.57677	1311.53	0.242486	-6.50254	7.89733e-11	3.28591e-09
AT4G23150	2.20385	726.429	0.24693	8.92497	4.4584e-19	6.915e-17		AT3G46370	-1.57549	197.528	0.340048	-4.63313	3.60174e-06	5.19661e-05
AT2G04515	2.20283	87.7191	0.302561	7.28063	3.32277e-13	2.12223e-11		AT4G26520	-1.57243	451.332	0.141169	-11.1387	8.13084e-29	3.13585e-26
AT1G43160	2.19939	146.971	0.328855	6.68803	2.26192e-11	1.07241e-09		AT1G79529	-1.5684	90.0961	0.236306	-6.63715	3.19813e-11	1.46435e-09
AT4G39030	2.19748	1034.56	0.197079	11.1503	7.14012e-29	2.80775e-26		AT4G35090	-1.56552	2827.41	0.241029	-6.49516	8.29461e-11	3.42987e-09
AT5G55420	2.18977	583.486	0.164929	13.277	3.14586e-40	3.32054e-37		AT3G54530	-1.5559	47.6187	0.392575	-3.96332	7.39154e-05	0.000692374
AT5G07010	2.18607	1219.66	0.386935	5.6497	1.60726e-08	4.18619e-07		AT5G39580	-1.5506	81.0102	0.357832	-4.33331	1.46882e-05	0.000176602
AT4G16730	2.17567	10.9323	0.426384	5.1026	3.3501e-07	6.39261e-06		AT5G04190	-1.54927	22.4474	0.352251	-4.39819	1.09156e-05	0.000136564
AT3G12230	2.17111	11.8925	0.427488	5.07876	3.79898e-07	7.14044e-06		AT5G49360	-1.54595	1044.45	0.138439	-11.1671	5.90958e-29	2.41871e-26
AT4G23680	2.1643	67.9447	0.341727	6.33342	2.39784e-10	9.26565e-09		AT1G48330	-1.5401	98.1437	0.285846	-5.38786	7.13012e-08	1.59237e-06
AT5G10400	2.16245	243.11	0.290887	7.434	1.05365e-13	7.62854e-12		AT5G47370	-1.53209	332.008	0.157577	-9.72283	2.4099e-22	5.52324e-20
AT1G05010	2.161	11137.4	0.135623	15.9338	3.69082e-57	1.85049e-53		AT1G23390	-1.53028	4580.36	0.167366	-9.14331	6.05712e-20	1.0846e-17
AT1G47510	2.15686	228.762	0.305705	7.05536	1.72158e-12	9.8929e-11		AT5G63780	-1.52603	1804.77	0.128805	-11.8477	2.21292e-32	1.268e-29
AT1G80120	2.15157	157.492	0.275773	7.80196	6.09545e-15	5.17984e-13		AT5G01550	-1.526	193.092	0.306216	-4.98341	6.24735e-07	1.10681e-05
AT5G64890	2.14336	21.119	0.404217	5.3025	1.14225e-07	2.4396e-06		AT3G52740	-1.52539	90.7073	0.236703	-6.4443	1.16134e-10	4.71473e-09
AT1G76470	2.13851	47.1757	0.351828	6.07828	1.21475e-09	4.00029e-08		AT1G18620	-1.52451	486.426	0.216144	-7.05323	1.74817e-12	1.0017e-10
AT3G16450	2.13802	9.39692	0.428524	4.98928	6.06056e-07	1.07944e-05		AT5G54100	-1.52418	1442.38	0.215642	-7.06809	1.57084e-12	9.13133e-11
AT5G54700	2.12732	11.9842	0.421921	5.04198	4.60747e-07	8.43861e-06		AT2G20720	-1.52223	681.725	0.247444	-6.15182	7.65982e-10	2.617e-08
AT4G11310	2.12447	17.7054	0.427324	4.97155	6.64187e-07	1.1664e-05		AT2G04050	-1.52176	1602.35	0.273803	-5.55788	2.73075e-08	6.69502e-07
AT3G44326	2.12194	35.5238	0.327047	6.48818	8.68796e-11	3.58512e-09		AT1G80440	-1.52022	2398.22	0.174736	-8.70009	3.31614e-18	4.46343e-16
AT1G66100	2.11485	752.205	0.428672	4.9335	8.07683e-07	1.38327e-05		AT1G70440	-1.51766	133.081	0.296792	-5.11356	3.16143e-07	6.06142e-06
AT3G25180	2.10496	141.81	0.307611	6.84292	7.75938e-12	3.95965e-10		AT1G74670	-1.51653	323.398	0.428465	-3.53944	0.000400982	0.00295262
AT1G26960	2.0986	106.924	0.231434	9.06783	1.21414e-19	2.06352e-17		AT1G64930	-1.51341	7.70751	0.424823	-3.56245	0.000367417	0.00275357
AT1G67000	2.09852	243.885	0.215533	9.73639	2.10915e-22	4.91848e-20		AT5G51720	-1.51093	127.941	0.237283	-6.36762	1.91978e-10	7.46148e-09
AT3G60470	2.09581	14.1148	0.406725	5.15288	2.56513e-07	5.02381e-06		AT1G78290	-1.5103	77.478	0.325078	-4.64595	3.38513e-06	4.91702e-05
AT3G26330	2.08817	11.4621	0.427962	4.87932	1.0645e-06	1.76142e-05		AT4G12480	-1.50579	4154.66	0.152065	-9.90229	4.06869e-23	1.00738e-20
AT2G34810	2.08798	1447.86	0.219913	9.49457	2.21117e-21	4.57165e-19		AT1G72030	-1.5017	446.421	0.25715	-5.83977	5.22718e-09	1.50836e-07
AT1G56650	2.08029	49.1003	0.352204	5.90649	3.49475e-09	1.04764e-07		AT3G60100	-1.49913	21.6244	0.402868	-3.72115	0.000198319	0.00161744
AT5G41120	2.0743	153.584	0.243894	8.50493	1.817e-17	2.09425e-15		AT4G36040	-1.49888	3501.36	0.127074	-11.7953	4.12819e-32	2.29974e-29
AT1G10530	2.07245	15.5177	0.414208	5.00341	5.63262e-07	1.00679e-05		AT3G17640	-1.49236	8.16371	0.42878	-3.48047	0.000500534	0.00356471
AT4G10290	2.05268	12.3313	0.428762	4.78746	1.68902e-06	2.67351e-05		AT4G24230	-1.49058	427.938	0.226243	-6.58839	4.44626e-11	1.96409e-09
AT1G05020	2.04829	39.2267	0.313908	6.52512	6.7949e-11	2.88101e-09		AT5G66840	-1.48713	20.7804	0.425937	-3.49143	0.000480444	0.00343749
AT1G09935	2.03847	24.9434	0.393407	5.18158	2.2001e-07	4.35998e-06		AT2G18193	-1.48015	532.177	0.229446	-6.45096	1.11142e-10	4.53039e-09
AT1G76790	2.0383	2293.69	0.218682	9.32082	1.1545e-20	2.18428e-18		AT1G43675	-1.4791	102.778	0.269395	-5.49047	4.00859e-08	9.52514e-07
AT2G43140	2.03568	85.3487	0.258944	7.86144	3.7974e-15	3.29683e-13		AT5G20250	-1.47816	4014.99	0.380331	-3.88652	0.00010169	0.000907604
AT4G18630	2.03503	101.831	0.285083	7.13837	9.44432e-13	5.72223e-11		AT2G28110	-1.47569	161.833	0.282937	-5.21562	1.83204e-07	3.69261e-06
AT4G14390	2.0346	134.991	0.279375	7.28271	3.27186e-13	2.09639e-11		AT1G23052	-1.46991	111.29	0.214615	-6.84906	7.4335e-12	3.80303e-10
AT4G21850	2.03212	620.723	0.252069	8.06176	7.52052e-16	7.32155e-14		AT5G28450	-1.46842	68.5052	0.339954	-4.31947	1.56404e-05	0.000185822
AT4G37410	2.02786	73.8777	0.428089	4.737	2.16906e-06	3.32318e-05		AT2G41730	-1.46374	2482.21	0.224606	-6.51695	7.17512e-11	3.02305e-09
AT4G27860	2.02332	278.699	0.208112	9.72225	2.42356e-22	5.52324e-20		AT2G30600	-1.45932	1771.05	0.2103	-6.93925	3.94188e-12	2.11942e-10
AT2G38750	2.0218	131.657	0.32441	6.23225	4.59775e-10	1.64657e-08		AT5G09730	-1.4567	41.3201	0.349724	-4.16529	3.10961e-05	0.00033225
AT3G47540	2.01159	437.809	0.155505	12.9358	2.82594e-38	2.69877e-35		AT5G35935	-1.45026	36.9029	0.426366	-3.40144	0.000670326	0.00457881
AT3G13610	2.00678	130.802	0.226417	8.86322	7.77383e-19	1.13799e-16		AT4G33666	-1.44955	277.33	0.20527	-7.06165	1.64535e-12	9.48204e-11
AT3G49340	2.00293	30.622	0.397164	5.04308	4.58095e-07	8.39772e-06		AT5G14730	-1.44498	724.295	0.231697	-6.23651	4.47449e-10	1.61106e-08
AT5G38710	2.00266	470.273	0.211511	9.46838	2.84228e-21	5.75777e-19		AT1G29090	-1.44409	22.704	0.376531	-3.83525	0.000125436	0.00108813
AT4G05100	2.0012	38.6801	0.325077	6.15608	7.45698e-10	2.55204e-08		AT1G77960	-1.44272	35.4857	0.414719	-3.47879	0.000503691	0.0035821
AT5G64810	1.99532	334.964	0.214338	9.30924	1.28753e-20	2.39087e-18		AT5G19120	-1.43985	1966.66	0.231745	-6.21308	5.19567e-10	1.83773e-08
AT1G66465	1.98224	661.812	0.273331	7.25217	4.10157e-13	2.57859e-11		AT3G06770	-1.43899	74.4828	0.325326	-4.42323	9.72368e-06	0.000123579
AT4G18440	1.9792	4747.99	0.269687	7.33887	2.154e-13	1.43041e-11		AT4G12320	-1.43759	2890.51	0.179629	-8.00309	1.21339e-15	1.15878e-13
AT3G25760	1.97802	1866.54	0.223351	8.85614	8.28298e-19	1.19507e-16		AT1G59670	-1.43593	23.42	0.428841	-3.34841	0.000812766	0.00539022
AT4G28490	1.96826	1605.32	0.140507	14.0083	1.38771e-44	1.73941e-41		AT1G71530	-1.43534	231.074	0.316272	-4.53833	5.67019e-06	7.73576e-05
AT5G44460	1.96296	29.0672	0.34025	5.76917	7.96616e-09	2.21276e-07		AT5G58070	-1.4347	7359	0.175381	-8.18049	2.82685e-16	2.92229e-14
AT3G11010	1.95998	5317.33	0.153372	12.7793	2.13937e-37	1.7162e-34		AT3G05900	-1.43367	111.587	0.28748	-4.98702	6.13179e-07	1.09019e-05
AT4G36950	1.95807	27.4544	0.394688	4.96105	7.01126e-07	1.22377e-05		AT1G12090	-1.43108	3009.65	0.230921	-6.19729	5.74428e-10	2.0105e-08
AT3G51450	1.95368	859.473	0.180322	10.8344	2.36565e-27	7.65212e-25		AT5G49700	-1.42786	48.0938	0.280093	-5.0978	3.4362e-07	6.52823e-06
AT1G76620	1.92896	63.5796	0.302224	6.38257	1.74144e-10	6.80792e-09		AT1G75190	-1.42768	29.5605	0.323476	-4.41354	1.01692e-05	0.000128509
AT3G16330	1.92447	94.7676	0.226935	8.48024	2.2473e-17	2.56077e-15		AT5G44190	-1.42146	508.04	0.242387	-5.86441	4.50731e-09	1.31962e-07
AT1G23850	1.9167	124.743	0.231388	8.2835	1.19602e-16	1.24928e-14		AT4G34138	-1.42094	2365.12	0.180571	-7.86919	3.56938e-15	3.13964e-13
AT4G16590	1.90941	8.07417	0.426725	4.47458	7.65623e-06	0.000100357		AT4G34250	-1.41588	60.6515	0.310477	-4.56032	5.10754e-06	7.06425e-05
AT3G53650	1.90806	28.3702	0.362142	5.26882	1.37305e-07	2.85352e-06		AT4G16870	-1.4144	139.049	0.255278	-5.54063	3.01387e-08	7.36214e-07
AT4G29740	1.8845	247.923	0.239027	7.88404	3.16958e-15	2.82062e-13		AT1G50280	-1.41244	107.819	0.350857	-4.02568	5.68099e-05	0.000549601
AT3G45140	1.88386	32707.7	0.171505	10.9843	4.548e-28	1.60018e-25		AT1G03660	-1.41009	142.308	0.228841	-6.16185	7.19013e-10	2.47763e-08
AT4G35070	1.88046	81.6828	0.249057	7.55032	4.34184e-14	3.29831e-12		AT5G14490	-1.40683	24.5649	0.342013	-4.11338	3.8991e-05	0.000401832
AT1G79400	1.88023	44.4707	0.315252	5.9642	2.45831e-09	7.59419e-08		AT4G34900	-1.40608	206.716	0.251483	-5.59115	2.25573e-08	5.669e-07
AT1G76040	1.8779	474.693	0.172685	10.8747	1.52167e-27	5.00279e-25		AT4G04293	-1.40454	110.287	0.325079	-4.32061	1.55601e-05	0.000185087
AT3G50800	1.87537	131.663	0.263598	7.1145	1.12317e-12	6.78468e-11		AT2G42065	-1.4032	95.4383	0.260965	-5.37696	7.57542e-08	1.68683e-06
AT5G36220	1.87381	929.084	0.149089	12.5684	3.15116e-36	2.43064e-33		AT4G32480	-1.4031	216.133	0.298277	-4.70402	2.55085e-06	3.83775e-05
AT4G01700	1.86883	1095.21	0.169837	11.0036	3.67e-28	1.33822e-25		AT5G43860	-1.39924	183.519	0.190383	-7.34956	1.98855e-13	1.34277e-11
AT1G33760	1.86515	37.5151	0.396454	4.70457	2.54398e-06	3.8303e-05		AT2G38340	-1.39866	86.9591	0.303777	-4.60423	4.13993e-06	5.87589e-05
AT5G01210	1.86497	964.63	0.182212	10.2351	1.37986e-24	3.79084e-22		AT1G66570	-1.39861	400.764	0.298253	-4.68934	2.74087e-06	4.08989e-05
AT4G34710	1.86256	2632.79	0.211357	8.81241	1.22481e-18	1.7421e-16		AT2G29290	-1.39543	715.907	0.138752	-10.057	8.55682e-24	2.20009e-21
AT3G61930	1.85827	17.6817	0.397438	4.67563	2.93051e-06	4.33737e-05		AT5G54190	-1.38685	20.3205	0.393827	-3.52147	0.000429155	0.00313085
AT1G04490	1.85761	37.5392	0.344909	5.38578	7.21302e-08	1.60909e-06		AT4G28080	-1.38178	4861.42	0.215266	-6.41895	1.37216e-10	5.50371e-09
AT3G23250	1.85589	386.369	0.257074	7.21928	5.2262e-13	3.26515e-11		AT5G66580	-1.37657	9.52202	0.424764	-3.24079	0.00119199	0.0074194
AT1G19570	1.85264	8669.59	0.207855	8.91315	4.96042e-19	7.59399e-17		AT1G49010	-1.37502	281.882	0.188235	-7.30481	2.77662e-13	1.79629e-11
AT5G61000	1.84151	208.525	0.213735	8.61584	6.94306e-18	8.54252e-16		AT2G38210	-1.37242	35.0923	0.348803	-3.93466	8.33145e-05	0.000764701
AT4G35180	1.8368	865.906	0.200491	9.16152	5.11724e-20	9.24561e-18		AT4G20140	-1.37001	40.8235	0.317048	-4.32114	1.55226e-05	0.000184751
AT2G27690	1.83174	140.688	0.294308	6.2239	4.84938e-10	1.72743e-08		AT5G03230	-1.36543	169.589	0.270075	-5.05575	4.28709e-07	7.94222e-06
AT5G38120	1.83146	36.8042	0.422826	4.33148	1.4811e-05	0.000177546		AT4G27370	-1.35919	7.189	0.428791	-3.16981	0.00152538	0.00907652
AT1G30850	1.82447	12.5146	0.420203	4.34188	1.41267e-05	0.000170464		AT1G02620	-1.3531	20.4302	0.400254	-3.38062	0.000723232	0.00489188
AT1G62660	1.8211	981.751	0.17058	10.6759	1.31923e-26	4.07032e-24		AT4G23290	-1.35306	341.205	0.177364	-7.62868	2.37174e-14	1.8653e-12
AT5G42800	1.82023	13.1257	0.428817	4.24477	2.1882e-05	0.000247375		AT1G71920	-1.34924	17.3251	0.426674	-3.16223	0.00156566	0.00927053
AT5G52390	1.81285	49.3182	0.314873	5.75738	8.54288e-09	2.35988e-07		AT1G21525	-1.34674	749.967	0.153813	-8.75569	2.02854e-18	2.80568e-16
AT1G02360	1.81018	224.307	0.208723	8.67266	4.22146e-18	5.39245e-16		AT1G58370	-1.34657	41.258	0.337121	-3.99433	6.48768e-05	0.000617597
AT3G25010	1.81006	1302.84	0.238245	7.59747	3.0197e-14	2.35642e-12		AT1G77580	-1.34542	65.6276	0.266287	-5.05252	4.36023e-07	8.05197e-06
AT4G17660	1.80807	74.3958	0.308077	5.86889	4.38731e-09	1.29014e-07		AT2G05160	-1.34013	216.811	0.203129	-6.59743	4.18359e-11	1.86355e-09
AT5G59990	1.8017	10.8528	0.422985	4.25948	2.04906e-05	0.000234956		AT5G64840	-1.33979	1354.76	0.256655	-5.22022	1.78715e-07	3.61303e-06
AT3G45060	1.8011	76.3609	0.298722	6.02936	1.64611e-09	5.31606e-08		AT3G58120	-1.33595	41.7444	0.391116	-3.41573	0.000636116	0.00437384
AT1G65890	1.80043	18.1793	0.386397	4.65954	3.16914e-06	4.6562e-05		AT5G18080	-1.33513	33.7969	0.421647	-3.16646	0.00154304	0.00916367
AT2G26400	1.79973	86.3229	0.376866	4.7755	1.79257e-06	2.80421e-05		AT5G56550	-1.33458	711.916	0.152195	-8.7689	1.80423e-18	2.53034e-16
AT1G77520	1.79901	7.64186	0.428208	4.20125	2.65447e-05	0.000291382		AT3G11690	-1.33353	143.623	0.215911	-6.17629	6.56254e-10	2.27309e-08
AT2G29100	1.79265	58.3671	0.312572	5.73515	9.74284e-09	2.6584e-07		AT5G43450	-1.3316	2832.58	0.198428	-6.71076	1.93613e-11	9.28925e-10
AT1G35910	1.79031	17.7675	0.407283	4.39573	1.10401e-05	0.000137864		AT5G57180	-1.3314	577.946	0.18132	-7.34278	2.09203e-13	1.39387e-11
AT1G26390	1.78783	617.765	0.200028	8.93793	3.96521e-19	6.23077e-17		AT2G45180	-1.32775	13919.6	0.12937	-10.2632	1.03236e-24	2.87557e-22
AT5G54060	1.77942	9.69152	0.428471	4.15295	3.28221e-05	0.000346491		AT1G62510	-1.32653	57.2889	0.285808	-4.64134	3.46153e-06	5.01234e-05
AT5G52800	1.77834	44.2764	0.291286	6.10514	1.0271e-09	3.41036e-08		AT5G49740	-1.32455	837.721	0.22209	-5.964	2.46134e-09	7.59419e-08
AT2G28570	1.77687	40.0565	0.323362	5.49498	3.90751e-08	9.29599e-07		AT3G21720	-1.3242	5.33393	0.415277	-3.18871	0.00142907	0.00860404
AT1G57850	1.77075	14.4475	0.402741	4.39676	1.09878e-05	0.000137382		AT5G55620	-1.32416	617.443	0.151371	-8.74783	2.17495e-18	2.98757e-16
AT2G33080	1.76621	52.5184	0.326224	5.4141	6.15991e-08	1.39748e-06		AT1G05680	-1.32395	1981.98	0.377611	-3.50611	0.000454706	0.00327908
AT4G10960	1.76523	335.753	0.164413	10.7366	6.85546e-27	2.14822e-24		AT4G30110	-1.32086	344.667	0.180378	-7.32273	2.42973e-13	1.59243e-11
AT3G59930	1.76394	115.859	0.305166	5.78027	7.45806e-09	2.08027e-07		AT1G02610	-1.31975	666.836	0.217362	-6.07166	1.26595e-09	4.15525e-08
AT4G27654	1.76256	123.037	0.305178	5.77553	7.67092e-09	2.13371e-07		AT5G17330	-1.31795	364.172	0.278393	-4.73413	2.19995e-06	3.36536e-05
AT1G06640	1.75912	778.247	0.202511	8.68655	3.73626e-18	4.88093e-16		AT5G56860	-1.3153	245.505	0.2053	-6.40674	1.48667e-10	5.90399e-09
AT2G03980	1.75459	790.707	0.208622	8.41037	4.08726e-17	4.45489e-15		AT4G04450	-1.31335	74.7904	0.260016	-5.05105	4.39381e-07	8.09908e-06
AT3G16460	1.75385	529.735	0.278784	6.29107	3.15281e-10	1.17527e-08		AT2G32100	-1.31313	98.2549	0.29442	-4.46006	8.19356e-06	0.000106703
AT3G25100	1.74757	47.7569	0.330342	5.29017	1.22204e-07	2.57979e-06		AT1G19530	-1.30947	9.43156	0.426179	-3.07258	0.00212219	0.011932
AT5G01100	1.74727	1495.66	0.252191	6.92837	4.2572e-12	2.27675e-10		AT1G67265	-1.309	24.5797	0.36287	-3.60736	0.000309324	0.00238413
AT4G04510	1.74225	66.6253	0.281833	6.18184	6.33588e-10	2.20601e-08		AT1G75750	-1.3063	1467.21	0.191619	-6.81715	9.28644e-12	4.63282e-10
AT2G43530	1.73559	2603.24	0.178848	9.70431	2.89013e-22	6.51254e-20		AT5G13210	-1.30395	1628.64	0.176577	-7.38462	1.52889e-13	1.0604e-11
AT3G23120	1.73215	1140.07	0.16707	10.3678	3.47334e-25	9.95113e-23		AT3G06433	-1.30058	7.64851	0.424334	-3.065	0.00217671	0.0121904
AT3G48490	1.73188	72.1676	0.277551	6.23986	4.37961e-10	1.5883e-08		AT1G54740	-1.29773	191.972	0.222812	-5.82434	5.73397e-09	1.64278e-07
AT1G16370	1.73076	11.8509	0.424645	4.07579	4.5858e-05	0.000460993		AT2G36792	-1.29593	109.841	0.214518	-6.04113	1.53036e-09	4.95822e-08
AT1G58420	1.72938	164.093	0.325929	5.30599	1.12061e-07	2.40106e-06		AT4G26288	-1.29532	95.4641	0.226978	-5.7068	1.15121e-08	3.10317e-07
AT5G38310	1.72936	44.7196	0.33022	5.23698	1.63221e-07	3.33001e-06		AT5G66480	-1.29417	243.53	0.230623	-5.61162	2.00446e-08	5.0821e-07
AT2G45940	1.72548	8.95356	0.428383	4.02789	5.62805e-05	0.000545532		AT1G68190	-1.29232	502.442	0.168794	-7.65619	1.91523e-14	1.5364e-12
AT1G30250	1.72328	445.782	0.202145	8.52499	1.5282e-17	1.79228e-15		AT1G09350	-1.29194	204.514	0.42084	-3.0699	0.00214131	0.0120258
AT1G19180	1.7224	1650.37	0.219907	7.8324	4.78628e-15	4.10209e-13		AT5G24120	-1.29138	230.326	0.330897	-3.90267	9.51373e-05	0.000856749
AT5G22880	1.72212	413.693	0.191964	8.97105	2.93692e-19	4.71199e-17		AT3G29639	-1.29068	52.234	0.266846	-4.83679	1.31951e-06	2.14274e-05
AT4G11500	1.71518	22.0116	0.421994	4.06446	4.81436e-05	0.000480453		AT2G15880	-1.28863	348.199	0.168754	-7.63616	2.23801e-14	1.76706e-12
AT1G72240	1.71232	60.2794	0.338262	5.06212	4.14613e-07	7.74214e-06		AT5G60260	-1.28831	5.64401	0.426668	-3.01946	0.00253222	0.0137153
AT5G18470	1.70784	4332.61	0.192099	8.89042	6.08777e-19	9.11121e-17		AT4G12400	-1.28243	34.6578	0.362944	-3.53342	0.000410221	0.00301024
AT1G53480	1.70733	33.2107	0.413567	4.1283	3.65462e-05	0.000380152		AT1G78990	-1.28023	23.9126	0.344835	-3.71257	0.000205162	0.00166378
AT1G51760	1.70449	3671.93	0.158674	10.7421	6.45854e-27	2.05597e-24		AT5G17600	-1.27898	92.4034	0.256332	-4.98954	6.05242e-07	1.07894e-05
AT5G22570	1.70448	132.79	0.323875	5.26277	1.41898e-07	2.93984e-06		AT5G62280	-1.27707	67.1933	0.366057	-3.48872	0.000485337	0.00346756
AT1G47880	1.70351	18.6306	0.409992	4.15499	3.25306e-05	0.000344457		AT1G05340	-1.27229	691.919	0.268534	-4.73791	2.15938e-06	3.31089e-05
AT2G30750	1.70348	719.345	0.136122	12.5144	6.22963e-36	4.62723e-33		AT5G34871	-1.27086	31.8926	0.425126	-2.98937	0.00279549	0.0148609
AT2G37770	1.69988	811.916	0.216225	7.86163	3.79166e-15	3.29683e-13		AT1G22370	-1.26944	482.038	0.14822	-8.56455	1.08496e-17	1.30293e-15
AT2G04495	1.69973	647.443	0.289712	5.86695	4.43876e-09	1.30145e-07		AT4G36540	-1.2669	582.646	0.197332	-6.42016	1.36135e-10	5.47132e-09
AT3G01420	1.69951	78.733	0.360831	4.70999	2.47728e-06	3.73548e-05		AT5G13630	-1.26682	10621.2	0.190024	-6.66661	2.61782e-11	1.22664e-09
AT4G04540	1.69544	322.408	0.307586	5.51207	3.54628e-08	8.52765e-07		AT4G08160	-1.26519	27.7444	0.358691	-3.52725	0.000419907	0.00307232
AT5G59870	1.69508	565.873	0.195869	8.65414	4.96625e-18	6.2142e-16		AT2G11810	-1.26443	23.276	0.373911	-3.38162	0.000720597	0.00487735
AT5G43170	1.69428	97.3091	0.23821	7.11254	1.13931e-12	6.85639e-11		AT4G33660	-1.26294	151.209	0.180358	-7.00239	2.51636e-12	1.40182e-10
AT3G01513	1.69352	15.3143	0.417029	4.06092	4.888e-05	0.000485051		AT3G01060	-1.26218	853.167	0.147797	-8.53994	1.34289e-17	1.60308e-15
AT2G45930	1.69241	19.2789	0.380404	4.44899	8.62743e-06	0.000111556		AT2G22810	-1.26206	15.1951	0.428486	-2.9454	0.00322542	0.0166673
AT5G22520	1.68583	264.967	0.327333	5.1502	2.60211e-07	5.09126e-06		AT3G01490	-1.26087	158.116	0.261569	-4.82039	1.4328e-06	2.30774e-05
AT2G06050	1.68041	3503.39	0.149907	11.2097	3.65605e-29	1.52754e-26		AT4G31870	-1.25356	86.7829	0.317577	-3.94725	7.90529e-05	0.000730601
AT3G57260	1.67001	7456.72	0.363977	4.58824	4.47e-06	6.29978e-05		AT5G24155	-1.25162	78.1475	0.392865	-3.18586	0.00144322	0.00867619
AT3G55500	1.66285	72.0399	0.360729	4.60969	4.03264e-06	5.74394e-05		AT1G32860	-1.25153	273.103	0.190057	-6.58504	4.54756e-11	2.00003e-09
AT1G69610	1.6595	286.229	0.191589	8.66177	4.64486e-18	5.85865e-16		AT3G12580	-1.25017	1207.39	0.390981	-3.19751	0.00138622	0.00840152
AT4G30860	1.65642	52.4277	0.276018	6.00113	1.95945e-09	6.21785e-08		AT3G10450	-1.24901	355.828	0.27313	-4.57295	4.80908e-06	6.71163e-05
AT5G06530	1.65574	581.186	0.194206	8.52567	1.51922e-17	1.79223e-15		AT4G28180	-1.24811	37.972	0.334217	-3.73444	0.000188135	0.00154633
AT5G05600	1.6547	3108.05	0.240451	6.88164	5.91667e-12	3.09007e-10		AT1G49210	-1.24749	37.3196	0.35861	-3.47868	0.000503892	0.00358226
AT2G22770	1.65054	15.3653	0.41406	3.98624	6.71289e-05	0.000636535		AT2G18300	-1.24615	1845.99	0.189016	-6.59283	4.31521e-11	1.91463e-09
AT4G16807	1.65002	15.8474	0.39525	4.17462	2.98488e-05	0.000321932		AT4G26542	-1.24596	71.8833	0.319302	-3.90214	9.53478e-05	0.000858259
AT5G66650	1.64772	194.436	0.182105	9.04818	1.45368e-19	2.40938e-17		AT3G52748	-1.24399	164.057	0.221098	-5.62641	1.84002e-08	4.7249e-07
AT3G21305	1.64362	39.5089	0.340587	4.82584	1.39412e-06	2.25114e-05		AT3G26290	-1.24021	923.118	0.155441	-7.97869	1.47896e-15	1.39908e-13
AT3G25882	1.64338	853.315	0.225566	7.28557	3.20315e-13	2.05895e-11		AT2G29310	-1.23982	705.586	0.136396	-9.08987	9.91572e-20	1.70189e-17
AT3G15950	1.64281	30.4141	0.350383	4.6886	2.75075e-06	4.10158e-05		AT4G37610	-1.23856	1377.54	0.247604	-5.00218	5.66862e-07	1.01233e-05
AT3G45130	1.64084	49.2558	0.31019	5.28978	1.22463e-07	2.58254e-06		AT2G22990	-1.23722	2873.66	0.11998	-10.3119	6.22727e-25	1.75898e-22
AT5G08020	1.6355	83.1145	0.249414	6.55736	5.47685e-11	2.35199e-09		AT2G02230	-1.23719	44.3961	0.297856	-4.15366	3.27203e-05	0.000346283
AT5G14700	1.63402	357.406	0.192034	8.50902	1.75407e-17	2.0334e-15		AT5G41050	-1.23551	228.054	0.173966	-7.10198	1.2298e-12	7.27538e-11
AT1G11330	1.62796	1337.38	0.201158	8.09292	5.8251e-16	5.72658e-14		AT1G18830	-1.23432	10.0087	0.423634	-2.91366	0.00357223	0.0180729
AT1G60830	1.62755	23.7569	0.381177	4.26979	1.95654e-05	0.000225379		AT1G17970	-1.23266	307.58	0.176616	-6.97932	2.96615e-12	1.63424e-10
AT4G26960	1.62647	35.8355	0.3497	4.65104	3.30264e-06	4.81005e-05		AT4G19420	-1.23235	1502.93	0.180572	-6.82469	8.81126e-12	4.42882e-10
AT4G37140	1.62533	5.9634	0.425855	3.81662	0.000135292	0.0011654		AT2G26710	-1.23141	28.9626	0.346648	-3.55233	0.000381839	0.00284043
AT4G16740	1.62295	60.9311	0.300795	5.39553	6.83211e-08	1.53436e-06		AT3G45780	-1.22952	3319.82	0.171581	-7.16582	7.73235e-13	4.72782e-11
AT1G33950	1.62115	16.7536	0.396496	4.08868	4.33835e-05	0.000440089		AT2G42170	-1.22772	18.7548	0.363669	-3.37594	0.000735637	0.00495906
AT4G24010	1.61861	54.9894	0.374747	4.3192	1.56596e-05	0.00018594		AT1G44608	-1.22732	11.237	0.416399	-2.94747	0.00320384	0.0165943
AT2G22500	1.61632	3574.66	0.239034	6.76187	1.36219e-11	6.69577e-10		AT4G37770	-1.22617	15.1812	0.412477	-2.9727	0.00295197	0.0155467
AT4G11480	1.61581	15.6348	0.411312	3.92843	8.55015e-05	0.000783698		AT2G23672	-1.22358	75.713	0.277643	-4.40703	1.04799e-05	0.000131937
AT3G12170	1.61434	31.4128	0.332003	4.86242	1.15961e-06	1.90237e-05		AT5G12020	-1.22239	25.8057	0.357002	-3.42405	0.00061695	0.00426116
AT2G45680	1.60958	355.874	0.197192	8.16248	3.28201e-16	3.3582e-14		AT5G47330	-1.22212	44.7922	0.294697	-4.14702	3.36835e-05	0.000353862
AT5G10300	1.60837	229.995	0.241445	6.66141	2.71208e-11	1.26197e-09		AT5G24490	-1.22149	6425.39	0.166073	-7.35515	1.90711e-13	1.29213e-11
AT4G35170	1.60698	17.1545	0.381001	4.21778	2.46714e-05	0.000274119		AT1G80920	-1.22112	4847.21	0.175035	-6.97642	3.02801e-12	1.6592e-10
AT1G01560	1.60685	1388.16	0.259012	6.20377	5.51248e-10	1.94293e-08		AT3G02550	-1.21936	139.007	0.30299	-4.02442	5.71149e-05	0.000552019
AT1G70700	1.60507	4703.94	0.233271	6.88069	5.95614e-12	3.10261e-10		AT1G71020	-1.21613	274.432	0.162941	-7.46364	8.41648e-14	6.16031e-12
AT3G24900	1.60136	186.037	0.253169	6.32528	2.52772e-10	9.65542e-09		AT5G50450	-1.21563	1919.08	0.184099	-6.60311	4.02608e-11	1.81038e-09
AT5G05300	1.59938	413.569	0.306421	5.21954	1.79365e-07	3.62252e-06		ATCG00930	-1.21214	248.979	0.183676	-6.59933	4.1301e-11	1.84475e-09
AT5G55450	1.59821	2187.06	0.243405	6.56604	5.16702e-11	2.23811e-09		AT5G18840	-1.21126	40.224	0.412498	-2.9364	0.00332051	0.0170314
AT2G32680	1.59784	1903.84	0.25702	6.21681	5.07375e-10	1.80096e-08		AT3G15720	-1.21098	116.843	0.244455	-4.95379	7.27811e-07	1.26375e-05
AT1G61610	1.59596	168.254	0.253655	6.29185	3.13713e-10	1.17161e-08		AT3G54500	-1.20894	223.912	0.229402	-5.26994	1.36469e-07	2.8397e-06
AT2G32990	1.59581	103.231	0.364944	4.37274	1.22696e-05	0.000151426		AT4G01130	-1.20889	297.017	0.199372	-6.06349	1.33196e-09	4.35767e-08
AT1G61820	1.58547	38.8283	0.329279	4.81499	1.4721e-06	2.36372e-05		AT3G53230	-1.20752	909.962	0.397307	-3.03926	0.00237161	0.0130416
AT5G22380	1.58503	471.228	0.418034	3.79163	0.000149662	0.00127019		AT3G28880	-1.20644	18.7948	0.366896	-3.28824	0.00100817	0.00645971
AT5G59220	1.58278	321.473	0.289732	5.46291	4.68399e-08	1.08724e-06		AT1G70940	-1.20642	732.553	0.181823	-6.63511	3.24262e-11	1.48134e-09
AT5G44430	1.58261	1838.98	0.280896	5.63414	1.75939e-08	4.52946e-07		AT4G16680	-1.20494	261.372	0.330085	-3.6504	0.000261833	0.00206734
AT5G65360	1.58247	683.86	0.19962	7.92742	2.23744e-15	2.08706e-13		AT1G64900	-1.20453	4056.15	0.123547	-9.74958	1.85239e-22	4.37054e-20
AT1G51660	1.58207	1374.94	0.15107	10.4725	1.15601e-25	3.35997e-23		AT3G54400	-1.20308	69.1231	0.3193	-3.76787	0.000164648	0.00137756
AT1G35710	1.57692	6072.15	0.239624	6.58078	4.67989e-11	2.05373e-09		AT2G45340	-1.20194	213.672	0.212268	-5.66239	1.49283e-08	3.92381e-07
AT5G58680	1.57654	70.4508	0.328743	4.79567	1.62129e-06	2.57065e-05		AT5G02230	-1.20191	109.841	0.261334	-4.59914	4.24239e-06	6.00007e-05
AT1G70170	1.57636	33.5133	0.338852	4.65206	3.28635e-06	4.7898e-05		AT2G47000	-1.20055	6831.02	0.280489	-4.28021	1.86716e-05	0.0002167
AT2G28210	1.57619	106.022	0.276066	5.70947	1.13331e-08	3.05903e-07		AT1G17180	-1.19764	135.099	0.281273	-4.25791	2.06343e-05	0.000236199
AT5G35580	1.57422	40.3871	0.336346	4.68035	2.86385e-06	4.24811e-05		AT3G23880	-1.19394	146.47	0.198084	-6.02744	1.66576e-09	5.37087e-08
AT4G18430	1.57138	159.382	0.221335	7.09956	1.25157e-12	7.36079e-11		AT4G32190	-1.18971	217.994	0.249239	-4.77335	1.81189e-06	2.83222e-05
AT3G19550	1.56841	216.938	0.258032	6.07834	1.21434e-09	4.00029e-08		AT5G43630	-1.18942	172.302	0.246755	-4.82025	1.43378e-06	2.30774e-05
AT5G46960	1.56757	6.51322	0.424553	3.69227	0.000222258	0.00179011		AT4G33980	-1.18765	1341.57	0.150567	-7.8879	3.07325e-15	2.76386e-13
AT5G44350	1.56696	60.2107	0.261252	5.9979	1.99882e-09	6.32276e-08		AT3G45440	-1.1868	16.332	0.428646	-2.76871	0.00562779	0.0263055
AT1G24145	1.56578	1062.91	0.164246	9.53315	1.52586e-21	3.18762e-19		AT5G40010	-1.18369	32.3941	0.373117	-3.17243	0.00151171	0.00900958
AT5G28913	1.56499	31.3583	0.385217	4.06262	4.85249e-05	0.000483201		AT1G32540	-1.18261	627.664	0.201167	-5.87874	4.13396e-09	1.21921e-07
AT5G24290	1.56473	88.9248	0.286874	5.45443	4.91291e-08	1.13251e-06		AT1G23550	-1.18162	196.205	0.210123	-5.62345	1.87186e-08	4.78829e-07
AT1G06000	1.56465	474.089	0.21178	7.38811	1.48929e-13	1.04303e-11		AT2G44380	-1.17866	49.4429	0.300709	-3.9196	8.86949e-05	0.000808167
AT5G10625	1.56368	212.046	0.180461	8.66492	4.51831e-18	5.73511e-16		AT3G02170	-1.17787	370.122	0.19475	-6.04811	1.46553e-09	4.75586e-08
AT4G14630	1.56304	96.0369	0.330749	4.72577	2.29246e-06	3.48562e-05		AT1G16720	-1.17623	2168.5	0.132771	-8.8591	8.06604e-19	1.17221e-16
AT3G21150	1.56263	50.2333	0.379033	4.12267	3.74503e-05	0.000388348		AT1G18265	-1.17457	69.9569	0.238836	-4.91788	8.74854e-07	1.48311e-05
AT3G05740	1.55687	45.8002	0.294768	5.28167	1.2801e-07	2.6854e-06		AT4G02075	-1.17309	351.288	0.178624	-6.56739	5.12059e-11	2.2228e-09
AT1G26840	1.55591	93.5202	0.26855	5.79376	6.88281e-09	1.93597e-07		AT5G50915	-1.17279	25.5405	0.334562	-3.50546	0.000455816	0.00328542
AT4G15280	1.55419	70.5922	0.297149	5.23035	1.6919e-07	3.43781e-06		AT3G47420	-1.17086	348.89	0.178283	-6.56746	5.11802e-11	2.2228e-09
AT1G47210	1.55315	183.828	0.196924	7.88704	3.09445e-15	2.7705e-13		AT5G44260	-1.17017	170.325	0.294664	-3.97121	7.15092e-05	0.000673294
AT4G21680	1.54977	163.116	0.270935	5.72007	1.06478e-08	2.89353e-07		AT4G26145	-1.16982	13.7133	0.395123	-2.96065	0.00306987	0.0160245
AT1G52900	1.54975	7.40248	0.427272	3.62708	0.000286642	0.00222586		AT3G06880	-1.1697	59.0724	0.328201	-3.56397	0.000365285	0.00274067
AT1G33260	1.54938	97.0077	0.236437	6.55306	5.63697e-11	2.41043e-09		AT3G59940	-1.16896	5159.6	0.148716	-7.86038	3.82975e-15	3.31059e-13
AT2G36690	1.54702	24.3074	0.364546	4.2437	2.19867e-05	0.000248		AT4G38700	-1.16693	20.2188	0.378426	-3.08363	0.00204488	0.0115489
AT2G38810	1.5446	60.8325	0.277848	5.55915	2.71097e-08	6.66281e-07		AT3G29035	-1.16447	901.759	0.129236	-9.0104	2.05301e-19	3.34741e-17
AT4G30850	1.54145	99.585	0.230225	6.69539	2.151e-11	1.02467e-09		AT2G43720	-1.16412	157.399	0.204649	-5.68836	1.28262e-08	3.42729e-07
AT1G14260	1.54071	43.8001	0.295436	5.21505	1.83765e-07	3.7002e-06		AT2G05070	-1.16407	7079.39	0.367668	-3.1661	0.00154499	0.00917253
AT2G01379	1.54052	5.66493	0.417783	3.68737	0.000226588	0.00181842		AT3G21870	-1.16374	53.8814	0.267002	-4.35853	1.30937e-05	0.000160021
AT2G32460	1.53756	6.31649	0.42217	3.64204	0.000270488	0.00212315		AT1G13480	-1.16235	42.5167	0.29975	-3.87774	0.000105431	0.00093724
AT3G01080	1.53627	208.382	0.219619	6.99516	2.64957e-12	1.46787e-10		AT2G39730	-1.16015	48952.5	0.136979	-8.46952	2.46407e-17	2.79191e-15
AT5G52760	1.53558	2263.98	0.250559	6.12861	8.86501e-10	2.98803e-08		AT1G76110	-1.15979	394.243	0.14359	-8.0771	6.6327e-16	6.48872e-14
AT1G80280	1.53428	80.4729	0.260599	5.8875	3.92086e-09	1.16321e-07		AT4G37580	-1.15943	98.6521	0.229313	-5.05611	4.27902e-07	7.94222e-06
AT2G14610	1.53393	5355.28	0.396598	3.86771	0.000109862	0.000971037		AT2G39690	-1.15624	6.72121	0.428188	-2.70031	0.00692742	0.0311571
AT3G60970	1.53378	23.6595	0.400234	3.83221	0.000126998	0.00110019		AT1G61080	-1.1557	36.6418	0.350283	-3.29934	0.000969123	0.00623541
AT5G06730	1.53283	19.1994	0.389346	3.93694	8.2526e-05	0.000759549		AT5G10930	-1.15251	130.348	0.282592	-4.07834	4.53575e-05	0.000456649
AT2G42760	1.53171	207.948	0.195639	7.82929	4.90638e-15	4.18713e-13		AT2G22890	-1.15223	55.2934	0.258457	-4.45812	8.26802e-06	0.000107463
AT4G08770	1.52402	148.964	0.271289	5.61771	1.93509e-08	4.9249e-07		AT3G18750	-1.15172	45.87	0.30838	-3.73474	0.000187906	0.00154508
AT3G28890	1.52253	361.399	0.292435	5.20639	1.92545e-07	3.85379e-06		AT5G61490	-1.15057	35.9388	0.34641	-3.32141	0.000895639	0.0058642
AT1G72120	1.52244	422.813	0.136767	11.1317	8.79664e-29	3.3078e-26		AT5G19221	-1.14916	24.4403	0.34039	-3.37602	0.000735439	0.00495906
AT1G28370	1.52069	869.2	0.287791	5.284	1.2639e-07	2.65698e-06		AT2G27385	-1.14575	350.325	0.297203	-3.85511	0.000115679	0.00101618
AT5G40460	1.52004	47.0682	0.288878	5.26187	1.42601e-07	2.94502e-06		AT3G48550	-1.14547	24.0972	0.361422	-3.16934	0.00152786	0.00908699
AT2G18150	1.51832	5.79398	0.427	3.55578	0.000376864	0.00281332		AT1G23935	-1.14516	21.9278	0.39555	-2.8951	0.00379034	0.0190038
AT5G19880	1.51746	24.0702	0.360102	4.21397	2.50921e-05	0.000278177		ATCG01230	-1.14504	72.5564	0.236388	-4.84391	1.27309e-06	2.07407e-05
AT3G52630	1.51628	85.31	0.268429	5.64873	1.61639e-08	4.20451e-07		AT1G50290	-1.14356	277.282	0.413817	-2.76344	0.00571961	0.0266574
AT4G00700	1.5143	433.351	0.287497	5.26718	1.38537e-07	2.87614e-06		AT2G45190	-1.14276	48.2907	0.294904	-3.87502	0.000106617	0.000946883
AT2G42260	1.51216	20.4403	0.366086	4.13062	3.61793e-05	0.000376727		AT2G34620	-1.1423	149.64	0.215687	-5.29608	1.18314e-07	2.50559e-06
AT3G04220	1.5121	209.819	0.291487	5.18754	2.13093e-07	4.23546e-06		AT3G04140	-1.14138	103.31	0.238992	-4.77579	1.79005e-06	2.80245e-05
AT5G13320	1.51197	890.619	0.247284	6.11431	9.69751e-10	3.24139e-08		AT1G69040	-1.13894	454.897	0.225505	-5.05063	4.40354e-07	8.10955e-06
AT5G13060	1.51148	68.038	0.290822	5.19727	2.02236e-07	4.04371e-06		AT4G35770	-1.13876	1474.76	0.184434	-6.17435	6.64354e-10	2.29718e-08
AT1G09200	1.50922	584.421	0.223633	6.74863	1.49248e-11	7.31827e-10		AT4G27030	-1.13857	178.74	0.237015	-4.80378	1.55701e-06	2.47997e-05
AT2G30360	1.50794	329.714	0.212942	7.08144	1.42663e-12	8.34143e-11		AT1G52855	-1.1381	164.768	0.201662	-5.6436	1.66532e-08	4.31012e-07
AT5G42860	1.50691	100.958	0.315896	4.77026	1.83987e-06	2.87372e-05		AT5G25130	-1.13802	95.6938	0.248941	-4.57145	4.84368e-06	6.74583e-05
AT3G45930	1.50621	143.142	0.196961	7.64726	2.05305e-14	1.63388e-12		AT1G64500	-1.13438	18.9427	0.370441	-3.06223	0.00219695	0.0122798
AT1G26400	1.50511	4.56458	0.418072	3.60011	0.000318081	0.00244317		AT1G07160	-1.13391	112.156	0.335175	-3.38304	0.000716872	0.00485541
AT1G69520	1.50503	130.055	0.207079	7.26789	3.65138e-13	2.30278e-11		AT5G39530	-1.1327	553.196	0.149442	-7.57956	3.46737e-14	2.67455e-12
AT2G47140	1.50476	20.5225	0.368812	4.08002	4.50324e-05	0.000453992		AT5G16340	-1.13245	31.8613	0.416463	-2.7192	0.00654404	0.0296992
AT5G05340	1.50359	81.4423	0.27459	5.47574	4.35683e-08	1.02675e-06		AT3G03270	-1.13162	532.484	0.273574	-4.13645	3.52722e-05	0.000368237
AT1G25370	1.50128	253.168	0.244425	6.14208	8.14473e-10	2.75916e-08		AT5G28770	-1.1295	389.097	0.23216	-4.86518	1.14353e-06	1.87979e-05
AT4G01895	1.50014	231.475	0.2133	7.03302	2.02104e-12	1.14822e-10		AT3G12320	-1.12819	104.442	0.218437	-5.16485	2.40638e-07	4.73745e-06
AT2G18210	1.4965	77.727	0.260873	5.7365	9.66517e-09	2.6408e-07		AT5G12030	-1.12642	113.655	0.330039	-3.41299	0.000642541	0.00441458
AT2G22200	1.49585	37.6315	0.39987	3.74083	0.000183411	0.00151308		AT5G13730	-1.12303	772.964	0.164518	-6.82619	8.71988e-12	4.3939e-10
AT3G46320	1.49437	148.52	0.238314	6.2706	3.59666e-10	1.31677e-08		AT4G23870	-1.12165	119.324	0.275697	-4.06843	4.73313e-05	0.000473668
AT1G04020	1.49397	75.8237	0.253214	5.90003	3.63435e-09	1.08624e-07		AT2G46790	-1.12152	48.4865	0.310562	-3.61126	0.000304717	0.00235132
AT1G09080	1.48998	112.604	0.304503	4.89315	9.92349e-07	1.65708e-05		AT1G75180	-1.12095	240.793	0.162625	-6.89285	5.46852e-12	2.88608e-10
AT3G12220	1.48807	287.571	0.22547	6.59984	4.11589e-11	1.84251e-09		AT4G13505	-1.12094	32.9196	0.308561	-3.6328	0.000280362	0.00218866
AT5G62150	1.48523	115.687	0.222323	6.68052	2.38093e-11	1.12352e-09		AT1G07400	-1.11867	72.9519	0.363441	-3.07799	0.00208405	0.0117403
AT4G18540	1.48377	5.93383	0.426768	3.47676	0.000507516	0.00360292		AT1G51080	-1.1171	134.393	0.199319	-5.60461	2.08729e-08	5.25887e-07
AT4G21830	1.48241	240.983	0.41257	3.59311	0.00032675	0.00249542		AT4G32280	-1.117	38.4857	0.420953	-2.6535	0.00796611	0.0348974
AT1G02970	1.47934	30.6602	0.354886	4.16851	3.06598e-05	0.000328989		AT1G09890	-1.11607	13.7737	0.397012	-2.81117	0.00493616	0.0236886
AT2G40230	1.47746	93.472	0.282681	5.2266	1.72656e-07	3.50052e-06		AT1G61320	-1.11456	4.69338	0.403561	-2.76181	0.00574814	0.026753
AT3G48350	1.47721	74.8588	0.319575	4.62241	3.79313e-06	5.44923e-05		AT5G58840	-1.11362	142.361	0.321013	-3.46908	0.000522247	0.00369702
AT1G62870	1.47613	33.0073	0.344669	4.28276	1.84586e-05	0.000214976		AT1G47370	-1.11271	90.6392	0.219918	-5.05965	4.20036e-07	7.82883e-06
AT1G61420	1.47564	489.631	0.181508	8.12989	4.29677e-16	4.35211e-14		AT1G46768	-1.11253	193.303	0.203308	-5.47214	4.44641e-08	1.04296e-06
AT4G01500	1.47422	8.13978	0.425214	3.46702	0.000526268	0.00371893		AT4G00755	-1.11224	161.869	0.193081	-5.76049	8.38705e-09	2.32324e-07
AT5G60300	1.47222	387.256	0.155084	9.49302	2.24434e-21	4.59288e-19		AT2G39705	-1.11202	206.921	0.204114	-5.44804	5.09273e-08	1.17127e-06
AT1G01370	1.47155	26.9816	0.354519	4.15084	3.31254e-05	0.000349097		AT1G49220	-1.11187	20.6604	0.35714	-3.11324	0.00185043	0.0106404
AT3G43250	1.47087	95.3348	0.330102	4.45582	8.35746e-06	0.000108415		AT1G30520	-1.11156	250.156	0.159472	-6.97026	3.16365e-12	1.7241e-10
AT3G12830	1.46923	709.953	0.209444	7.01492	2.30087e-12	1.29618e-10		AT3G12610	-1.1115	140.234	0.33507	-3.31721	0.000909216	0.00592986
AT1G02450	1.46909	286.391	0.257808	5.6984	1.2094e-08	3.25128e-07		AT1G60030	-1.11131	43.2998	0.354999	-3.13046	0.00174531	0.0101426
AT4G10720	1.4681	10.8074	0.414433	3.54244	0.000396448	0.00292738		AT4G08093	-1.10984	9.91954	0.428825	-2.58809	0.00965108	0.0407736
AT1G33440	1.46753	21.5997	0.371064	3.95494	7.65543e-05	0.000712104		AT3G52070	-1.10957	253.48	0.162772	-6.81675	9.31219e-12	4.63414e-10
AT5G47960	1.46649	130.241	0.223466	6.56248	5.2921e-11	2.28735e-09		AT5G61270	-1.10859	302.839	0.173009	-6.40771	1.47726e-10	5.88541e-09
AT2G29440	1.46618	25.8023	0.400639	3.65959	0.000252617	0.00200563		AT2G18560	-1.10688	144.742	0.185717	-5.96003	2.5219e-09	7.76908e-08
AT3G23110	1.46412	661.329	0.154739	9.46185	3.02534e-21	6.06732e-19		AT1G23400	-1.10637	770.383	0.198412	-5.57613	2.45934e-08	6.09813e-07
AT1G61110	1.46135	5.22601	0.423751	3.4486	0.000563502	0.00393627		AT1G16030	-1.10575	121.422	0.267622	-4.13175	3.60004e-05	0.000375254
AT2G38240	1.46082	617.398	0.237791	6.14328	8.08332e-10	2.74764e-08		AT5G66080	-1.10383	16.3437	0.379461	-2.90895	0.00362646	0.0183196
AT5G38250	1.45962	215.46	0.227651	6.41164	1.4396e-10	5.75125e-09		AT1G33055	-1.10125	8.75837	0.428821	-2.56809	0.010226	0.0426898
AT5G10390	1.45877	223.127	0.211422	6.89983	5.20653e-12	2.75507e-10		AT5G55180	-1.09951	359.435	0.197987	-5.55344	2.80096e-08	6.8504e-07
AT2G37560	1.45545	41.4153	0.299057	4.8668	1.13418e-06	1.86749e-05		AT2G16365	-1.09778	2125.55	0.180651	-6.07677	1.22626e-09	4.03159e-08
AT3G16420	1.45545	360.622	0.266457	5.46221	4.70233e-08	1.08772e-06		AT5G35970	-1.09683	1065.15	0.168498	-6.50946	7.54229e-11	3.15126e-09
AT2G41240	1.45464	39.8947	0.390899	3.72125	0.000198235	0.00161744		AT5G64170	-1.0948	536.42	0.224952	-4.86683	1.13402e-06	1.86749e-05
AT4G38560	1.45449	336.895	0.260732	5.57847	2.42644e-08	6.03003e-07		AT3G53530	-1.09426	11.7119	0.42078	-2.60056	0.00930722	0.0396214
AT5G24330	1.45383	12.4585	0.413178	3.51865	0.000433746	0.00315974		AT3G59580	-1.09176	42.9591	0.343773	-3.17583	0.00149409	0.00892051
AT3G54560	1.45179	125.521	0.300231	4.83556	1.32769e-06	2.15253e-05		AT3G02380	-1.09024	14.2919	0.389803	-2.79691	0.00515946	0.0245662
AT2G28740	1.44852	141.839	0.207588	6.97786	2.99705e-12	1.64674e-10		AT3G18090	-1.08981	53.2808	0.279957	-3.8928	9.90954e-05	0.000888403
AT1G30100	1.44712	9.62359	0.42176	3.43115	0.000601018	0.00416929		AT5G12950	-1.08952	1399.29	0.17136	-6.35808	2.04296e-10	7.92488e-09
AT3G60120	1.44699	17.7264	0.417521	3.46566	0.000528924	0.00373227		AT1G78995	-1.08718	725.588	0.12363	-8.79388	1.44476e-18	2.04047e-16
AT2G25297	1.44373	233.007	0.326562	4.42099	9.82478e-06	0.000124753		AT1G53450	-1.08639	562.907	0.129751	-8.37289	5.62203e-17	6.0294e-15
AT5G55460	1.44311	574.977	0.208447	6.92315	4.41696e-12	2.35591e-10		AT1G21920	-1.08601	568.254	0.137049	-7.92425	2.29526e-15	2.12126e-13
AT1G31550	1.44174	1401.38	0.210298	6.85571	7.09597e-12	3.67249e-10		AT1G10370	-1.0854	101.158	0.261357	-4.15295	3.28213e-05	0.000346491
AT2G15760	1.44043	118.904	0.203241	7.08729	1.36766e-12	8.01999e-11		AT4G11360	-1.08368	1132.23	0.150462	-7.20236	5.91798e-13	3.66312e-11
AT2G14290	1.4384	23.4644	0.357394	4.02469	5.70499e-05	0.000551657		AT5G15580	-1.08348	40.589	0.333894	-3.24498	0.00117461	0.00732941
AT5G24910	1.4377	29.599	0.324948	4.42439	9.67169e-06	0.000123075		AT4G34060	-1.08279	28.9989	0.321803	-3.36477	0.000766075	0.00513884
AT5G40990	1.43671	34.3218	0.362303	3.9655	7.32414e-05	0.000686702		AT5G22500	-1.08234	30.561	0.360663	-3.00096	0.00269127	0.0144008
AT3G04717	1.43591	43.5035	0.316803	4.53252	5.82837e-06	7.91924e-05		AT5G60680	-1.08043	1749.88	0.192624	-5.60902	2.03472e-08	5.1458e-07
AT5G41160	1.43387	55.1974	0.314592	4.55786	5.16766e-06	7.11795e-05		AT3G46780	-1.08016	6654.41	0.146255	-7.38545	1.5194e-13	1.05804e-11
AT1G32640	1.42733	3125.61	0.186291	7.66186	1.83264e-14	1.482e-12		AT1G29460	-1.08004	32.1195	0.395777	-2.7289	0.00635452	0.0290098
AT2G43590	1.42689	424.95	0.221834	6.43222	1.25756e-10	5.08474e-09		AT2G19800	-1.07951	86.3011	0.360312	-2.99604	0.0027351	0.0146042
AT5G66690	1.42586	10.8089	0.41619	3.42598	0.000612592	0.00423493		AT2G10940	-1.07775	97.1888	0.373446	-2.88595	0.00390239	0.0194524
AT2G13810	1.4258	132.944	0.308219	4.62592	3.72939e-06	5.36919e-05		AT5G64380	-1.07586	273.712	0.196254	-5.482	4.20533e-08	9.94549e-07
AT3G23740	1.42524	76.4266	0.238217	5.98296	2.19118e-09	6.87469e-08		AT3G10020	-1.07579	168.138	0.18583	-5.78914	7.07486e-09	1.98442e-07
AT1G69260	1.4249	48.113	0.276972	5.14454	2.68171e-07	5.23083e-06		AT3G22840	-1.07467	64.5341	0.423052	-2.54029	0.0110762	0.0454363
AT4G15270	1.42446	34.0443	0.340328	4.18554	2.84489e-05	0.000308735		AT5G45830	-1.07374	4.77672	0.427608	-2.51104	0.0120375	0.0484957
AT3G06890	1.42407	55.4266	0.281679	5.05567	4.28892e-07	7.94222e-06		AT1G59720	-1.07349	182.735	0.213111	-5.03725	4.72257e-07	8.6101e-06
AT1G21240	1.41901	1322.53	0.221279	6.41274	1.42925e-10	5.72127e-09		AT2G15090	-1.0727	422.774	0.169847	-6.31568	2.6897e-10	1.01777e-08
AT5G51465	1.41781	449.701	0.289743	4.89333	9.91424e-07	1.65692e-05		AT4G38552	-1.07238	19.7254	0.390544	-2.74585	0.00603541	0.0278126
AT3G57950	1.41574	26.2279	0.349396	4.05195	5.07933e-05	0.000499505		AT2G25200	-1.07189	531.171	0.156226	-6.86114	6.83138e-12	3.54931e-10
AT5G39110	1.41549	29.4472	0.399341	3.54456	0.000393268	0.00290925		AT3G43930	-1.0714	15.4125	0.425589	-2.51744	0.0118211	0.0478451
AT4G10955	1.41549	16.0548	0.420891	3.36307	0.000770817	0.00516324		AT2G14070	-1.07055	33.4675	0.387051	-2.76591	0.00567637	0.0264928
AT1G19250	1.41505	461.241	0.294011	4.8129	1.48753e-06	2.38469e-05		AT3G27690	-1.07014	599.413	0.406268	-2.63409	0.00843637	0.0366374
AT1G66960	1.41182	146.965	0.313655	4.50119	6.75744e-06	9.02267e-05		AT3G47430	-1.06961	566.464	0.145887	-7.33175	2.27169e-13	1.50359e-11
AT2G26390	1.41094	32.8109	0.35072	4.02297	5.74684e-05	0.000554901		AT1G69530	-1.068	1710.16	0.250869	-4.25722	2.06981e-05	0.00023666
AT1G08050	1.40779	513.864	0.209966	6.70487	2.01582e-11	9.62553e-10		AT1G67148	-1.06675	7.41833	0.395077	-2.70012	0.00693151	0.0311685
AT3G14870	1.4055	82.5334	0.255458	5.50187	3.75774e-08	8.97159e-07		AT4G37760	-1.06662	571.64	0.252802	-4.21918	2.45188e-05	0.000272574
AT1G21100	1.40484	1240.03	0.23819	5.898	3.67929e-09	1.09804e-07		AT1G22500	-1.06577	270.367	0.165819	-6.42729	1.299e-10	5.2312e-09
AT4G11000	1.40427	497.365	0.163923	8.56663	1.06554e-17	1.28731e-15		AT4G17810	-1.06547	190.929	0.201087	-5.29854	1.1673e-07	2.48516e-06
AT3G26830	1.40277	4990.04	0.192718	7.2789	3.36548e-13	2.13591e-11		AT3G23070	-1.06526	241.478	0.285621	-3.72962	0.000191768	0.00157043
AT5G16690	1.40226	96.8548	0.233063	6.01668	1.7803e-09	5.68533e-08		AT1G63390	-1.06436	47.1608	0.398178	-2.67307	0.00751604	0.0332746
AT3G57240	1.40157	4639.82	0.375784	3.72973	0.000191687	0.00157043		AT3G19000	-1.0635	417.63	0.183342	-5.80065	6.606e-09	1.86909e-07
AT4G02420	1.40109	431.83	0.190736	7.34569	2.04708e-13	1.37305e-11		AT1G49200	-1.0596	64.4454	0.249367	-4.24916	2.14572e-05	0.000243396
AT5G22250	1.40075	1264.59	0.239044	5.8598	4.63424e-09	1.35087e-07		AT1G74940	-1.05945	1065.45	0.159271	-6.65189	2.8935e-11	1.33708e-09
AT5G41550	1.40059	37.122	0.358184	3.91024	9.22034e-05	0.000835581		AT4G32890	-1.0581	28.4899	0.388956	-2.72036	0.00652099	0.0296214
AT5G64260	1.39752	1746.17	0.207346	6.74005	1.58331e-11	7.72588e-10		AT1G51538	-1.05673	6.83947	0.420431	-2.51345	0.0119557	0.0482825
AT5G57550	1.39733	208.145	0.335994	4.1588	3.19921e-05	0.000340309		AT2G20290	-1.05599	131.006	0.250588	-4.21405	2.50833e-05	0.000278177
AT5G22530	1.39633	100.754	0.428835	3.2561	0.00112954	0.00710346		AT4G01330	-1.05461	420.235	0.133376	-7.90705	2.63549e-15	2.39162e-13
AT3G52870	1.39594	741.574	0.249736	5.58967	2.27498e-08	5.69596e-07		ATCG00570	-1.05437	163.414	0.326414	-3.23015	0.00123724	0.00764646
AT3G43270	1.39021	473.951	0.178297	7.79714	6.33251e-15	5.35859e-13		AT3G48500	-1.05433	674.341	0.224572	-4.69481	2.66853e-06	3.99085e-05
AT4G23310	1.38795	98.649	0.343855	4.03645	5.42653e-05	0.000529325		AT1G29450	-1.05354	30.0431	0.408585	-2.57852	0.00992248	0.0416744
AT1G07900	1.38722	77.7874	0.321946	4.30885	1.64106e-05	0.000193484		AT3G61880	-1.05312	82.8151	0.274385	-3.83811	0.000123985	0.00107875
AT5G42650	1.38624	11834.7	0.216346	6.40752	1.47906e-10	5.88541e-09		AT5G67030	-1.05046	1639.57	0.145362	-7.22651	4.95554e-13	3.10573e-11
AT4G27657	1.38611	521.648	0.225672	6.14216	8.14063e-10	2.75916e-08		AT2G03760	-1.04982	3562.01	0.204093	-5.14382	2.6921e-07	5.24176e-06
AT1G29330	1.38351	358.35	0.178924	7.73242	1.05525e-14	8.67334e-13		AT3G62860	-1.04922	105.934	0.336033	-3.12239	0.00179391	0.010389
AT1G09932	1.38058	900.968	0.249221	5.53958	3.03195e-08	7.39731e-07		AT1G02205	-1.04871	4.8098	0.415606	-2.52333	0.0116251	0.0472327
AT3G20370	1.37982	12.0505	0.426979	3.23159	0.00123105	0.00762468		AT1G15380	-1.04834	140.483	0.24759	-4.23418	2.29387e-05	0.000257003
AT1G80820	1.37864	72.5216	0.27987	4.926	8.39298e-07	1.42766e-05		AT2G22980	-1.04818	798.318	0.150427	-6.96805	3.21357e-12	1.74656e-10
AT1G26200	1.3776	78.6145	0.285701	4.82184	1.4224e-06	2.2931e-05		AT2G35480	-1.04818	131.786	0.273354	-3.83451	0.000125814	0.00109088
AT5G44635	1.3767	136.514	0.204193	6.74217	1.56033e-11	7.63231e-10		AT2G42280	-1.04472	340.835	0.19895	-5.25115	1.51156e-07	3.10916e-06
AT1G47890	1.37555	395.539	0.209067	6.57944	4.72223e-11	2.06778e-09		AT3G63215	-1.04427	16.2736	0.411758	-2.53613	0.0112085	0.0458867
AT4G08300	1.37507	257.041	0.265445	5.18023	2.2161e-07	4.38735e-06		AT3G04450	-1.04382	73.7489	0.240273	-4.34433	1.39704e-05	0.000168781
AT5G16080	1.37291	22.2406	0.381638	3.59741	0.000321398	0.00246205		AT2G45850	-1.04377	625.83	0.144846	-7.20605	5.75985e-13	3.57628e-11
AT1G30135	1.37194	38.8272	0.364112	3.76792	0.000164615	0.00137756		AT4G13660	-1.04215	23.2023	0.4104	-2.53934	0.011106	0.045521
AT5G16190	1.37014	36.1507	0.319805	4.28431	1.83307e-05	0.000213733		AT1G78600	-1.04203	1448	0.120495	-8.64789	5.24614e-18	6.49453e-16
AT4G04900	1.36805	27.3477	0.396483	3.45046	0.000559639	0.00391453		AT5G14740	-1.04083	14632.7	0.11016	-9.44837	3.44161e-21	6.83381e-19
AT3G02820	1.36797	72.7535	0.267611	5.11177	3.19152e-07	6.11326e-06		AT3G22370	-1.0401	4090.53	0.212084	-4.90418	9.38165e-07	1.57843e-05
AT5G66170	1.36781	62.0924	0.26147	5.23123	1.68389e-07	3.42803e-06		AT3G28860	-1.04004	718.181	0.190023	-5.47323	4.41897e-08	1.03773e-06
AT1G54000	1.36718	35.7515	0.340877	4.01078	6.05195e-05	0.000581561		AT4G27310	-1.03982	257.064	0.244815	-4.24739	2.16274e-05	0.000244911
AT3G09280	1.36679	5.24646	0.423106	3.23037	0.00123629	0.00764646		AT2G44740	-1.03875	33.9291	0.350324	-2.96511	0.00302573	0.0158477
AT3G45290	1.36545	657.942	0.22711	6.01228	1.82932e-09	5.82332e-08		AT5G06670	-1.03862	79.8666	0.25305	-4.10441	4.05343e-05	0.000414964
AT2G45685	1.36354	10.2797	0.416687	3.27232	0.00106667	0.00676324		ATCG00010	-1.03827	281.094	0.258169	-4.02165	5.77926e-05	0.000557227
AT1G30900	1.36262	1117.02	0.171942	7.92489	2.28349e-15	2.12016e-13		AT1G23050	-1.03772	26.2128	0.347923	-2.9826	0.00285813	0.015132
AT4G36510	1.36168	6.33787	0.426544	3.19235	0.00141119	0.00852199		AT3G16180	-1.03647	450.06	0.187262	-5.53485	3.11494e-08	7.56482e-07
AT1G24147	1.35994	3718.61	0.202059	6.73039	1.69209e-11	8.21667e-10		AT5G63810	-1.0356	1595.37	0.144347	-7.17439	7.26292e-13	4.46803e-11
AT5G41070	1.35949	20.514	0.366053	3.71393	0.000204067	0.00165557		AT1G32060	-1.03508	15102.4	0.152695	-6.77871	1.21253e-11	5.97475e-10
AT1G11580	1.35874	648.513	0.21072	6.44805	1.13302e-10	4.60907e-09		AT4G13800	-1.03143	26.4117	0.342	-3.01587	0.00256244	0.0138442
AT4G13820	1.35557	178.048	0.207094	6.54567	5.92274e-11	2.52188e-09		AT3G15850	-1.02979	1509.49	0.132726	-7.75875	8.57735e-15	7.13771e-13
AT3G55950	1.35402	455.815	0.235098	5.75939	8.44165e-09	2.33513e-07		AT5G41080	-1.02873	132.16	0.341122	-3.01572	0.00256367	0.0138471
AT3G60966	1.35381	162.153	0.305345	4.43369	9.26322e-06	0.000118478		AT4G32980	-1.0282	264.457	0.192484	-5.34177	9.20452e-08	2.01305e-06
AT1G34420	1.35347	660.358	0.16561	8.17265	3.01685e-16	3.10271e-14		AT3G28130	-1.02735	226.47	0.259861	-3.95348	7.7024e-05	0.000715478
AT4G23220	1.35284	1732.19	0.181361	7.45939	8.6927e-14	6.33935e-12		AT2G04790	-1.02579	226.196	0.206481	-4.96795	6.76628e-07	1.18513e-05
AT3G48080	1.34984	621.368	0.233195	5.78847	7.10297e-09	1.98953e-07		AT3G59400	-1.02571	451.75	0.251828	-4.07307	4.63968e-05	0.000465244
AT5G19100	1.34761	6.07128	0.424153	3.17719	0.00148712	0.00888419		AT2G41250	-1.02504	71.3554	0.296021	-3.46274	0.000534705	0.00376792
AT3G23240	1.34746	113.818	0.241197	5.58657	2.31605e-08	5.79156e-07		AT5G54145	-1.02488	211.262	0.177317	-5.77991	7.47425e-09	2.08189e-07
AT5G24080	1.34617	32.1855	0.335597	4.01127	6.03938e-05	0.000580632		AT1G55330	-1.02213	49.1201	0.326229	-3.13317	0.0017293	0.0100642
AT1G80590	1.34609	3.90518	0.411085	3.27448	0.00105855	0.00672746		AT5G25990	-1.02186	21.9378	0.344916	-2.96264	0.00305009	0.0159545
AT3G06035	1.34475	136.578	0.289448	4.6459	3.38589e-06	4.91702e-05		AT5G35490	-1.02177	378.27	0.277249	-3.68538	0.000228363	0.00183119
AT1G72280	1.34471	517.575	0.156927	8.56902	1.04368e-17	1.26855e-15		AT4G20820	-1.02071	24.2969	0.396019	-2.57742	0.00995411	0.0417723
AT5G45000	1.34287	247.218	0.178479	7.52396	5.31434e-14	3.99173e-12		AT3G42800	-1.01967	3.71821	0.400672	-2.5449	0.0109309	0.0450236
AT1G02440	1.3393	12.9693	0.403306	3.32079	0.000897616	0.00587331		AT1G12845	-1.0187	278.419	0.317275	-3.21078	0.00132375	0.00809138
AT5G44380	1.33922	39.6797	0.3162	4.23535	2.28193e-05	0.000255808		AT4G12390	-1.01818	217.458	0.212823	-4.78419	1.71678e-06	2.7079e-05
AT1G13470	1.33826	2423	0.177523	7.53854	4.75245e-14	3.59662e-12		AT3G57020	-1.01782	297.326	0.236556	-4.30269	1.68737e-05	0.000198477
AT3G22235	1.33789	22119.7	0.213027	6.28037	3.37769e-10	1.24521e-08		AT2G47890	-1.0168	1425.95	0.117159	-8.6788	3.99959e-18	5.17496e-16
AT1G31690	1.33763	225.045	0.252899	5.28918	1.22869e-07	2.58838e-06		AT5G42070	-1.01583	302.646	0.166004	-6.11932	9.39762e-10	3.1464e-08
AT5G67300	1.3375	2281.03	0.177935	7.5168	5.61324e-14	4.20051e-12		AT1G70420	-1.01363	967.627	0.187381	-5.40949	6.32055e-08	1.42907e-06
AT1G08290	1.33677	24.195	0.34467	3.87839	0.000105149	0.000935564		AT2G46240	-1.01335	162.293	0.278466	-3.63906	0.000273636	0.00214366
AT3G50470	1.33659	636.039	0.166999	8.00354	1.2089e-15	1.15878e-13		AT3G25597	-1.01147	181.116	0.231536	-4.36851	1.25099e-05	0.000153823
AT5G19240	1.33614	4389.59	0.217232	6.15075	7.71195e-10	2.63033e-08		AT2G44260	-1.01072	18.0436	0.396882	-2.54666	0.0108758	0.0448702
AT1G07270	1.33525	18.5877	0.372481	3.58474	0.000337414	0.00256125		AT1G03130	-1.01009	5530.16	0.173308	-5.82833	5.59835e-09	1.60852e-07
AT1G66830	1.33372	66.3941	0.313511	4.25414	2.09855e-05	0.000239128		AT1G26761	-1.00947	74.9863	0.251121	-4.01986	5.82331e-05	0.000560665
AT1G60470	1.33068	13.8206	0.40928	3.25127	0.00114892	0.00720503		AT1G20470	-1.00929	3.52967	0.400812	-2.51812	0.0117983	0.0477837
AT1G12320	1.33001	283.078	0.173655	7.65889	1.87542e-14	1.51051e-12		AT3G49650	-1.00928	82.5174	0.226218	-4.46152	8.13812e-06	0.000106215
AT5G66890	1.32984	27.4681	0.412431	3.22439	0.00126243	0.00777343		AT2G25140	-1.00793	723.481	0.262122	-3.84527	0.000120422	0.00105048
AT4G22980	1.32791	612.47	0.157139	8.45053	2.89987e-17	3.24898e-15		AT5G24215	-1.00666	85.4085	0.337032	-2.98683	0.00281884	0.0149674
AT1G21540	1.32772	33.275	0.342113	3.88094	0.000104054	0.000927053		AT1G22570	-1.00612	1392.4	0.141484	-7.11114	1.15088e-12	6.88984e-11
AT5G07150	1.32708	46.5466	0.280179	4.73655	2.17383e-06	3.32795e-05		AT2G25080	-1.00595	4074.64	0.118476	-8.4907	2.0539e-17	2.35376e-15
AT1G14880	1.32507	14742	0.368647	3.59442	0.000325121	0.00248729		AT5G42200	-1.00532	110.225	0.23867	-4.21218	2.52922e-05	0.000279626
AT2G46685	1.32044	153.619	0.209598	6.29985	2.97933e-10	1.11683e-08		AT3G22150	-1.00461	624.203	0.180059	-5.57936	2.41408e-08	6.00861e-07
AT4G28085	1.32037	103.167	0.247753	5.32938	9.85461e-08	2.1389e-06		AT3G01370	-1.00283	802.265	0.225543	-4.44628	8.73681e-06	0.000112752
AT4G34410	1.31929	78.3013	0.343785	3.83754	0.000124271	0.0010803		AT1G51090	-1.00159	285.199	0.206097	-4.85979	1.17508e-06	1.92535e-05
AT3G17120	1.31909	132.823	0.265211	4.97376	6.56675e-07	1.15523e-05		AT2G42200	-0.999813	49.3244	0.284273	-3.51709	0.000436302	0.00317375
AT5G44420	1.31859	5012.57	0.247251	5.33301	9.65974e-08	2.10572e-06		AT3G60390	-0.999763	290.841	0.159501	-6.26807	3.65555e-10	1.33537e-08
AT2G34940	1.31797	123.13	0.256599	5.1363	2.80196e-07	5.43455e-06		AT5G02810	-0.999002	1218.51	0.211166	-4.73089	2.23543e-06	3.41443e-05
AT1G45145	1.31603	3751.35	0.153107	8.59544	8.29432e-18	1.01428e-15		AT1G79700	-0.995578	129.197	0.255557	-3.89572	9.79091e-05	0.000879341
AT4G05010	1.31554	129.326	0.211533	6.21906	5.00134e-10	1.7784e-08		AT2G38460	-0.995479	158.898	0.189846	-5.24362	1.57459e-07	3.22557e-06
AT1G16640	1.31334	32.7372	0.331499	3.96181	7.43846e-05	0.000696119		AT5G66520	-0.995424	187.043	0.193442	-5.14585	2.66319e-07	5.20568e-06
AT3G46700	1.31289	6.89387	0.427884	3.06833	0.00215259	0.0120857		AT1G08550	-0.994596	1365.91	0.174166	-5.71061	1.12573e-08	3.04265e-07
AT3G56870	1.31066	47.9638	0.295767	4.43138	9.36319e-06	0.000119528		AT1G17850	-0.994105	209.903	0.205368	-4.8406	1.29447e-06	2.10399e-05
AT2G22760	1.31036	8.43198	0.428836	3.05562	0.00224595	0.0124751		AT2G05790	-0.993699	263.65	0.215481	-4.61154	3.99695e-06	5.71339e-05
AT1G75150	1.30984	42.406	0.310988	4.21185	2.53287e-05	0.000279872		AT5G18240	-0.99356	91.8519	0.254513	-3.90377	9.47039e-05	0.00085438
AT3G25770	1.30878	15004.2	0.169554	7.71896	1.17286e-14	9.56171e-13		AT4G03320	-0.993519	312.937	0.238676	-4.16263	3.146e-05	0.00033578
AT5G39670	1.30865	1810.07	0.22097	5.92229	3.17496e-09	9.58943e-08		AT4G18210	-0.992072	423.381	0.157566	-6.29624	3.04951e-10	1.14101e-08
AT1G16420	1.30697	117.819	0.338137	3.86522	0.000110991	0.000980581		AT5G02830	-0.991732	597.027	0.207471	-4.7801	1.75206e-06	2.75373e-05
AT2G34930	1.3066	150.233	0.242366	5.39103	7.0055e-08	1.56803e-06		AT1G32090	-0.990715	263.125	0.181279	-5.46512	4.62581e-08	1.07873e-06
AT5G01850	1.30599	480.82	0.155688	8.38854	4.9221e-17	5.30714e-15		AT2G21320	-0.989927	62.0745	0.256382	-3.86114	0.00011286	0.000994029
AT4G14365	1.30581	6381.77	0.206634	6.31946	2.62477e-10	9.96967e-09		AT4G21920	-0.988823	190.525	0.253014	-3.90817	9.29963e-05	0.000841625
AT4G23030	1.30554	102.848	0.23154	5.63849	1.71546e-08	4.43346e-07		AT4G18240	-0.988238	2123.62	0.24451	-4.0417	5.30646e-05	0.000519634
AT3G07580	1.30453	263.916	0.183716	7.1008	1.24037e-12	7.31638e-11		AT4G28350	-0.987542	235.693	0.243892	-4.04909	5.14174e-05	0.000505231
AT3G57700	1.30444	173.82	0.225242	5.79126	6.98586e-09	1.9622e-07		AT5G35690	-0.987	1695.68	0.229433	-4.3019	1.69341e-05	0.00019907
AT5G54970	1.30195	195.904	0.242596	5.36674	8.01722e-08	1.77539e-06		AT5G03260	-0.986759	48.8981	0.303781	-3.24825	0.00116116	0.00726584
AT5G39785	1.3011	473.799	0.158031	8.23319	1.82299e-16	1.89431e-14		AT5G25180	-0.986463	15.9187	0.394292	-2.50186	0.0123543	0.0495432
AT1G62540	1.29976	31.9421	0.319527	4.06776	4.74672e-05	0.00047479		AT2G28190	-0.984992	656.685	0.174273	-5.65202	1.58573e-08	4.13548e-07
AT3G48160	1.29931	35.6606	0.319997	4.06037	4.89944e-05	0.000485706		AT5G04220	-0.984323	458.331	0.185528	-5.30554	1.12342e-07	2.4045e-06
AT4G28310	1.29794	72.0629	0.316655	4.0989	4.15111e-05	0.000423882		AT1G26800	-0.984043	459.948	0.180987	-5.43709	5.41591e-08	1.23709e-06
AT1G61255	1.29674	6.42128	0.42866	3.02511	0.00248544	0.0135397		AT3G53800	-0.983725	947.402	0.160679	-6.12231	9.2231e-10	3.09831e-08
AT4G35110	1.29431	320.506	0.205019	6.31309	2.73517e-10	1.02915e-08		AT2G15890	-0.979341	17038.1	0.167686	-5.84031	5.21027e-09	1.50565e-07
AT4G31970	1.29389	5.21474	0.427952	3.02346	0.00249904	0.0135969		AT5G03720	-0.977243	115.214	0.220244	-4.43708	9.11856e-06	0.000117001
AT3G60660	1.29354	28.6658	0.340334	3.8008	0.00014423	0.00123244		AT4G19160	-0.976561	1595.72	0.156851	-6.22605	4.78345e-10	1.71002e-08
AT1G23200	1.29279	25.5199	0.368657	3.50677	0.000453586	0.00327454		AT1G70290	-0.976463	3551.24	0.17224	-5.6692	1.43464e-08	3.79074e-07
AT2G23340	1.29267	183.307	0.194567	6.64386	3.05574e-11	1.40557e-09		AT1G49720	-0.976226	1256.34	0.184059	-5.30388	1.13364e-07	2.42379e-06
AT1G62400	1.29172	25.6071	0.359033	3.59776	0.000320966	0.00246156		AT3G15115	-0.975484	26.2297	0.344687	-2.83006	0.00465395	0.0225447
AT2G46510	1.29109	1139.33	0.134306	9.61306	7.04245e-22	1.51867e-19		AT1G01320	-0.975114	6499.33	0.216613	-4.50163	6.74337e-06	9.00988e-05
AT1G77760	1.28978	933.208	0.19851	6.49729	8.17775e-11	3.38853e-09		AT5G18930	-0.975107	29.7407	0.315184	-3.09377	0.00197633	0.011244
AT5G02220	1.28977	7.61329	0.425517	3.03106	0.00243694	0.013335		AT5G43870	-0.974482	130.671	0.22599	-4.31205	1.61746e-05	0.000191263
AT3G46940	1.28974	169.153	0.228174	5.65243	1.58194e-08	4.13096e-07		AT1G79270	-0.97426	427.581	0.284234	-3.42767	0.000608789	0.004213
AT1G07370	1.28891	108.291	0.254773	5.05906	4.21321e-07	7.83821e-06		AT2G18700	-0.973724	2276.54	0.222953	-4.36741	1.25731e-05	0.000154505
AT3G27060	1.28858	551.328	0.198781	6.4824	9.0276e-11	3.71763e-09		AT1G74070	-0.973379	572.086	0.124952	-7.79004	6.69858e-15	5.64454e-13
AT1G64200	1.288	262.818	0.213964	6.01971	1.74731e-09	5.59782e-08		AT3G52840	-0.973148	1522.79	0.154772	-6.28762	3.2236e-10	1.19279e-08
AT2G46640	1.28589	49.6647	0.333869	3.85148	0.000117408	0.00102822		AT4G27450	-0.973076	906.438	0.213947	-4.54822	5.41024e-06	7.41136e-05
AT3G28270	1.28502	58.2596	0.307419	4.18002	2.91484e-05	0.000315323		AT1G73760	-0.973027	473.141	0.176819	-5.50295	3.7349e-08	8.9277e-07
AT5G13080	1.28501	350.699	0.314298	4.08849	4.34182e-05	0.000440218		AT2G43500	-0.972646	239.366	0.202339	-4.807	1.53211e-06	2.44442e-05
AT5G41180	1.28395	302.284	0.152459	8.42164	3.71258e-17	4.06862e-15		AT2G21185	-0.972341	213.342	0.202186	-4.80914	1.51578e-06	2.42415e-05
AT2G15220	1.28365	7.6445	0.428711	2.99421	0.0027516	0.0146647		AT1G80570	-0.972	81.6656	0.249843	-3.89045	0.000100059	0.000895842
AT4G20780	1.28132	414.466	0.157443	8.1383	4.00883e-16	4.08107e-14		AT3G01500	-0.971438	20969.5	0.122853	-7.90731	2.63016e-15	2.39162e-13
AT1G58225	1.28095	367.638	0.399017	3.21027	0.00132611	0.0081033		AT1G14030	-0.970489	498.66	0.164862	-5.88669	3.93997e-09	1.16715e-07
AT1G66350	1.28019	185.759	0.251227	5.09576	3.47348e-07	6.57796e-06		AT4G37330	-0.970025	359.345	0.154203	-6.29057	3.16309e-10	1.17692e-08
AT3G19970	1.28017	277.991	0.253212	5.0557	4.28806e-07	7.94222e-06		AT4G25470	-0.96842	96.3407	0.299459	-3.2339	0.00122114	0.00757838
AT1G66390	1.27771	44.2258	0.413578	3.0894	0.00200559	0.011375		AT5G65410	-0.968385	80.165	0.238796	-4.05528	5.00737e-05	0.000494842
AT4G29570	1.27509	11.3258	0.427126	2.98528	0.00283316	0.0150275		AT2G34510	-0.968009	333.934	0.154374	-6.27054	3.59804e-10	1.31677e-08
AT4G25070	1.27369	214.526	0.170407	7.4744	7.75594e-14	5.74154e-12		AT3G19170	-0.967518	7072	0.243713	-3.9699	7.19015e-05	0.000675719
AT3G28600	1.27325	6.66394	0.42812	2.97405	0.00293895	0.0155022		AT3G20820	-0.965368	236.76	0.261475	-3.69201	0.000222489	0.00179126
AT5G16170	1.27138	176.604	0.20897	6.08402	1.17207e-09	3.87884e-08		AT1G12060	-0.965143	39.2443	0.300766	-3.20895	0.00133222	0.00813321
AT5G67410	1.27116	29.5341	0.336104	3.78205	0.000155543	0.00131399		AT1G04350	-0.965069	808.837	0.163887	-5.88864	3.89396e-09	1.15694e-07
AT4G23610	1.26964	545.899	0.213104	5.95783	2.55605e-09	7.85016e-08		AT4G34730	-0.963558	456.058	0.175722	-5.48341	4.17215e-08	9.87869e-07
AT4G37710	1.26894	5.01494	0.426895	2.9725	0.00295384	0.0155481		AT3G51400	-0.962908	86.5459	0.273898	-3.51557	0.000438809	0.00318852
AT4G27220	1.26871	21.1029	0.385926	3.28745	0.00101101	0.0064758		AT5G24280	-0.962527	43.7763	0.366313	-2.62761	0.00859868	0.0371732
AT2G29720	1.26829	903.867	0.172636	7.34662	2.03282e-13	1.36806e-11		AT1G52190	-0.962123	606.781	0.245933	-3.91214	9.1481e-05	0.000829783
AT1G70690	1.26802	167.249	0.242616	5.22644	1.72801e-07	3.50052e-06		AT1G21830	-0.960496	216.905	0.19318	-4.97202	6.62587e-07	1.16461e-05
AT2G23560	1.26772	8.42823	0.425053	2.9825	0.002859	0.0151326		AT1G26150	-0.959245	305.225	0.158566	-6.0495	1.453e-09	4.72283e-08
AT4G21903	1.26573	337.224	0.230821	5.48359	4.16784e-08	9.87869e-07		AT3G62550	-0.958756	8436.71	0.137474	-6.97409	3.07857e-12	1.68231e-10
AT2G22170	1.2655	291.26	0.231444	5.46785	4.55521e-08	1.0635e-06		AT4G14560	-0.958751	150.65	0.263782	-3.63463	0.000278382	0.00217489
AT3G22600	1.26515	1175.83	0.224944	5.62429	1.86271e-08	4.77097e-07		AT4G01670	-0.958558	325.032	0.181813	-5.27223	1.34779e-07	2.81268e-06
AT1G62760	1.26348	7.28073	0.42878	2.94668	0.00321204	0.0166239		AT3G16000	-0.958137	1630.23	0.187793	-5.10209	3.35929e-07	6.40405e-06
AT5G47730	1.26345	791.165	0.141572	8.92437	4.48243e-19	6.915e-17		AT1G76590	-0.957829	1533.93	0.147889	-6.47665	9.37795e-11	3.85399e-09
AT4G30230	1.26328	16.0587	0.392968	3.2147	0.00130579	0.00799865		AT2G22122	-0.956906	102.279	0.220888	-4.3321	1.47697e-05	0.000177369
AT5G19230	1.26323	531.868	0.202505	6.23803	4.43103e-10	1.59828e-08		AT5G06980	-0.956692	123.139	0.235917	-4.05521	5.00888e-05	0.000494842
AT5G26690	1.26303	399.939	0.235346	5.36667	8.02046e-08	1.77539e-06		AT3G11670	-0.956668	745.567	0.206597	-4.6306	3.64612e-06	5.25636e-05
AT5G24390	1.26273	44.8031	0.302242	4.17788	2.94234e-05	0.000317935		AT4G38690	-0.954609	172.005	0.198533	-4.80831	1.52214e-06	2.43045e-05
AT4G34588	1.26252	254.905	0.203147	6.21481	5.13879e-10	1.82082e-08		AT3G23700	-0.952941	2084.23	0.139387	-6.83664	8.10723e-12	4.09548e-10
AT5G41880	1.2621	204.08	0.234727	5.37689	7.57832e-08	1.68683e-06		AT3G56080	-0.95285	208.228	0.240722	-3.9583	7.54859e-05	0.000705053
AT5G19890	1.26131	5.27348	0.424338	2.97243	0.00295456	0.0155481		AT1G60690	-0.952468	140.921	0.224422	-4.24409	2.19482e-05	0.000247705
AT4G18253	1.25985	1109.4	0.2156	5.84344	5.11324e-09	1.47974e-07		AT1G05562	-0.952081	265.278	0.149981	-6.34801	2.18124e-10	8.44495e-09
AT1G44800	1.25971	268.308	0.211004	5.97007	2.37146e-09	7.36216e-08		AT5G57340	-0.950721	247.144	0.239629	-3.96747	7.26383e-05	0.000681367
AT1G14520	1.25968	73.3564	0.300252	4.1954	2.72391e-05	0.000297538		AT1G07150	-0.95032	56.3844	0.328341	-2.89431	0.00379992	0.0190423
AT1G66380	1.2584	5.11816	0.423353	2.97245	0.00295436	0.0155481		AT3G18870	-0.949257	126.931	0.198685	-4.7777	1.77312e-06	2.78465e-05
AT2G20142	1.25674	1022.71	0.171736	7.31786	2.51947e-13	1.64052e-11		AT5G19740	-0.94908	139.06	0.25446	-3.72979	0.000191642	0.00157043
AT5G07780	1.25625	28.5434	0.366053	3.43188	0.000599414	0.0041596		AT4G35420	-0.949037	86.5568	0.223754	-4.24143	2.22103e-05	0.000250381
AT4G07820	1.25601	25.0834	0.346385	3.62606	0.000287778	0.00223264		AT5G63820	-0.949009	21.4727	0.344241	-2.75682	0.00583671	0.0270899
AT4G21070	1.25385	47.1004	0.294684	4.2549	2.09145e-05	0.000238725		AT3G52060	-0.947806	509.482	0.136158	-6.96107	3.37698e-12	1.82548e-10
AT1G01530	1.25284	7.70354	0.428218	2.92571	0.00343666	0.0175063		AT1G67900	-0.947689	1263.26	0.135715	-6.98296	2.89033e-12	1.59685e-10
AT2G22860	1.252	91.1243	0.23478	5.33266	9.67838e-08	2.10749e-06		AT1G18400	-0.947619	54.686	0.343386	-2.75963	0.00578668	0.0268874
AT1G75040	1.25171	4384.19	0.398937	3.13763	0.00170322	0.00994412		AT1G17170	-0.946447	1559.25	0.253748	-3.72987	0.000191578	0.00157043
AT2G31270	1.25141	177.21	0.213556	5.85985	4.63285e-09	1.35087e-07		AT1G19540	-0.945863	27.1077	0.345958	-2.73404	0.0062562	0.0286588
AT3G56260	1.25104	76.3529	0.252005	4.96435	6.89301e-07	1.20628e-05		AT4G38840	-0.945753	274.697	0.22774	-4.15278	3.28465e-05	0.000346521
AT5G05590	1.25008	188.906	0.248444	5.03164	4.86305e-07	8.8341e-06		AT4G12690	-0.943604	44.0107	0.307106	-3.07257	0.00212224	0.011932
AT3G09830	1.24999	1480.51	0.138129	9.04948	1.43653e-19	2.4008e-17		AT4G29750	-0.943195	403.861	0.251933	-3.74383	0.000181234	0.00150103
AT3G11340	1.24851	599.91	0.209023	5.97308	2.3281e-09	7.24999e-08		AT1G68050	-0.942163	2198.13	0.175884	-5.35673	8.47409e-08	1.86756e-06
AT3G27360	1.24744	50.9621	0.303801	4.10612	4.02352e-05	0.000412324		AT5G13770	-0.941936	257.991	0.254101	-3.70694	0.000209777	0.0016964
AT5G03350	1.2465	4884.9	0.408426	3.05196	0.00227356	0.0125991		AT4G25810	-0.941805	214.345	0.314765	-2.99208	0.0027708	0.0147505
AT3G53232	1.24608	16.1657	0.394121	3.16166	0.0015687	0.00928305		AT5G44572	-0.94123	551.645	0.173525	-5.42419	5.82193e-08	1.3253e-06
AT1G76970	1.24596	1378.98	0.129255	9.6396	5.44002e-22	1.18586e-19		AT5G18270	-0.941032	142.344	0.281017	-3.34866	0.000812025	0.00538708
AT5G55400	1.24495	251.3	0.177299	7.02172	2.19155e-12	1.23807e-10		AT5G62140	-0.940534	316.72	0.159487	-5.89726	3.69577e-09	1.10132e-07
AT1G24020	1.24387	126.672	0.295228	4.21325	2.51726e-05	0.000278915		AT3G49670	-0.939669	390.381	0.251145	-3.74153	0.000182901	0.00151198
AT2G34850	1.24051	16.5926	0.382035	3.2471	0.00116586	0.00728617		AT1G14700	-0.939322	149.518	0.219299	-4.28329	1.84148e-05	0.00021459
AT5G22540	1.23996	368.611	0.258808	4.79104	1.65921e-06	2.6284e-05		AT2G30420	-0.939249	76.5552	0.257511	-3.64741	0.000264895	0.00208905
AT1G05220	1.23952	17.1211	0.387095	3.20211	0.00136424	0.00829086		AT1G20630	-0.939047	1647.04	0.185219	-5.06994	3.97949e-07	7.45875e-06
AT5G59480	1.23864	268.492	0.215009	5.76089	8.36732e-09	2.32098e-07		AT2G21210	-0.938607	397.29	0.243781	-3.8502	0.000118019	0.00103222
AT3G47480	1.23722	1719.04	0.182266	6.788	1.13702e-11	5.63037e-10		AT4G18270	-0.938554	146.553	0.232029	-4.04499	5.23259e-05	0.000513655
AT2G25820	1.23625	10.0905	0.422651	2.92498	0.0034448	0.0175344		AT3G58160	-0.93786	145.411	0.272251	-3.44483	0.000571417	0.003986
AT5G52320	1.23549	389.039	0.198033	6.23879	4.40964e-10	1.59431e-08		AT3G14690	-0.937571	2583.57	0.190301	-4.92677	8.35981e-07	1.42443e-05
AT5G53486	1.23383	25.289	0.346713	3.55866	0.000372758	0.00278839		AT2G32560	-0.937373	403.15	0.192984	-4.85725	1.19027e-06	1.94546e-05
AT3G54750	1.23254	153.05	0.184112	6.69452	2.16377e-11	1.0283e-09		AT1G68830	-0.936846	1257.58	0.180521	-5.18967	2.10671e-07	4.19563e-06
AT2G24195	1.23176	19.5117	0.379894	3.24239	0.00118531	0.00738372		AT3G18050	-0.936127	1760.82	0.187018	-5.00555	5.57037e-07	9.98336e-06
AT4G08950	1.23154	400.784	0.285985	4.30632	1.6599e-05	0.00019559		AT1G12780	-0.936012	821.143	0.160087	-5.84689	5.00863e-09	1.45577e-07
AT4G19970	1.22865	92.2703	0.261217	4.70357	2.55655e-06	3.84345e-05		AT3G01810	-0.935409	279.547	0.214911	-4.35254	1.34566e-05	0.000163559
AT1G62580	1.22824	18.4439	0.403037	3.04747	0.00230776	0.012764		AT3G56040	-0.935367	1171.71	0.164658	-5.68066	1.34178e-08	3.56888e-07
AT1G55210	1.22803	1725.36	0.210092	5.84521	5.05944e-09	1.46841e-07		AT2G36350	-0.935109	95.072	0.221551	-4.22073	2.43509e-05	0.000271158
AT1G54095	1.2278	4.37535	0.422768	2.90419	0.00368209	0.0185721		AT2G34640	-0.930576	394.139	0.2403	-3.87256	0.0001077	0.000954482
AT4G04500	1.22639	129.589	0.277	4.4274	9.53748e-06	0.000121676		AT5G38420	-0.929708	18256.3	0.168702	-5.51094	3.5693e-08	8.57273e-07
AT4G02380	1.22315	9345.45	0.197624	6.18929	6.04355e-10	2.11156e-08		AT5G61040	-0.929209	183.861	0.245021	-3.79236	0.000149222	0.001267
AT2G45220	1.22129	925.059	0.210177	5.8108	6.21753e-09	1.76869e-07		AT1G15180	-0.929153	259.783	0.196912	-4.71862	2.37454e-06	3.59135e-05
AT4G10500	1.22	119.277	0.350468	3.48106	0.000499437	0.00355816		AT3G20350	-0.92826	107.716	0.213416	-4.34953	1.36428e-05	0.000165521
AT3G28007	1.21905	237.217	0.254771	4.78487	1.71095e-06	2.70395e-05		AT5G15310	-0.927414	123.97	0.228563	-4.05758	4.95839e-05	0.000490821
AT3G57270	1.21765	6.66427	0.428843	2.83939	0.00452	0.0220342		AT5G61440	-0.927334	570.923	0.213133	-4.35096	1.35546e-05	0.00016465
AT1G06180	1.21732	274.594	0.188486	6.45839	1.05824e-10	4.32241e-09		AT5G55740	-0.927159	279.974	0.201075	-4.611	4.00736e-06	5.72406e-05
AT4G35630	1.21707	4690.92	0.140115	8.68619	3.74801e-18	4.88093e-16		AT1G14860	-0.92668	28.2728	0.326443	-2.83871	0.00452957	0.0220701
AT1G20823	1.21704	139.441	0.260673	4.66885	3.02889e-06	4.46321e-05		AT2G03750	-0.926288	704.198	0.135126	-6.855	7.13149e-12	3.67666e-10
AT3G07600	1.21686	27.4565	0.35553	3.42268	0.000620081	0.00427639		AT2G26080	-0.925943	5458.31	0.172977	-5.35297	8.6522e-08	1.90263e-06
AT2G47950	1.21674	19.3348	0.398076	3.05655	0.00223902	0.0124456		AT1G66330	-0.924983	494.524	0.129185	-7.16015	8.05875e-13	4.91241e-11
AT5G60890	1.21636	75.5228	0.29785	4.08379	4.4308e-05	0.000448107		AT1G66130	-0.924446	498.944	0.137571	-6.71979	1.81984e-11	8.77331e-10
AT4G17760	1.21496	14.6083	0.399815	3.0388	0.00237525	0.0130544		AT4G03150	-0.924164	431.136	0.154036	-5.99967	1.97723e-09	6.26436e-08
AT2G29110	1.2149	428.11	0.268278	4.52852	5.93973e-06	8.0433e-05		AT2G35130	-0.923387	280.017	0.175219	-5.26991	1.36494e-07	2.8397e-06
AT3G44550	1.21343	9.89768	0.420221	2.8876	0.00388191	0.0193805		AT2G18940	-0.923199	730.971	0.129805	-7.11222	1.14188e-12	6.85639e-11
AT4G27652	1.21209	371.82	0.241646	5.01595	5.27724e-07	9.47385e-06		AT1G53250	-0.923101	54.409	0.28993	-3.18387	0.0014532	0.00873097
AT5G26920	1.21191	2809.6	0.252541	4.79885	1.59579e-06	2.53594e-05		AT1G57980	-0.919037	72.7985	0.258743	-3.55193	0.000382416	0.00284366
AT3G60490	1.21168	12.365	0.404562	2.99505	0.00274402	0.0146359		AT4G12735	-0.918993	999.949	0.194654	-4.72115	2.34512e-06	3.55222e-05
AT3G28930	1.21055	4063.53	0.14604	8.28917	1.1404e-16	1.19742e-14		AT4G17090	-0.918126	5224.94	0.218692	-4.19826	2.68975e-05	0.000294127
AT3G14470	1.21036	297.366	0.223266	5.42115	5.92159e-08	1.34646e-06		AT1G11210	-0.91744	1312.08	0.168802	-5.435	5.47972e-08	1.25024e-06
AT2G26010	1.20948	1200.08	0.276445	4.37511	1.21374e-05	0.000149978		AT5G01520	-0.915598	313.308	0.180495	-5.0727	3.92209e-07	7.35806e-06
AT4G13790	1.20941	6.72	0.428818	2.82032	0.00479758	0.023151		AT1G72150	-0.911949	6755.68	0.139241	-6.54942	5.77618e-11	2.46471e-09
AT2G30020	1.20885	1468.46	0.283844	4.25886	2.0547e-05	0.000235468		AT1G10760	-0.910627	13596.1	0.230871	-3.9443	8.0032e-05	0.000738969
AT1G19210	1.20771	19.2309	0.394793	3.05911	0.00221997	0.0123705		AT2G04270	-0.909831	562.401	0.209029	-4.35266	1.34493e-05	0.000163559
AT4G14090	1.20708	32.9664	0.371903	3.24568	0.0011717	0.00731582		AT1G25230	-0.909587	170.326	0.222438	-4.08917	4.32918e-05	0.000439489
AT4G27560	1.20527	960.773	0.134736	8.94536	3.70741e-19	5.90097e-17		AT4G02920	-0.90828	2325.36	0.156603	-5.7999	6.63539e-09	1.87163e-07
AT1G31885	1.20389	5.69409	0.428499	2.80956	0.00496089	0.0237868		AT3G44990	-0.90774	383.69	0.180074	-5.04092	4.63299e-07	8.47762e-06
AT2G40740	1.20388	90.8369	0.335426	3.58911	0.00033181	0.00252591		AT3G29250	-0.906866	389.864	0.205881	-4.40481	1.05877e-05	0.00013321
AT5G54840	1.20022	689.493	0.162192	7.39997	1.36215e-13	9.61901e-12		AT3G17790	-0.906828	1316.56	0.122902	-7.37846	1.60134e-13	1.09983e-11
AT5G09800	1.20016	177.391	0.291993	4.11024	3.95252e-05	0.000406501		AT3G47500	-0.90621	324.503	0.171493	-5.28425	1.26223e-07	2.65625e-06
AT5G49280	1.19711	113.106	0.225372	5.31173	1.08588e-07	2.33411e-06		AT5G62350	-0.906025	3131.17	0.163753	-5.53288	3.15007e-08	7.63902e-07
AT2G23680	1.19674	1153.29	0.158822	7.5351	4.8795e-14	3.67889e-12		AT1G68010	-0.904302	6039.38	0.181303	-4.9878	6.10716e-07	1.08677e-05
AT1G61800	1.19562	207.918	0.257669	4.64016	3.48144e-06	5.03754e-05		AT4G35750	-0.904252	3718.54	0.101955	-8.86909	7.37443e-19	1.08746e-16
AT4G09770	1.19387	20.6483	0.377717	3.16075	0.00157363	0.00930672		AT3G09050	-0.903374	603.259	0.141203	-6.3977	1.57733e-10	6.23931e-09
AT3G52370	1.19216	75.2598	0.287348	4.14884	3.34163e-05	0.000351856		AT5G10150	-0.903369	124.14	0.214077	-4.21984	2.44479e-05	0.000271937
AT3G23230	1.19059	33.661	0.356929	3.33565	0.00085101	0.00560677		AT3G18110	-0.900346	516.367	0.239675	-3.75653	0.000172284	0.00143665
AT5G57010	1.18914	122.277	0.287026	4.14296	3.42855e-05	0.000359433		AT2G20180	-0.899489	384.532	0.14867	-6.05024	1.44634e-09	4.70882e-08
AT1G27880	1.18843	22.3058	0.359017	3.31023	0.000932205	0.00604372		AT4G12310	-0.899355	1145.5	0.138418	-6.49737	8.17347e-11	3.38853e-09
AT3G43828	1.18722	105.833	0.279374	4.24955	2.14196e-05	0.000243107		AT1G12730	-0.899173	466.674	0.15099	-5.95516	2.5981e-09	7.96711e-08
AT3G05660	1.18665	837.292	0.268062	4.42678	9.56518e-06	0.000121874		AT4G17080	-0.898998	710.366	0.131788	-6.82156	9.00556e-12	4.51516e-10
AT1G07600	1.18583	9.86465	0.413346	2.86886	0.00411951	0.020359		AT4G16563	-0.898778	24.8624	0.348333	-2.58022	0.00987364	0.0415389
AT2G33020	1.18558	14.8324	0.389443	3.04428	0.00233235	0.0128716		AT3G60140	-0.89875	347.899	0.284237	-3.16197	0.00156706	0.00927609
AT3G13437	1.18526	156.432	0.223612	5.30049	1.15492e-07	2.46403e-06		AT1G31770	-0.898625	47.3615	0.284543	-3.15814	0.0015878	0.00937674
AT3G59880	1.18513	162.132	0.222263	5.3321	9.70844e-08	2.11174e-06		AT1G14345	-0.898548	673.576	0.130028	-6.91043	4.83189e-12	2.57039e-10
AT1G21250	1.18452	19847.1	0.145766	8.12616	4.43094e-16	4.46546e-14		AT4G24800	-0.898246	1458.86	0.175232	-5.12605	2.95878e-07	5.71661e-06
AT1G48510	1.18293	4.32523	0.420879	2.81061	0.00494476	0.0237185		AT1G01060	-0.898007	29.4415	0.32603	-2.75437	0.00588051	0.0272679
AT5G43250	1.18192	41.9	0.356531	3.31504	0.000916291	0.00596631		AT5G01880	-0.897692	42.1079	0.280491	-3.20043	0.00137223	0.00833185
AT1G76980	1.18116	541.519	0.139742	8.45246	2.85228e-17	3.21362e-15		AT1G04570	-0.897268	43.3867	0.296168	-3.02959	0.00244884	0.0133907
AT1G16520	1.18071	101.755	0.219937	5.36841	7.94338e-08	1.76222e-06		AT2G31945	-0.89716	106.487	0.294988	-3.04134	0.00235526	0.0129766
AT5G03355	1.18005	46.1908	0.287	4.11168	3.92793e-05	0.00040418		AT1G03870	-0.896105	212.735	0.273312	-3.27869	0.00104292	0.00665259
AT3G56500	1.17998	47.3497	0.319127	3.69752	0.000217717	0.00175566		AT5G55150	-0.895292	34.437	0.335149	-2.67133	0.00755519	0.0334037
AT4G13900	1.1791	563.43	0.251827	4.68218	2.83846e-06	4.21982e-05		AT1G76080	-0.894686	3400.19	0.118464	-7.55241	4.27276e-14	3.25819e-12
AT1G17610	1.17835	394.558	0.16406	7.18244	6.84801e-13	4.22575e-11		AT2G46250	-0.894656	109.052	0.236268	-3.78662	0.00015271	0.00129224
AT1G52890	1.17745	1948.98	0.217582	5.41153	6.24895e-08	1.41608e-06		AT1G22770	-0.894056	4579.86	0.159489	-5.60577	2.07333e-08	5.23027e-07
AT4G39380	1.17532	56.0665	0.280709	4.18697	2.82708e-05	0.000307274		AT1G48840	-0.89332	303.26	0.254765	-3.50645	0.000454131	0.00327611
AT1G16500	1.17525	373.857	0.233394	5.03547	4.76681e-07	8.68286e-06		AT4G09350	-0.892189	226.521	0.195663	-4.55982	5.11983e-06	7.07637e-05
AT3G52470	1.17507	578.514	0.150978	7.78309	7.07718e-15	5.93861e-13		AT2G01918	-0.892085	104.626	0.206131	-4.32776	1.50637e-05	0.000180144
AT3G45330	1.17228	45.5498	0.372892	3.14376	0.0016679	0.00977203		AT1G42550	-0.892056	499.378	0.187123	-4.76722	1.86783e-06	2.91059e-05
AT4G01925	1.17161	11.0868	0.422538	2.77278	0.00555796	0.0260695		AT2G24580	-0.890723	137.681	0.198436	-4.48871	7.16553e-06	9.47921e-05
AT2G29460	1.17137	3121.4	0.193006	6.06909	1.28635e-09	4.21533e-08		AT5G44020	-0.890535	792.534	0.193302	-4.60697	4.08582e-06	5.80731e-05
AT3G45860	1.17097	2947.48	0.234853	4.98596	6.16535e-07	1.09421e-05		AT3G09600	-0.889998	30.7129	0.336888	-2.64182	0.00824607	0.0359198
AT1G30110	1.16989	34.8738	0.304006	3.84825	0.000118963	0.00103912		AT2G46810	-0.889707	60.5558	0.265981	-3.34501	0.000822811	0.00544244
AT1G05630	1.1696	428.112	0.158178	7.3942	1.42265e-13	1.0011e-11		AT4G29190	-0.889437	6882.95	0.190647	-4.66537	3.08058e-06	4.53272e-05
AT5G44568	1.16867	2520.59	0.206196	5.66776	1.44675e-08	3.80768e-07		AT1G70300	-0.889396	404.598	0.158351	-5.6166	1.94747e-08	4.94387e-07
AT3G52770	1.16855	21.745	0.363407	3.21553	0.00130203	0.00797809		AT1G10170	-0.88877	3341.75	0.251256	-3.53731	0.000404223	0.00297275
AT1G66880	1.16669	3636.65	0.153714	7.59005	3.19773e-14	2.48567e-12		AT1G73750	-0.888551	497.289	0.145938	-6.08856	1.13933e-09	3.77674e-08
AT1G72540	1.16659	49.0598	0.34584	3.37319	0.000743019	0.00500545		AT3G09580	-0.887933	343.505	0.1535	-5.78459	7.26907e-09	2.03038e-07
AT3G06100	1.16656	14.7844	0.415878	2.80506	0.00503072	0.0240245		AT3G45730	-0.88703	965.71	0.236295	-3.7539	0.000174103	0.00144881
AT1G25220	1.16473	3192.07	0.146318	7.96027	1.71663e-15	1.60874e-13		AT5G15090	-0.886556	3464.47	0.16532	-5.36267	8.19985e-08	1.81095e-06
AT2G21850	1.16445	201.749	0.187047	6.22543	4.80236e-10	1.71372e-08		AT5G67420	-0.886236	3781.92	0.184307	-4.80848	1.52079e-06	2.43023e-05
AT1G51850	1.16444	112.261	0.23616	4.93072	8.19258e-07	1.4007e-05		AT3G01670	-0.885548	295.358	0.16205	-5.46468	4.63754e-08	1.08005e-06
AT1G58590	1.16234	447.01	0.279869	4.15314	3.27944e-05	0.000346491		AT1G73570	-0.885264	68.4573	0.250286	-3.53701	0.000404677	0.002975
AT5G28262	1.1615	20.8251	0.374398	3.10232	0.00192013	0.010971		AT5G56870	-0.885208	771.713	0.133882	-6.61183	3.79592e-11	1.71458e-09
AT2G34600	1.16125	42.2701	0.355201	3.26928	0.00107821	0.00682778		AT4G13250	-0.884947	5969.12	0.131453	-6.73203	1.6731e-11	8.14418e-10
AT5G46230	1.16065	214.101	0.218286	5.31709	1.05439e-07	2.27131e-06		AT3G18800	-0.884353	45.9066	0.274209	-3.22511	0.00125926	0.00776107
AT4G12720	1.16009	3179.58	0.199995	5.8006	6.60777e-09	1.86909e-07		AT3G15354	-0.884193	395.211	0.215896	-4.09546	4.21327e-05	0.00042892
AT1G66400	1.1575	79.346	0.323227	3.58106	0.000342203	0.00259075		AT3G20660	-0.883713	224.129	0.205351	-4.30342	1.68182e-05	0.000197939
AT2G02340	1.15735	6.76169	0.427167	2.70936	0.00674128	0.0304222		AT5G52100	-0.883635	627.994	0.13567	-6.51313	7.35998e-11	3.08796e-09
AT3G22275	1.15713	3.8442	0.412726	2.80363	0.00505309	0.0241055		AT3G10405	-0.883575	473.235	0.147442	-5.99268	2.06408e-09	6.50865e-08
AT5G22630	1.15709	671.472	0.235562	4.91205	9.01271e-07	1.52403e-05		AT4G32770	-0.883245	255.758	0.203591	-4.33833	1.43568e-05	0.000172929
AT1G25500	1.15629	360.002	0.186353	6.20484	5.47517e-10	1.93318e-08		AT3G48360	-0.883068	7865.96	0.261087	-3.38228	0.000718878	0.00486735
AT4G04220	1.15522	494.187	0.156075	7.40171	1.34445e-13	9.52754e-12		AT1G24095	-0.882409	153.105	0.211771	-4.16681	3.08889e-05	0.000330918
AT1G32690	1.15481	112.949	0.229128	5.04001	4.65507e-07	8.51024e-06		AT5G51585	-0.882405	170.554	0.214413	-4.11545	3.86421e-05	0.000399262
AT4G19975	1.15362	28.9745	0.376925	3.06061	0.00220883	0.012329		AT5G65110	-0.882055	1802.75	0.223356	-3.9491	7.8444e-05	0.000727657
AT3G05730	1.15306	601.765	0.302899	3.80673	0.000140816	0.00120686		AT2G17880	-0.882016	87.2352	0.262376	-3.36165	0.000774788	0.00518118
AT3G22930	1.15291	73.6199	0.286064	4.03024	5.57194e-05	0.00054114		AT4G27440	-0.881833	10961.4	0.192808	-4.57364	4.79325e-06	6.69886e-05
AT4G35190	1.15267	11.7641	0.424856	2.71307	0.00666624	0.0301582		AT3G10740	-0.879988	1211.41	0.13508	-6.51456	7.29013e-11	3.06506e-09
AT4G15070	1.15259	99.4305	0.258609	4.45687	8.31666e-06	0.000108025		AT1G75280	-0.879146	663.909	0.146946	-5.98276	2.19387e-09	6.87469e-08
AT1G66760	1.15258	209.455	0.286716	4.01993	5.82161e-05	0.000560665		AT2G26870	-0.878982	129.521	0.220458	-3.98707	6.68948e-05	0.000635215
AT3G01930	1.15246	171.501	0.19865	5.80149	6.57298e-09	1.86451e-07		AT1G53800	-0.878455	563.326	0.241183	-3.64228	0.000270238	0.00212201
AT2G41880	1.15179	583.038	0.1565	7.35967	1.84365e-13	1.25763e-11		AT1G26230	-0.878241	376.73	0.194712	-4.51045	6.469e-06	8.70127e-05
AT4G37430	1.15032	114.275	0.285961	4.02264	5.75502e-05	0.000555156		AT4G27430	-0.877321	539.676	0.219446	-3.99789	6.39108e-05	0.000609478
AT3G27640	1.15022	29.2304	0.355103	3.23911	0.00119904	0.00746098		AT1G60000	-0.876774	799.265	0.131988	-6.64284	3.07694e-11	1.41208e-09
AT1G77885	1.14911	180.463	0.242993	4.72899	2.25637e-06	3.44117e-05		AT3G08590	-0.876224	5075.58	0.211713	-4.13872	3.49241e-05	0.000365364
AT3G60450	1.14844	671.49	0.167866	6.84143	7.84061e-12	3.98085e-10		AT1G62750	-0.876216	5658.68	0.243921	-3.59221	0.000327888	0.0025003
AT1G52565	1.1483	29.7607	0.339211	3.3852	0.000711261	0.00482556		AT2G30150	-0.87605	187.425	0.173098	-5.061	4.17064e-07	7.78066e-06
AT1G29300	1.14827	125.629	0.212287	5.40903	6.33685e-08	1.43114e-06		AT1G08540	-0.873917	1317.55	0.194535	-4.49233	7.04484e-06	9.33802e-05
AT5G24110	1.14649	262.63	0.282923	4.05231	5.07147e-05	0.000499304		AT1G20010	-0.873611	2244.96	0.149341	-5.84977	4.9225e-09	1.43281e-07
AT3G50200	1.14607	7.96793	0.428582	2.67409	0.00749314	0.0331953		AT3G09650	-0.873042	579.901	0.196957	-4.43266	9.30772e-06	0.000118896
AT5G59670	1.14546	2042.05	0.159737	7.17089	7.45129e-13	4.5699e-11		AT1G28100	-0.872352	174.489	0.178989	-4.87378	1.09482e-06	1.80861e-05
AT5G05240	1.14524	49.4041	0.286434	3.99827	6.3806e-05	0.000609057		AT5G15210	-0.872303	240.111	0.188577	-4.62572	3.73297e-06	5.3705e-05
AT5G63540	1.1438	10.3603	0.420035	2.72312	0.00646693	0.0294492		AT3G16370	-0.87195	1001.89	0.294212	-2.96368	0.00303984	0.0159092
AT5G64000	1.14366	281.749	0.240671	4.75198	2.01438e-06	3.11476e-05		AT2G02710	-0.871615	1290.33	0.156711	-5.56193	2.66805e-08	6.57342e-07
AT5G40390	1.14356	652.238	0.233321	4.90122	9.5241e-07	1.59837e-05		AT1G09420	-0.871034	109.866	0.288626	-3.01787	0.00254559	0.013768
AT5G54510	1.14126	125.35	0.241485	4.72601	2.28969e-06	3.48404e-05		AT4G15540	-0.870481	1489.92	0.147005	-5.92145	3.19106e-09	9.62358e-08
AT4G39230	1.141	217.102	0.208803	5.4645	4.64224e-08	1.08005e-06		AT1G44446	-0.869998	848.825	0.130378	-6.67289	2.5081e-11	1.17798e-09
AT3G51350	1.13955	52.4726	0.290623	3.92104	8.81661e-05	0.000803714		AT1G05300	-0.868836	965.485	0.132184	-6.57295	4.93287e-11	2.15062e-09
AT2G40550	1.13915	192.575	0.191716	5.94188	2.81764e-09	8.57477e-08		AT5G04810	-0.868745	1287.98	0.144922	-5.99455	2.04047e-09	6.44436e-08
AT5G59970	1.13899	212.759	0.213689	5.33011	9.8151e-08	2.13263e-06		AT2G39570	-0.868678	1315.5	0.210814	-4.12059	3.7791e-05	0.000391476
AT1G45201	1.13868	2006.34	0.216924	5.24921	1.52751e-07	3.13875e-06		AT4G18740	-0.867493	106.494	0.226405	-3.8316	0.000127314	0.00110245
AT5G22740	1.13682	266.339	0.242295	4.69191	2.70672e-06	4.04495e-05		AT5G45610	-0.867366	231.798	0.1912	-4.53643	5.72143e-06	7.80036e-05
AT2G35710	1.13662	72.4013	0.331532	3.42838	0.000607202	0.00420346		AT5G55970	-0.867325	465.049	0.193652	-4.47878	7.50725e-06	9.86618e-05
AT4G35600	1.13646	850.963	0.146295	7.76829	7.95532e-15	6.64766e-13		AT3G09270	-0.866679	1033.1	0.229514	-3.77615	0.000159269	0.00133814
AT4G15765	1.13617	189.38	0.225024	5.04914	4.43814e-07	8.16577e-06		AT1G69790	-0.866586	171.889	0.322994	-2.68298	0.00729692	0.0324838
AT1G73805	1.13537	2175.03	0.210595	5.39126	6.99671e-08	1.56781e-06		AT5G49100	-0.866458	128.434	0.323994	-2.6743	0.00748854	0.0331822
AT3G29575	1.13424	281.2	0.229686	4.93821	7.88415e-07	1.35722e-05		AT3G06980	-0.864505	1045	0.189047	-4.57297	4.80866e-06	6.71163e-05
AT3G16670	1.13283	195.357	0.320048	3.53957	0.000400787	0.00295262		AT2G21380	-0.864219	1133.33	0.17542	-4.92658	8.36827e-07	1.42467e-05
AT5G52740	1.13187	66.1098	0.337052	3.35815	0.00078465	0.00522969		AT5G47900	-0.863999	109.181	0.269976	-3.20028	0.00137293	0.00833358
AT3G03480	1.13032	16.9951	0.406952	2.77752	0.00547757	0.0257796		AT5G54630	-0.86345	326.121	0.157835	-5.4706	4.48527e-08	1.04962e-06
AT5G63225	1.13009	13.6805	0.417025	2.7099	0.0067304	0.0303868		AT2G36950	-0.863277	626.739	0.20373	-4.23737	2.26154e-05	0.000253665
AT2G24600	1.12978	3087.01	0.249852	4.52179	6.13197e-06	8.27568e-05		AT1G53887	-0.863169	45.4177	0.32733	-2.637	0.0083643	0.0363559
AT4G23160	1.12906	94.8638	0.297533	3.79474	0.0001478	0.00125758		AT4G24660	-0.862811	170.447	0.176787	-4.88051	1.05809e-06	1.75227e-05
AT1G11185	1.12884	16.0968	0.393326	2.87	0.00410472	0.0203059		AT5G24460	-0.860528	663.645	0.144595	-5.9513	2.66017e-09	8.13258e-08
AT1G76160	1.12835	1281.47	0.152135	7.41676	1.20016e-13	8.62697e-12		AT3G03640	-0.860246	723.825	0.188052	-4.57451	4.77333e-06	6.67567e-05
AT4G22620	1.12732	30.3715	0.344058	3.27656	0.00105082	0.00669367		AT5G47390	-0.859171	718.022	0.13298	-6.4609	1.04084e-10	4.26001e-09
AT1G09950	1.12706	32.7641	0.340975	3.30541	0.000948382	0.00612949		AT4G38430	-0.85872	803.858	0.114889	-7.47435	7.75845e-14	5.74154e-12
AT3G02875	1.12673	216.833	0.177989	6.33036	2.44592e-10	9.41516e-09		AT3G18390	-0.857249	1049.28	0.197206	-4.34698	1.38026e-05	0.000166954
AT3G05650	1.12663	488.148	0.15078	7.47197	7.90016e-14	5.82492e-12		AT5G57630	-0.857036	5796.04	0.141601	-6.05247	1.4264e-09	4.65147e-08
AT1G52290	1.12513	578.988	0.233489	4.81878	1.44438e-06	2.32108e-05		AT4G27700	-0.855729	1785.28	0.156655	-5.46249	4.69509e-08	1.08772e-06
AT3G61760	1.12503	59.1231	0.259157	4.34113	1.41754e-05	0.000170949		AT1G70280	-0.855248	235.208	0.174251	-4.90814	9.19444e-07	1.54953e-05
AT1G18075	1.12503	144.094	0.221196	5.08612	3.65462e-07	6.88201e-06		AT3G49940	-0.854432	601.366	0.208486	-4.09828	4.16237e-05	0.0004246
AT5G48410	1.12486	144.359	0.278634	4.03705	5.41279e-05	0.00052848		AT1G15980	-0.854386	2785.65	0.114589	-7.45612	8.91062e-14	6.47472e-12
AT1G17420	1.12473	1157.15	0.228235	4.92793	8.31048e-07	1.41844e-05		AT3G01680	-0.854214	237.424	0.21943	-3.89288	9.90615e-05	0.000888403
AT1G20720	1.12464	43.4731	0.309714	3.63123	0.000282073	0.00219945		AT5G58480	-0.853922	101.282	0.218402	-3.90986	9.23491e-05	0.000836523
AT1G23090	1.12401	1220.02	0.212955	5.27814	1.30499e-07	2.73191e-06		AT4G23000	-0.853877	189.774	0.201391	-4.23991	2.23613e-05	0.000251496
AT3G44350	1.12384	180.226	0.339703	3.30831	0.000938618	0.00607421		AT5G54980	-0.852845	296.985	0.160287	-5.32074	1.03346e-07	2.2334e-06
AT1G26770	1.12364	354.356	0.264291	4.25152	2.1232e-05	0.000241799		AT3G26570	-0.852695	1557.97	0.115025	-7.41311	1.23375e-13	8.80528e-12
AT1G08450	1.12353	4636.67	0.19126	5.87434	4.24532e-09	1.25022e-07		AT3G07010	-0.8519	353.036	0.284037	-2.99925	0.00270645	0.0144741
AT1G51860	1.12062	110.007	0.304689	3.67792	0.000235143	0.00188105		AT1G07110	-0.851787	2556.91	0.166505	-5.11569	3.12589e-07	5.99901e-06
AT1G12380	1.11993	88.1158	0.309238	3.62157	0.000292818	0.00226648		AT5G52420	-0.851191	415.017	0.151721	-5.61023	2.02059e-08	5.11653e-07
AT5G09876	1.11989	26.8947	0.386117	2.9004	0.00372687	0.0187559		AT4G12970	-0.850443	35.8133	0.307797	-2.763	0.00572731	0.0266747
AT5G52050	1.11968	304.226	0.408151	2.7433	0.00608252	0.0280103		AT1G32870	-0.849777	624.602	0.224064	-3.79256	0.000149102	0.00126651
AT4G24380	1.11847	402.912	0.215687	5.18561	2.15303e-07	4.27516e-06		AT1G36180	-0.849493	107.723	0.256351	-3.31379	0.000920406	0.00598563
AT1G21310	1.11826	626.588	0.158221	7.06768	1.57545e-12	9.13167e-11		AT3G56290	-0.849308	149.182	0.247602	-3.43013	0.000603297	0.00418076
AT3G51960	1.11704	73.8767	0.242937	4.59805	4.26456e-06	6.02294e-05		AT4G31850	-0.848423	1026.77	0.182114	-4.65874	3.18158e-06	4.66764e-05
AT2G32140	1.11671	234.498	0.268897	4.15292	3.28263e-05	0.000346491		AT1G19150	-0.847761	1093.41	0.141985	-5.97076	2.36146e-09	7.3425e-08
AT1G56660	1.11621	96.3235	0.274649	4.06412	4.82139e-05	0.000480645		AT1G14780	-0.846093	132.237	0.189036	-4.47584	7.61126e-06	9.98325e-05
AT3G03341	1.1153	30.0499	0.346724	3.21668	0.00129683	0.00795245		AT4G23750	-0.845364	76.3071	0.269328	-3.13879	0.00169649	0.00992214
AT5G23420	1.11522	166.78	0.217371	5.1305	2.88974e-07	5.59398e-06		AT5G64850	-0.845165	109.048	0.230312	-3.66965	0.000242878	0.00193598
AT2G30540	1.11478	51.8049	0.338315	3.29508	0.000983941	0.0063206		AT4G24790	-0.844354	46.169	0.297071	-2.84227	0.0044794	0.0218628
AT4G11340	1.114	3.4464	0.407518	2.73361	0.00626441	0.0286833		AT5G66530	-0.84333	773.761	0.289322	-2.91485	0.00355859	0.0180312
AT3G30393	1.11365	7.73565	0.424703	2.62219	0.00873657	0.0376445		AT1G32100	-0.843311	59.4802	0.279294	-3.01944	0.00253242	0.0137153
AT4G37290	1.11227	58.3678	0.352117	3.1588	0.00158419	0.00935817		AT2G29670	-0.842842	2380.38	0.123229	-6.83964	7.93914e-12	4.02069e-10
AT1G79680	1.11222	592.06	0.26449	4.20514	2.60919e-05	0.00028704		AT5G02010	-0.841458	107.427	0.25152	-3.34549	0.000821365	0.00543466
AT4G37690	1.11131	30.0408	0.335595	3.31147	0.000928061	0.00602534		AT4G04340	-0.840764	4072.08	0.140383	-5.98909	2.11018e-09	6.63318e-08
AT5G50930	1.11106	25.8944	0.346829	3.20348	0.00135777	0.00826408		AT1G76890	-0.840706	406.225	0.194839	-4.31487	1.59696e-05	0.000189173
AT5G43910	1.11013	309.614	0.163104	6.8063	1.00143e-11	4.97118e-10		AT5G58900	-0.840502	419.686	0.170854	-4.91941	8.68068e-07	1.4741e-05
AT3G22560	1.10999	4.44531	0.420127	2.64203	0.008241	0.0359134		AT3G04120	-0.840388	27717.1	0.176525	-4.76073	1.92891e-06	2.99182e-05
AT1G26930	1.10925	68.3428	0.256342	4.32721	1.51008e-05	0.000180481		AT4G24810	-0.840203	488.592	0.150593	-5.5793	2.41483e-08	6.00861e-07
AT5G65350	1.10854	8.59059	0.422832	2.62169	0.00874938	0.0376866		AT1G12520	-0.84002	542.113	0.176485	-4.75972	1.93858e-06	3.0045e-05
AT1G51800	1.10809	785.148	0.202514	5.4717	4.4574e-08	1.04431e-06		AT5G62360	-0.83998	1225.15	0.155562	-5.39964	6.67757e-08	1.50133e-06
AT1G22400	1.10802	1313.19	0.245259	4.51776	6.24964e-06	8.42882e-05		AT4G39795	-0.839924	54.4705	0.298328	-2.81544	0.00487101	0.0234264
AT2G41450	1.10768	10.2414	0.412543	2.685	0.00725306	0.0323315		ATCG01300	-0.83987	65.8847	0.278091	-3.02012	0.00252673	0.0136993
AT2G04450	1.10604	534.721	0.233419	4.73845	2.15355e-06	3.30447e-05		AT5G02120	-0.839833	1187.21	0.135414	-6.20198	5.57576e-10	1.96179e-08
AT4G21865	1.10551	48.3098	0.322605	3.4268	0.000610732	0.00422408		AT1G11410	-0.839318	127.206	0.202873	-4.13717	3.51621e-05	0.000367279
AT1G44760	1.1053	70.4144	0.303237	3.64502	0.000267373	0.00210446		AT3G05936	-0.839239	140.435	0.19375	-4.33156	1.48056e-05	0.000177546
AT1G74080	1.10511	62.8398	0.321103	3.44161	0.000578265	0.00402677		AT3G61260	-0.838096	1333.98	0.13238	-6.33097	2.4363e-10	9.39614e-09
AT5G06230	1.10482	50.7128	0.301323	3.66657	0.000245824	0.00195868		AT1G52315	-0.837999	55.8082	0.265911	-3.15143	0.00162473	0.00956947
AT1G29240	1.10399	527.222	0.13745	8.0319	9.59753e-16	9.29848e-14		AT2G36400	-0.837988	292.248	0.242222	-3.45958	0.000541011	0.00380701
AT1G70130	1.10389	5.42364	0.428211	2.57791	0.00993985	0.0417299		AT5G59400	-0.837942	149.786	0.199515	-4.1999	2.67032e-05	0.000292628
AT5G54610	1.1036	1698.49	0.22298	4.94931	7.44756e-07	1.28982e-05		AT5G16180	-0.836728	208.394	0.247643	-3.37877	0.000728109	0.00491823
AT5G61070	1.10043	13.4782	0.396206	2.77742	0.00547922	0.0257796		ATCG01240	-0.83665	176.386	0.170882	-4.89608	9.77694e-07	1.63533e-05
AT1G29050	1.10027	113.573	0.226462	4.85852	1.18268e-06	1.93463e-05		AT1G25550	-0.836336	2765.36	0.1587	-5.2699	1.36498e-07	2.8397e-06
AT1G70895	1.1001	14.5403	0.396866	2.77196	0.00557201	0.0261029		AT1G01770	-0.835516	367.713	0.203095	-4.11392	3.88994e-05	0.0004013
AT3G25290	1.09984	42.667	0.327087	3.36253	0.000772325	0.00516955		AT5G26820	-0.835499	1305.61	0.107904	-7.74299	9.71089e-15	8.0476e-13
AT2G04490	1.09974	67.0737	0.270707	4.06246	4.85579e-05	0.00048329		AT3G61780	-0.834682	226.057	0.297285	-2.80768	0.00498996	0.0238782
AT2G33380	1.09857	531.974	0.249624	4.40091	1.07798e-05	0.000135203		AT2G29650	-0.83439	1757.52	0.126169	-6.61325	3.75962e-11	1.70587e-09
AT4G18360	1.09845	181.461	0.249659	4.39979	1.08356e-05	0.000135818		AT2G02070	-0.83388	1657.47	0.147455	-5.65514	1.55721e-08	4.07168e-07
AT1G72000	1.09779	19.8798	0.37036	2.96412	0.00303551	0.0158948		AT1G54820	-0.831213	385.397	0.17374	-4.78424	1.71639e-06	2.7079e-05
AT4G21500	1.0961	26.8135	0.351782	3.11585	0.00183419	0.0105703		AT4G00165	-0.830913	1008.45	0.139552	-5.95413	2.61455e-09	8.00532e-08
AT1G32127	1.09372	206.77	0.219558	4.98146	6.31078e-07	1.11607e-05		ATMG00280	-0.830171	1165.79	0.218699	-3.79595	0.000147078	0.00125197
AT1G23840	1.09338	413.328	0.199701	5.47507	4.37332e-08	1.02942e-06		AT1G56720	-0.828806	45.6545	0.310345	-2.6706	0.00757168	0.0334619
AT1G76480	1.09323	6.47987	0.428839	2.54926	0.010795	0.0446104		AT4G04330	-0.828553	3021.83	0.156985	-5.27791	1.30666e-07	2.73253e-06
AT5G39120	1.0927	14.066	0.400315	2.72959	0.00634131	0.0289693		AT1G52340	-0.82855	124.934	0.213083	-3.8884	0.000100908	0.000902235
AT5G60280	1.09218	175.954	0.213934	5.10523	3.30394e-07	6.31655e-06		AT4G24670	-0.828168	36.0596	0.31577	-2.62269	0.00872377	0.0376086
AT2G44580	1.09008	64.1584	0.273656	3.98341	6.79327e-05	0.00064294		AT2G39800	-0.827933	1094.55	0.20993	-3.94385	8.01848e-05	0.00074004
AT4G12410	1.08902	17.6848	0.38046	2.86238	0.00420472	0.0207138		AT2G31380	-0.827262	67.261	0.237457	-3.48385	0.000494262	0.0035263
AT1G08860	1.08867	8.54074	0.428017	2.54352	0.0109742	0.0451462		AT1G49130	-0.826211	457.654	0.167468	-4.93355	8.07495e-07	1.38327e-05
AT4G23230	1.0864	435.124	0.156723	6.93195	4.15071e-12	2.22573e-10		AT3G48410	-0.826021	73.5263	0.308246	-2.67974	0.00736784	0.0327487
AT2G41850	1.08592	4.42519	0.416686	2.60608	0.00915845	0.0390896		AT3G62910	-0.824871	735.769	0.170604	-4.83501	1.33136e-06	2.155e-05
AT2G43570	1.08511	1397.97	0.228942	4.73966	2.14073e-06	3.28732e-05		AT4G25050	-0.823841	2543.27	0.144745	-5.69167	1.25803e-08	3.36846e-07
AT1G51670	1.0851	21.8812	0.372393	2.91386	0.00356993	0.0180677		AT1G31330	-0.823349	24175.1	0.15636	-5.26573	1.3963e-07	2.89584e-06
AT3G24400	1.0847	8.28876	0.426924	2.54074	0.0110617	0.0454224		AT1G15290	-0.82308	1066.71	0.210646	-3.90741	9.32926e-05	0.000843615
AT3G52430	1.08452	1780.41	0.164635	6.58742	4.47537e-11	1.97261e-09		AT1G49975	-0.823074	502.492	0.158052	-5.20761	1.91289e-07	3.83247e-06
AT3G02570	1.08451	1699.39	0.153567	7.06216	1.6393e-12	9.47441e-11		AT1G23080	-0.822631	1379.78	0.213863	-3.84654	0.000119797	0.00104548
AT1G17060	1.08422	58.5462	0.26147	4.14663	3.37399e-05	0.000354269		AT3G15530	-0.822497	779.182	0.212102	-3.87784	0.00010539	0.00093724
AT1G14080	1.08285	39.8939	0.38287	2.82826	0.00468021	0.0226559		AT3G48200	-0.822423	2327.24	0.167807	-4.90101	9.53447e-07	1.59878e-05
AT5G26660	1.08163	11.4594	0.413333	2.61684	0.00887469	0.0381036		AT3G14330	-0.822269	246.903	0.200968	-4.09154	4.28517e-05	0.000435576
AT4G19370	1.08038	179.45	0.19779	5.46224	4.70169e-08	1.08772e-06		AT1G71130	-0.821183	285.621	0.173164	-4.74222	2.11393e-06	3.25473e-05
AT5G56880	1.08	4.44856	0.410389	2.63165	0.00849705	0.0368212		AT5G22640	-0.821166	1718	0.172731	-4.75401	1.99422e-06	3.08834e-05
AT3G12910	1.07965	19.9642	0.394436	2.73719	0.0061966	0.0284573		AT3G26310	-0.820484	139.955	0.254091	-3.2291	0.00124181	0.00766834
AT5G39190	1.0786	30.7266	0.371528	2.90316	0.00369422	0.0186101		AT3G29631	-0.82044	99.8842	0.207747	-3.94923	7.84032e-05	0.000727615
AT5G06870	1.07822	432.095	0.255029	4.22783	2.35958e-05	0.000263336		AT2G29500	-0.820184	178.779	0.2506	-3.27289	0.00106455	0.00675406
AT1G05100	1.07724	45.1725	0.37471	2.87488	0.00404187	0.0200395		AT2G21180	-0.819135	115.21	0.201572	-4.06373	4.8295e-05	0.00048115
AT3G18730	1.07512	45.5268	0.304611	3.52947	0.000416394	0.00304996		AT1G71970	-0.819068	272.242	0.21757	-3.76461	0.000166806	0.00139504
AT5G60900	1.07498	2484.85	0.172439	6.23401	4.54643e-10	1.6311e-08		AT3G02910	-0.818997	538.272	0.159278	-5.14193	2.71926e-07	5.28951e-06
AT3G57450	1.07463	983.257	0.259866	4.13532	3.54467e-05	0.000369867		AT1G58290	-0.818898	1662.92	0.173346	-4.72408	2.31163e-06	3.50414e-05
AT2G46270	1.07449	323.7	0.178793	6.00968	1.85886e-09	5.90798e-08		AT3G18000	-0.818742	254.13	0.205068	-3.99255	6.53678e-05	0.00062158
AT5G40942	1.07234	27.1611	0.338934	3.16387	0.00155687	0.00922526		AT4G27585	-0.818481	1195.13	0.162869	-5.02541	5.02361e-07	9.09283e-06
AT1G73260	1.07233	711.77	0.205111	5.22807	1.71286e-07	3.47687e-06		AT5G18475	-0.818318	44.4784	0.291337	-2.80883	0.00497217	0.0238158
AT3G47050	1.07148	11.626	0.411183	2.60585	0.00916477	0.0390896		AT4G37925	-0.818222	845.696	0.12702	-6.44169	1.18153e-10	4.78697e-09
AT3G48640	1.07126	283.281	0.298039	3.59436	0.00032519	0.00248729		AT5G63700	-0.81812	170.136	0.214097	-3.82125	0.000132778	0.00114581
AT2G07690	1.0707	241.387	0.157026	6.81861	9.19248e-12	4.59738e-10		AT5G03180	-0.817753	121.943	0.288346	-2.83602	0.00456799	0.0222087
AT3G59550	1.07068	45.3554	0.286942	3.73133	0.000190469	0.00156359		AT5G21222	-0.817482	688.442	0.160362	-5.09773	3.43745e-07	6.52823e-06
AT3G25510	1.07025	313.969	0.211874	5.05137	4.38657e-07	8.09316e-06		AT4G34020	-0.817127	585.516	0.129939	-6.28855	3.20453e-10	1.18793e-08
AT3G54950	1.06952	837.451	0.161755	6.61201	3.79144e-11	1.71458e-09		AT1G20160	-0.816913	256.642	0.264639	-3.0869	0.00202259	0.0114552
AT1G58390	1.0694	15.0706	0.384375	2.78217	0.00539962	0.0254917		AT5G11260	-0.816481	136.028	0.23343	-3.49776	0.000469187	0.00336674
AT4G31110	1.06899	9.99537	0.417513	2.56038	0.0104559	0.0434723		AT5G52310	-0.816357	5400.27	0.249212	-3.27575	0.00105382	0.00670878
AT3G26840	1.0689	1806.65	0.123037	8.68768	3.69924e-18	4.88081e-16		AT5G45040	-0.815974	151.161	0.226775	-3.59816	0.000320473	0.00245938
AT5G06750	1.06888	496.057	0.186131	5.74264	9.32142e-09	2.56084e-07		AT1G73170	-0.814933	738.256	0.153455	-5.31058	1.09279e-07	2.34646e-06
AT1G63245	1.06796	27.6285	0.335149	3.18654	0.00143988	0.00865869		AT4G30825	-0.814425	410.005	0.211335	-3.85371	0.00011634	0.00102109
AT3G04300	1.06795	10.9048	0.40981	2.60597	0.00916155	0.0390896		AT1G75380	-0.813931	11702.8	0.0938123	-8.67617	4.09323e-18	5.26216e-16
AT5G60950	1.06783	371.302	0.221224	4.82694	1.38649e-06	2.24243e-05		AT5G64230	-0.813638	200.804	0.274935	-2.95938	0.00308259	0.0160784
AT5G45280	1.06779	201.827	0.1742	6.12971	8.80395e-10	2.97245e-08		AT4G33010	-0.812276	24560.4	0.188733	-4.30383	1.67869e-05	0.000197687
AT2G35000	1.0674	19.1499	0.37111	2.87622	0.00402463	0.0199639		AT5G64940	-0.811064	1454.46	0.1525	-5.31846	1.04649e-07	2.25913e-06
AT3G14460	1.0667	25.7799	0.356836	2.98934	0.00279581	0.0148609		AT2G24240	-0.810518	748.354	0.201093	-4.03056	5.56449e-05	0.000540678
AT4G26120	1.0659	178.595	0.214159	4.97714	6.45318e-07	1.13925e-05		AT4G35250	-0.809374	1223.79	0.142973	-5.66104	1.50458e-08	3.94953e-07
AT1G24575	1.06548	630.331	0.234033	4.55267	5.29699e-06	7.28609e-05		AT5G10470	-0.809218	1713.94	0.197026	-4.10716	4.0056e-05	0.000411058
AT4G17970	1.06545	23.8081	0.359045	2.96746	0.00300271	0.0157642		AT4G29060	-0.809144	3898.2	0.2386	-3.39122	0.000695831	0.00473368
AT3G56620	1.06504	128.151	0.211557	5.03428	4.79638e-07	8.72881e-06		AT5G37260	-0.808555	376.438	0.197815	-4.08743	4.36187e-05	0.000442028
AT4G37640	1.06472	2106.65	0.182162	5.84488	5.06922e-09	1.46912e-07		AT4G27940	-0.806892	348.156	0.229722	-3.51247	0.000443965	0.00321202
AT2G13790	1.06458	2597.98	0.233561	4.55802	5.16391e-06	7.11768e-05		AT3G16800	-0.806616	95.9006	0.27425	-2.94117	0.00326972	0.0168355
AT2G43550	1.06446	1235.97	0.25824	4.122	3.75602e-05	0.000389287		AT2G34710	-0.806375	233.483	0.153308	-5.25984	1.44185e-07	2.96881e-06
AT5G25580	1.0644	29.5816	0.316564	3.36236	0.00077279	0.00516955		AT3G49790	-0.806105	838.89	0.221026	-3.64711	0.000265207	0.00209069
AT5G10440	1.06345	40.2143	0.305452	3.48155	0.000498524	0.00355344		AT1G66890	-0.805618	300.599	0.173105	-4.65394	3.25656e-06	4.75676e-05
AT1G17744	1.06213	66.4803	0.285387	3.72172	0.000197873	0.00161577		AT4G35440	-0.805544	447.579	0.151498	-5.31719	1.05382e-07	2.27131e-06
AT1G15570	1.05922	17.3776	0.377615	2.80502	0.00503132	0.0240245		AT4G21510	-0.804444	176.981	0.208892	-3.85099	0.000117639	0.00102979
AT4G01230	1.05846	4.07796	0.42249	2.5053	0.0122348	0.0491425		AT4G26370	-0.803523	1304.11	0.134402	-5.9785	2.25198e-09	7.04579e-08
AT4G15670	1.05749	98.9868	0.334149	3.16473	0.00155226	0.00920478		AT5G21940	-0.802909	5141.66	0.175322	-4.57962	4.6583e-06	6.53921e-05
AT5G11230	1.05744	93.6112	0.26927	3.92707	8.5986e-05	0.00078742		AT1G01430	-0.802889	478.61	0.141258	-5.68387	1.31684e-08	3.50719e-07
AT3G09490	1.05552	208.841	0.171418	6.15756	7.38751e-10	2.53259e-08		AT4G08920	-0.802655	2888.41	0.125994	-6.37057	1.88323e-10	7.33362e-09
AT2G01818	1.05499	22.4447	0.363968	2.89857	0.00374868	0.0188232		AT1G60600	-0.802457	630.682	0.134309	-5.97469	2.30534e-09	7.19029e-08
AT1G17430	1.05372	402.297	0.239374	4.40197	1.0727e-05	0.000134794		AT2G13360	-0.802309	29776.9	0.109077	-7.35545	1.90282e-13	1.29213e-11
AT4G14640	1.05338	15.2446	0.412534	2.55345	0.0106663	0.0441693		AT1G18650	-0.801943	69.3331	0.293861	-2.72899	0.00635288	0.0290089
AT1G02900	1.05266	15.8892	0.393594	2.67447	0.00748471	0.0331799		AT4G06746	-0.801717	43.3581	0.294653	-2.72088	0.0065108	0.0295818
AT1G23170	1.05237	165.018	0.238599	4.41062	1.03074e-05	0.000130009		AT2G30520	-0.80159	1667.31	0.105997	-7.56236	3.95807e-14	3.02973e-12
AT2G34140	1.05218	41.8098	0.312843	3.3633	0.000770174	0.00516324		ATCG00905	-0.801333	137.775	0.198072	-4.04566	5.21754e-05	0.000512427
AT4G38830	1.05212	12.1229	0.408482	2.57568	0.0100042	0.0419561		AT3G54720	-0.801153	238.2	0.196585	-4.07535	4.59449e-05	0.000461636
AT1G62370	1.05063	28.0044	0.326623	3.21663	0.00129706	0.00795245		AT1G27460	-0.800924	196.583	0.175496	-4.56378	5.02401e-06	6.97277e-05
AT1G20070	1.04949	150.665	0.226021	4.64331	3.42872e-06	4.97201e-05		AT2G29170	-0.800582	182.077	0.200081	-4.00128	6.30003e-05	0.000602514
AT1G79450	1.04853	291.164	0.169565	6.18363	6.26437e-10	2.1849e-08		AT3G04260	-0.800331	1179.46	0.176688	-4.52962	5.90902e-06	8.01796e-05
AT1G29630	1.04837	46.3386	0.292972	3.5784	0.000345704	0.0026133		AT5G21100	-0.799973	342.611	0.158745	-5.03936	4.671e-07	8.5316e-06
AT1G34750	1.04764	777.293	0.160083	6.54439	5.97388e-11	2.53826e-09		AT5G02160	-0.799923	5546.69	0.1964	-4.07292	4.64268e-05	0.000465312
AT3G50650	1.04635	425.268	0.14172	7.38319	1.54544e-13	1.06508e-11		AT3G51910	-0.799914	51.5153	0.282548	-2.83108	0.00463915	0.0224893
AT1G56580	1.04613	247.872	0.215107	4.86332	1.15433e-06	1.896e-05		AT4G35300	-0.799884	1057.72	0.146644	-5.45458	4.90892e-08	1.13251e-06
AT1G64380	1.0453	292.003	0.196388	5.32261	1.02286e-07	2.21289e-06		AT4G16980	-0.79984	823.379	0.183193	-4.36611	1.26481e-05	0.000155332
AT4G18470	1.04506	36.7273	0.3176	3.29049	0.00100015	0.00641649		AT1G68840	-0.799495	3998.87	0.220262	-3.62975	0.000283693	0.00220693
AT1G23830	1.04476	163.525	0.190733	5.47763	4.31059e-08	1.01824e-06		AT1G76955	-0.799416	290.079	0.225092	-3.55151	0.000383028	0.0028461
AT4G16970	1.04439	25.8548	0.341319	3.05986	0.00221441	0.0123464		AT2G32860	-0.799271	666.635	0.193304	-4.13479	3.55279e-05	0.000370522
AT3G60160	1.0413	411.081	0.272002	3.8283	0.000129032	0.00111636		AT1G08180	-0.799	70.8018	0.23772	-3.36109	0.000776343	0.00518782
AT1G52720	1.04127	718.693	0.205878	5.05771	4.24325e-07	7.88678e-06		AT3G63210	-0.798323	916.203	0.190856	-4.18286	2.8786e-05	0.000312056
AT3G13433	1.04042	140.393	0.28898	3.6003	0.000317847	0.00244317		AT4G32350	-0.798017	91.7153	0.283047	-2.81938	0.00481159	0.0232018
AT2G28400	1.04036	217.78	0.212857	4.8876	1.02072e-06	1.6974e-05		AT1G28330	-0.797571	5979.78	0.170849	-4.66827	3.03741e-06	4.47248e-05
AT1G12160	1.0396	62.9268	0.242373	4.28925	1.79278e-05	0.000209891		AT3G26932	-0.797258	34.4159	0.318045	-2.50674	0.0121849	0.0490207
AT5G10600	1.03768	238.028	0.238634	4.3484	1.37134e-05	0.000165976		AT3G26520	-0.796186	9213.9	0.179585	-4.43348	9.27258e-06	0.000118522
AT4G01540	1.03747	163.117	0.240313	4.31715	1.58054e-05	0.00018756		AT1G43790	-0.795873	111.112	0.236935	-3.35904	0.000782147	0.00521474
AT4G15500	1.03731	37.2913	0.319913	3.24249	0.00118492	0.00738372		AT2G30790	-0.795698	43.5918	0.316062	-2.51754	0.0118178	0.0478451
AT5G18350	1.03681	19.9311	0.397169	2.61049	0.00904118	0.0387189		AT4G33960	-0.79531	362.322	0.234792	-3.38729	0.000705868	0.00479205
AT5G23850	1.03651	676.344	0.184193	5.62729	1.83067e-08	4.70693e-07		AT5G05890	-0.795281	104.554	0.251151	-3.16654	0.00154263	0.00916367
AT3G62780	1.03629	188.798	0.261835	3.9578	7.56426e-05	0.000705915		AT1G62180	-0.795277	896.091	0.142623	-5.57608	2.45993e-08	6.09813e-07
AT5G52220	1.0346	21.2527	0.373238	2.77196	0.00557191	0.0261029		AT4G20430	-0.793634	80.8683	0.250698	-3.1657	0.00154711	0.00918237
AT5G57910	1.03324	326.534	0.164275	6.2897	3.18088e-10	1.18135e-08		AT5G59030	-0.79359	829.097	0.161164	-4.9241	8.47502e-07	1.44039e-05
AT2G41110	1.03299	852.864	0.19981	5.16987	2.34256e-07	4.63314e-06		AT1G12800	-0.793447	2102.46	0.19985	-3.97022	7.18076e-05	0.000675153
AT5G64905	1.03233	35.2458	0.395518	2.61007	0.00905242	0.0387492		AT3G22910	-0.793129	157.93	0.295401	-2.68492	0.00725465	0.0323315
AT1G11670	1.0321	21.2863	0.355507	2.90317	0.00369401	0.0186101		AT4G05070	-0.792501	3979.14	0.161103	-4.91923	8.68832e-07	1.47415e-05
AT1G13280	1.03135	574.77	0.271672	3.79632	0.000146859	0.00125064		AT3G29670	-0.792451	208.412	0.167928	-4.71899	2.37016e-06	3.58744e-05
AT1G11125	1.03108	12.2608	0.407542	2.53	0.0114062	0.0465413		AT5G07670	-0.792121	343.76	0.139994	-5.65823	1.52943e-08	4.00426e-07
AT2G38500	1.03049	76.1019	0.248772	4.1423	3.43845e-05	0.000360282		AT4G21445	-0.791992	335.62	0.150514	-5.26193	1.42549e-07	2.94502e-06
AT3G25400	1.0303	96.3152	0.2333	4.4162	1.00451e-05	0.00012718		AT5G16000	-0.791589	159.563	0.248661	-3.1834	0.00145555	0.00873983
AT2G20980	1.03008	34.3052	0.37767	2.72747	0.00638227	0.0291099		AT1G31920	-0.790996	182.724	0.222061	-3.56206	0.000367956	0.00275658
AT1G19300	1.02934	204.202	0.221115	4.65522	3.23631e-06	4.73754e-05		AT4G30690	-0.790492	1245.64	0.166608	-4.74463	2.08891e-06	3.22502e-05
AT2G34360	1.02895	66.3928	0.258895	3.97438	7.05618e-05	0.000664686		AT3G12345	-0.789857	1185.77	0.143349	-5.51004	3.58751e-08	8.60617e-07
AT1G57820	1.02872	107.464	0.214309	4.80016	1.58542e-06	2.52145e-05		AT1G75900	-0.789735	200.929	0.231194	-3.4159	0.000635726	0.00437384
AT5G66640	1.02711	213.83	0.228729	4.49052	7.10505e-06	9.4054e-05		AT5G10690	-0.789675	594.314	0.131036	-6.0264	1.6765e-09	5.39681e-08
AT5G38130	1.02704	3.86985	0.386133	2.6598	0.00781867	0.034319		AT1G65070	-0.789527	370.746	0.222614	-3.54662	0.000390201	0.0028887
AT1G32380	1.02678	222.532	0.173851	5.90611	3.50285e-09	1.0485e-07		AT3G59780	-0.787956	2170.27	0.153469	-5.1343	2.83191e-07	5.48735e-06
AT1G48320	1.02678	415.301	0.152751	6.72191	1.79361e-11	8.66767e-10		AT3G50840	-0.787666	325.013	0.22023	-3.57656	0.000348139	0.00263072
AT1G74430	1.02377	268.349	0.202207	5.06299	4.12724e-07	7.71406e-06		AT5G09820	-0.787378	352.32	0.169737	-4.63882	3.50404e-06	5.06294e-05
AT3G13560	1.02375	385.17	0.165726	6.17738	6.51752e-10	2.26532e-08		AT5G64330	-0.785964	355.94	0.211289	-3.71986	0.000199337	0.00162442
AT5G46280	1.02369	204.84	0.216662	4.72483	2.30309e-06	3.49647e-05		AT3G18890	-0.785806	1581.85	0.132905	-5.91255	3.36848e-09	1.0113e-07
AT2G43520	1.02349	38.2437	0.360691	2.83758	0.0045457	0.0221347		AT1G14890	-0.785415	385.238	0.16811	-4.67202	2.98249e-06	4.40276e-05
AT1G35230	1.02305	186.446	0.2292	4.46357	8.06053e-06	0.000105312		ATCG01250	-0.785289	584.149	0.209237	-3.7531	0.000174658	0.00145223
AT3G22550	1.02238	295.333	0.264775	3.86131	0.000112781	0.000994029		AT3G14240	-0.785276	830.465	0.156998	-5.00183	5.6789e-07	1.01326e-05
AT2G24970	1.0213	18.7161	0.363822	2.80714	0.00499841	0.0239015		AT1G74470	-0.784798	9655.31	0.150014	-5.2315	1.68141e-07	3.4269e-06
AT2G46940	1.02053	60.2664	0.266093	3.83524	0.000125443	0.00108813		AT3G05800	-0.784265	416.144	0.254174	-3.08555	0.00203177	0.0114942
AT2G44370	1.01934	54.7577	0.313654	3.24988	0.00115452	0.00723333		AT1G44000	-0.784157	587.245	0.138311	-5.66952	1.43199e-08	3.78873e-07
AT4G15660	1.01852	147.861	0.347619	2.93	0.00338966	0.0173329		AT1G19450	-0.783905	157.822	0.187537	-4.18001	2.91503e-05	0.000315323
AT1G30220	1.01795	116.323	0.272759	3.73204	0.000189932	0.00155982		AT3G15630	-0.783706	1965.5	0.198526	-3.94763	7.89286e-05	0.000729789
AT1G71697	1.0176	654.133	0.156272	6.51173	7.42893e-11	3.11038e-09		AT2G19810	-0.783525	994.786	0.197868	-3.95984	7.49999e-05	0.000701549
AT3G11210	1.01623	61.7881	0.336752	3.01774	0.00254663	0.0137699		AT1G72130	-0.783174	182.132	0.21875	-3.58023	0.000343289	0.002597
AT3G50620	1.01603	73.5839	0.273402	3.71626	0.000202193	0.00164235		ATCG01310	-0.783083	244.941	0.200507	-3.90552	9.40228e-05	0.000849035
AT1G19380	1.01561	619.388	0.238096	4.26553	1.99432e-05	0.000229335		AT3G62930	-0.782501	74.768	0.281446	-2.78029	0.00543105	0.0256041
AT3G09010	1.01553	719.983	0.158943	6.38924	1.66707e-10	6.5427e-09		AT1G60800	-0.7823	1086.78	0.12391	-6.31347	2.72851e-10	1.02858e-08
AT3G50810	1.01408	110.15	0.267865	3.78578	0.000153229	0.00129546		AT2G35743	-0.78184	6258.57	0.17839	-4.38277	1.1718e-05	0.000145579
AT4G32800	1.01272	297.512	0.219362	4.61665	3.8999e-06	5.5906e-05		AT3G56940	-0.781736	8284.64	0.172406	-4.53428	5.77992e-06	7.86941e-05
AT2G20110	1.01199	62.0487	0.253689	3.98908	6.63295e-05	0.000630146		AT4G27820	-0.781684	953.197	0.145038	-5.38951	7.0652e-08	1.57963e-06
AT5G24655	1.00854	49.052	0.340109	2.96534	0.0030235	0.0158402		AT1G73066	-0.781573	89.136	0.246153	-3.17515	0.00149758	0.00893603
AT4G12620	1.00792	53.7438	0.285195	3.53414	0.000409097	0.00300309		AT3G14650	-0.780828	2046.78	0.137103	-5.69518	1.23244e-08	3.30878e-07
AT1G72950	1.00638	78.1126	0.300081	3.35368	0.000797456	0.00530623		AT5G55200	-0.780396	761.637	0.176746	-4.41535	1.00844e-05	0.000127599
AT4G02110	1.00635	40.9128	0.294534	3.41674	0.000633751	0.00436616		AT5G04200	-0.780325	45.1175	0.286645	-2.72227	0.00648347	0.0294977
AT5G55120	1.00415	856.762	0.153169	6.55585	5.53254e-11	2.37083e-09		AT5G16730	-0.780189	374.407	0.241421	-3.23166	0.00123074	0.00762468
AT4G22530	1.0022	855.184	0.169149	5.92494	3.12408e-09	9.45e-08		AT5G16400	-0.779095	917.541	0.15942	-4.88706	1.02354e-06	1.70067e-05
AT3G15536	1.00217	227.248	0.315341	3.17804	0.00148272	0.00887079		AT5G44660	-0.778272	145.735	0.240809	-3.2319	0.00122971	0.0076241
AT1G05575	1.00011	637.28	0.278258	3.5942	0.000325384	0.00248783		AT1G76410	-0.777813	83.2157	0.291728	-2.66622	0.00767087	0.0338034
AT5G19580	0.999965	14.6697	0.393117	2.54368	0.0109691	0.0451343		AT3G50240	-0.777552	257.098	0.169836	-4.57826	4.6886e-06	6.57552e-05
AT1G72450	0.998789	1566.94	0.187116	5.3378	9.40821e-08	2.05536e-06		AT1G21500	-0.777347	1707.12	0.21399	-3.63264	0.000280537	0.00218917
AT1G69770	0.997966	228.2	0.189036	5.27923	1.29731e-07	2.71865e-06		AT1G76570	-0.776785	162.455	0.176258	-4.4071	1.04765e-05	0.000131937
AT2G04430	0.997789	182.439	0.174644	5.71326	1.10832e-08	2.99964e-07		AT3G11560	-0.776532	2084.57	0.224055	-3.46581	0.000528638	0.00373173
AT5G25250	0.997667	3948.01	0.208036	4.79565	1.62148e-06	2.57065e-05		AT2G38230	-0.776494	419.709	0.192685	-4.02986	5.58112e-05	0.000541768
AT2G47800	0.996827	1663.66	0.218695	4.55807	5.16255e-06	7.11768e-05		AT2G23840	-0.775346	628.168	0.156018	-4.96961	6.70883e-07	1.17713e-05
AT2G05260	0.996702	191.089	0.192307	5.18287	2.18494e-07	4.33421e-06		AT1G66840	-0.774726	93.6791	0.287044	-2.69898	0.00695525	0.0312472
AT1G43000	0.995836	43.8509	0.33737	2.95176	0.00315965	0.0163993		AT5G64190	-0.774666	38.3545	0.304099	-2.54741	0.0108525	0.0448112
AT4G12430	0.995648	37.4209	0.303119	3.28467	0.001021	0.00653149		AT4G28240	-0.774526	1139.28	0.156862	-4.93764	7.90724e-07	1.36003e-05
AT3G28340	0.994826	924.888	0.289089	3.44124	0.000579053	0.00402946		AT2G38080	-0.773959	38.5886	0.293565	-2.63641	0.00837879	0.0364031
AT5G52882	0.994118	482.657	0.141002	7.05038	1.78432e-12	1.0195e-10		AT5G41590	-0.773694	36.1661	0.295501	-2.61824	0.00883844	0.0379805
AT4G34930	0.993325	33.4909	0.31897	3.11416	0.00184469	0.0106156		AT4G30720	-0.773548	512.355	0.169696	-4.55845	5.15331e-06	7.11285e-05
AT4G14610	0.993292	523.079	0.144945	6.85289	7.23711e-12	3.72155e-10		AT1G68670	-0.77344	887.236	0.18872	-4.09835	4.16099e-05	0.0004246
AT5G53360	0.992408	218.775	0.181276	5.47457	4.38587e-08	1.03117e-06		AT2G12190	-0.773288	143.152	0.188282	-4.10707	4.00707e-05	0.000411058
AT1G78660	0.992254	987.853	0.17021	5.82958	5.55658e-09	1.59881e-07		AT5G63180	-0.772263	509.913	0.200957	-3.84292	0.000121579	0.0010592
AT4G12730	0.991932	150.797	0.261201	3.79758	0.000146117	0.00124585		AT1G12860	-0.772031	278.949	0.171047	-4.51357	6.37456e-06	8.57999e-05
AT3G20390	0.991609	3913.82	0.170298	5.8228	5.78698e-09	1.6556e-07		AT1G66060	-0.771945	65.3418	0.287081	-2.68894	0.00716794	0.032002
AT1G01030	0.991346	37.0511	0.331429	2.99113	0.00277948	0.0147819		AT2G44790	-0.771681	68.9054	0.281518	-2.74114	0.00612262	0.0281756
AT3G17690	0.990417	34.5111	0.306196	3.23458	0.0012182	0.00756848		AT3G13450	-0.771461	589.856	0.19807	-3.8949	9.82391e-05	0.000881909
AT5G53820	0.990231	25.6319	0.384566	2.57493	0.010026	0.0420272		AT2G03310	-0.770895	701.23	0.134793	-5.71912	1.07075e-08	2.90582e-07
AT1G57630	0.989546	576.124	0.259832	3.8084	0.000139867	0.00120079		AT2G33250	-0.770051	337.375	0.171115	-4.50019	6.78923e-06	9.05909e-05
AT5G41750	0.988888	6149.23	0.239003	4.13756	3.51025e-05	0.000366847		AT4G13550	-0.770011	511.745	0.204942	-3.75722	0.000171815	0.00143334
AT1G29160	0.988792	59.0583	0.263979	3.74573	0.000179871	0.00149063		AT3G13000	-0.768545	88.1416	0.251841	-3.05171	0.0022754	0.0126059
AT4G39830	0.988735	648.318	0.234704	4.2127	2.52339e-05	0.000279285		AT1G22630	-0.768021	918.024	0.128213	-5.99019	2.09599e-09	6.59891e-08
AT3G07520	0.988229	249.886	0.176771	5.59043	2.26505e-08	5.6853e-07		AT5G56370	-0.7673	45.13	0.301527	-2.54471	0.0109368	0.0450293
AT5G13960	0.98792	118.087	0.20657	4.7825	1.73126e-06	2.72531e-05		AT5G45310	-0.766435	98.9899	0.237538	-3.22658	0.0012528	0.00772838
AT3G09910	0.98764	23.7383	0.360953	2.7362	0.00621525	0.0285168		AT3G04340	-0.765845	1003.72	0.232972	-3.28728	0.00101159	0.00647749
AT4G01740	0.987082	136.416	0.18599	5.30717	1.1134e-07	2.38815e-06		AT1G79600	-0.765221	2169.79	0.138815	-5.51253	3.53721e-08	8.51606e-07
AT3G21190	0.986757	178.112	0.234567	4.20671	2.59117e-05	0.000285527		AT3G13740	-0.765137	592.927	0.136878	-5.58991	2.27188e-08	5.69533e-07
AT2G47190	0.986597	316.966	0.226252	4.36062	1.29696e-05	0.000158716		AT4G39400	-0.764744	1908.11	0.122581	-6.2387	4.41208e-10	1.59431e-08
AT1G61260	0.985412	212.347	0.206851	4.76387	1.89918e-06	2.95257e-05		AT4G37320	-0.762845	163.318	0.211833	-3.60117	0.000316792	0.00243701
AT5G03890	0.985371	55.1455	0.303474	3.24697	0.0011664	0.00728729		AT2G40400	-0.762194	538.032	0.170852	-4.46113	8.1528e-06	0.00010631
AT1G30260	0.984918	1043.93	0.157703	6.24541	4.22695e-10	1.53572e-08		AT2G30424	-0.761741	209.632	0.236502	-3.22087	0.00127804	0.00785268
AT4G15200	0.984494	3.47602	0.382851	2.57148	0.0101266	0.0423453		AT2G39190	-0.761367	1486.07	0.182232	-4.17801	2.94075e-05	0.000317934
AT4G30340	0.984069	502.612	0.149353	6.58887	4.43174e-11	1.962e-09		AT4G22200	-0.760508	484.712	0.177666	-4.28055	1.86436e-05	0.000216575
AT4G02330	0.983334	299.113	0.205844	4.77707	1.77864e-06	2.78676e-05		AT1G75460	-0.760438	2460.33	0.129328	-5.87992	4.10471e-09	1.21237e-07
AT2G44600	0.981881	194.369	0.183102	5.36249	8.20821e-08	1.81095e-06		AT4G23820	-0.760082	326.798	0.265304	-2.86495	0.00417075	0.0205767
AT1G67320	0.981793	169.938	0.191916	5.11573	3.12526e-07	5.99901e-06		AT3G16250	-0.76006	1062.02	0.11405	-6.66427	2.65977e-11	1.2405e-09
AT3G54150	0.981792	808.929	0.251353	3.90602	9.38283e-05	0.000848006		AT3G29180	-0.759898	421.722	0.161602	-4.70228	2.57276e-06	3.86203e-05
AT5G59690	0.980716	750.612	0.193998	5.0553	4.29723e-07	7.95027e-06		AT5G46390	-0.759777	521.54	0.177866	-4.27162	1.94055e-05	0.000223794
AT2G02350	0.980389	21.7362	0.3756	2.61019	0.00904907	0.0387445		AT4G03935	-0.759191	118.506	0.203563	-3.72951	0.00019185	0.00157043
AT5G64870	0.98003	155.344	0.249675	3.92522	8.66503e-05	0.000792779		AT5G10060	-0.758554	329.162	0.152869	-4.96212	6.97282e-07	1.21918e-05
AT5G41740	0.979935	3194.28	0.242703	4.03759	5.4002e-05	0.000527526		AT1G32940	-0.758418	1643.71	0.218256	-3.47489	0.000511053	0.00362674
AT5G67100	0.978529	170.108	0.23306	4.19862	2.68546e-05	0.000293818		AT1G68890	-0.757904	1273.4	0.150931	-5.02154	5.12596e-07	9.26135e-06
AT2G23910	0.977575	174.797	0.213641	4.57578	4.74446e-06	6.63993e-05		AT4G25290	-0.756888	190.971	0.185522	-4.07977	4.508e-05	0.000454083
AT1G74950	0.977524	1027.79	0.19084	5.12222	3.01964e-07	5.81179e-06		AT1G70100	-0.756153	417.177	0.178606	-4.23364	2.29941e-05	0.00025748
AT1G10417	0.977062	57.5821	0.301131	3.24464	0.00117597	0.00733565		AT2G20560	-0.755843	159.843	0.250038	-3.02291	0.00250356	0.0136114
AT2G31865	0.976769	1797.25	0.190406	5.12993	2.89849e-07	5.60553e-06		AT2G37130	-0.755459	2288.04	0.138406	-5.45829	4.80738e-08	1.11074e-06
AT2G31880	0.976104	11793.2	0.177963	5.48487	4.13772e-08	9.82034e-07		AT1G51100	-0.754881	300.053	0.149833	-5.03814	4.70088e-07	8.57836e-06
AT5G25350	0.975024	3528.22	0.175336	5.56089	2.6841e-08	6.60486e-07		AT3G07310	-0.754119	1230.69	0.128607	-5.86377	4.52483e-09	1.32282e-07
AT2G37620	0.973237	230.219	0.221011	4.40357	1.06486e-05	0.000133892		AT1G30720	-0.754081	150.407	0.237744	-3.17182	0.00151485	0.00902566
AT4G30640	0.972982	51.3319	0.314192	3.09677	0.0019564	0.0111496		AT1G14720	-0.753959	792.41	0.133017	-5.66813	1.44367e-08	3.80458e-07
AT5G65280	0.972717	66.1317	0.295952	3.28674	0.00101354	0.00648788		AT3G29185	-0.753204	728.966	0.132414	-5.68826	1.28342e-08	3.42729e-07
AT5G24530	0.972679	2717.03	0.225711	4.3094	1.63696e-05	0.000193113		AT1G68560	-0.752817	2103.64	0.218035	-3.45274	0.00055493	0.00388858
AT5G25440	0.972172	1073.91	0.173007	5.61927	1.91766e-08	4.89297e-07		AT2G35260	-0.752582	1381.72	0.172202	-4.37034	1.24052e-05	0.000152817
AT5G56840	0.971993	36.3253	0.323085	3.00847	0.00262565	0.014121		AT1G03310	-0.752011	1280.56	0.156529	-4.80428	1.55308e-06	2.47591e-05
AT5G13750	0.971745	1455.92	0.115737	8.39616	4.61308e-17	5.00083e-15		AT4G30935	-0.751856	195.152	0.231238	-3.25144	0.00114822	0.00720285
AT5G36925	0.971597	140.678	0.280989	3.45778	0.00054465	0.0038259		AT1G55370	-0.751828	373.436	0.151986	-4.94668	7.54898e-07	1.30513e-05
AT3G50060	0.971419	132.345	0.250847	3.87255	0.000107703	0.000954482		AT2G01590	-0.751718	380.906	0.149565	-5.02602	5.00768e-07	9.08039e-06
AT1G33960	0.971156	487.652	0.135977	7.14206	9.19407e-13	5.58749e-11		AT3G55630	-0.751568	1064.31	0.128989	-5.82662	5.65625e-09	1.62283e-07
AT1G34770	0.970571	49.0601	0.277281	3.50032	0.000464697	0.00334152		AT5G66880	-0.751445	1409.71	0.124879	-6.01739	1.77257e-09	5.66968e-08
AT1G66500	0.970427	362.264	0.316585	3.0653	0.00217451	0.0121815		ATCG00860	-0.7511	172.992	0.200626	-3.74377	0.000181276	0.00150103
AT5G11970	0.970026	700.247	0.189274	5.12498	2.97562e-07	5.7436e-06		AT4G39780	-0.750667	475.545	0.151945	-4.94038	7.79696e-07	1.34337e-05
AT3G12920	0.969638	230.709	0.201053	4.82279	1.41562e-06	2.28402e-05		AT1G75340	-0.750069	230.279	0.21955	-3.41639	0.000634578	0.00437035
AT5G52810	0.96891	976.44	0.151535	6.39398	1.61627e-10	6.35575e-09		AT5G53500	-0.749753	217.166	0.208637	-3.59358	0.000326167	0.00249192
AT5G55170	0.968627	93.7316	0.25617	3.78119	0.000156081	0.00131743		AT1G43670	-0.749637	7484.03	0.127757	-5.86767	4.41951e-09	1.2977e-07
AT1G69810	0.968593	65.2542	0.255708	3.78788	0.000151935	0.00128779		AT4G03400	-0.748803	391.006	0.212823	-3.51843	0.000434113	0.00316093
AT1G73080	0.968216	639.325	0.251049	3.85668	0.000114938	0.001011		AT5G42310	-0.747926	1037.92	0.156976	-4.7646	1.89227e-06	2.94639e-05
AT1G74440	0.966199	996.694	0.162388	5.94993	2.68264e-09	8.1888e-08		AT3G53240	-0.747785	107.373	0.205439	-3.63994	0.000272707	0.00213805
AT5G54720	0.965875	948.917	0.214655	4.49966	6.80627e-06	9.06373e-05		AT5G67570	-0.747505	189.667	0.233244	-3.20481	0.0013515	0.00822839
AT1G53070	0.965623	45.4161	0.301525	3.20246	0.00136259	0.00828558		AT2G32440	-0.747467	336.35	0.184081	-4.06054	4.89604e-05	0.000485608
AT4G27280	0.964888	1634.81	0.279512	3.45204	0.000556364	0.00389591		AT5G58760	-0.747144	95.8397	0.221058	-3.37985	0.000725251	0.00490058
AT2G16440	0.964096	164.628	0.211258	4.56359	5.02861e-06	6.97432e-05		AT5G43980	-0.746861	50.9999	0.276775	-2.69844	0.00696648	0.0312836
AT1G54030	0.963417	1360.8	0.177189	5.43721	5.412e-08	1.23709e-06		AT4G02710	-0.746509	109.423	0.288356	-2.58885	0.00962983	0.0407127
AT5G60630	0.96306	17.8813	0.384337	2.50577	0.0122185	0.0490967		AT2G33710	-0.746342	214.902	0.272084	-2.74305	0.00608708	0.0280249
AT5G02502	0.962885	652.316	0.156595	6.14887	7.80345e-10	2.65702e-08		AT1G18810	-0.745332	43.6156	0.288526	-2.58324	0.00978782	0.0412731
AT4G12500	0.962854	155.987	0.224379	4.29119	1.7772e-05	0.000208188		AT1G78580	-0.744613	284.491	0.237799	-3.13127	0.00174055	0.0101208
AT1G29980	0.96158	80.2248	0.232357	4.13837	3.49776e-05	0.000365733		AT1G08910	-0.744196	286.195	0.164501	-4.52395	6.06952e-06	8.20244e-05
AT1G65610	0.960626	97.4121	0.244986	3.92114	8.81292e-05	0.000803714		AT2G23170	-0.744075	334.727	0.269885	-2.75701	0.00583328	0.0270802
AT1G59740	0.959776	37.3207	0.322363	2.97732	0.00290784	0.0153515		AT1G19850	-0.742746	116.264	0.226544	-3.27859	0.00104326	0.00665268
AT3G51970	0.95975	55.5866	0.266311	3.60387	0.000313515	0.00241364		AT4G04350	-0.742431	653.138	0.196994	-3.7688	0.000164032	0.00137355
AT4G02060	0.958438	203.1	0.199199	4.81145	1.49839e-06	2.40018e-05		AT3G53460	-0.742274	14684.4	0.118768	-6.2498	4.1098e-10	1.49586e-08
AT5G57150	0.958179	560.897	0.15242	6.28646	3.24795e-10	1.19959e-08		AT2G35155	-0.742158	268.335	0.181001	-4.10029	4.12639e-05	0.000421573
AT5G56960	0.956927	56.7354	0.333827	2.86654	0.00414986	0.0204837		AT3G61490	-0.741677	115.7	0.228075	-3.2519	0.00114636	0.00719342
AT1G12480	0.956511	39.7435	0.303873	3.14774	0.00164539	0.00965992		AT1G23740	-0.741188	1027.67	0.12134	-6.10836	1.0066e-09	3.35339e-08
AT2G33480	0.956222	435.373	0.148727	6.42937	1.28133e-10	5.17042e-09		AT1G32170	-0.741094	267.191	0.21366	-3.46857	0.000523236	0.00370215
AT3G23550	0.956094	2534.07	0.368126	2.59719	0.00939895	0.0399017		AT2G26570	-0.74087	655.977	0.239643	-3.09155	0.00199115	0.0113155
AT1G02400	0.955949	475.466	0.225099	4.24679	2.16857e-05	0.000245433		AT5G19090	-0.740778	177.436	0.223964	-3.30758	0.000941067	0.0060881
AT1G29715	0.95503	39.2649	0.326414	2.92582	0.00343546	0.0175063		AT4G36580	-0.740719	324.547	0.248219	-2.98414	0.0028438	0.015072
AT3G07720	0.95461	1080.01	0.137026	6.96662	3.24642e-12	1.75965e-10		AT1G20640	-0.73966	445.702	0.184338	-4.01251	6.00764e-05	0.000578134
AT3G26210	0.954083	3086.56	0.125764	7.58633	3.29106e-14	2.54835e-12		AT4G13493	-0.739132	218.533	0.231204	-3.19689	0.0013892	0.00841447
AT3G02510	0.953434	312.013	0.22631	4.21295	2.5206e-05	0.000279131		AT5G23920	-0.738957	713.621	0.136847	-5.39986	6.66927e-08	1.50115e-06
AT3G07195	0.952692	464.429	0.221653	4.29813	1.72244e-05	0.000202127		AT3G49140	-0.738674	792.032	0.160928	-4.59008	4.43087e-06	6.24902e-05
AT4G11890	0.951848	1937.59	0.145948	6.52184	6.94509e-11	2.93848e-09		AT1G19220	-0.738444	124.298	0.266008	-2.77602	0.00550285	0.0258453
AT5G01250	0.951187	75.8983	0.291285	3.26549	0.00109275	0.00691111		AT5G51390	-0.738062	164.059	0.234392	-3.14884	0.00163919	0.00963196
AT3G51090	0.950937	61.4071	0.325896	2.91792	0.00352378	0.0178864		AT3G30180	-0.737501	475.772	0.144807	-5.09299	3.52468e-07	6.66863e-06
AT3G15790	0.949044	273.94	0.191288	4.96133	7.00136e-07	1.2231e-05		AT5G23930	-0.737451	58.0764	0.273617	-2.6952	0.00703471	0.0315124
AT4G37150	0.948839	47.6076	0.287573	3.29948	0.000968653	0.00623438		AT2G46530	-0.737018	182.566	0.228041	-3.23196	0.00122945	0.0076241
AT5G03610	0.948754	418.186	0.187913	5.04889	4.44375e-07	8.16859e-06		AT5G57170	-0.736261	319.952	0.173468	-4.24436	2.19216e-05	0.000247622
AT4G29050	0.948636	652.236	0.148342	6.39493	1.60618e-10	6.33481e-09		AT2G32390	-0.735997	345.799	0.171922	-4.28098	1.86072e-05	0.000216329
AT2G33580	0.946939	533.969	0.227618	4.16021	3.17962e-05	0.000338827		AT5G57345	-0.735238	1243.53	0.164062	-4.48148	7.41281e-06	9.76125e-05
AT1G50520	0.946564	36.7617	0.365396	2.59052	0.00958323	0.0405724		AT5G45950	-0.734353	119.367	0.284764	-2.57882	0.00991392	0.0416529
AT4G35380	0.945801	26.1808	0.371595	2.54525	0.01092	0.0450008		AT4G17260	-0.733725	422.426	0.187874	-3.90541	9.40676e-05	0.000849035
AT1G05640	0.943661	38.4567	0.313287	3.01213	0.0025942	0.0139781		AT5G35790	-0.732548	1939.73	0.114976	-6.37131	1.87418e-10	7.31259e-09
AT4G36648	0.94348	5655.21	0.101487	9.29655	1.45075e-20	2.66925e-18		AT3G21260	-0.732355	181.188	0.178459	-4.10378	4.06449e-05	0.000415884
AT1G44900	0.942549	196.011	0.235334	4.00516	6.19759e-05	0.000594134		AT3G25410	-0.73174	574.486	0.165038	-4.43375	9.26067e-06	0.000118478
AT5G52950	0.942378	46.693	0.313785	3.00326	0.00267108	0.0143193		AT1G62380	-0.731422	1514.01	0.175686	-4.16324	3.13766e-05	0.000335068
AT1G63840	0.940997	569.233	0.177655	5.29677	1.17869e-07	2.49879e-06		AT1G49780	-0.730999	294.186	0.201261	-3.63209	0.000281137	0.002193
AT2G37170	0.939439	2219.39	0.187187	5.01873	5.20148e-07	9.35972e-06		AT1G10360	-0.729896	519.795	0.142088	-5.13691	2.79294e-07	5.42231e-06
AT2G16660	0.937822	2877.7	0.175378	5.34742	8.92151e-08	1.95542e-06		AT1G10682	-0.729776	275.585	0.239295	-3.04969	0.00229077	0.0126805
AT3G09405	0.9352	266.156	0.177741	5.26159	1.42817e-07	2.94502e-06		AT5G52440	-0.729657	1078.68	0.134901	-5.40882	6.34429e-08	1.43121e-06
AT1G20510	0.935188	2190.69	0.142577	6.55916	5.41112e-11	2.32875e-09		AT3G05410	-0.729056	361.643	0.155464	-4.68955	2.73803e-06	4.0887e-05
AT5G18780	0.933464	386.746	0.14807	6.30419	2.89697e-10	1.08799e-08		AT3G11020	-0.728632	149.826	0.204236	-3.5676	0.000360268	0.00271012
AT1G26730	0.933376	159.005	0.20743	4.49971	6.80464e-06	9.06373e-05		AT1G67830	-0.727604	157.083	0.212546	-3.42327	0.000618727	0.00426998
AT4G17350	0.932356	97.4572	0.219328	4.25096	2.12856e-05	0.000241997		AT2G03440	-0.727592	2743.29	0.160712	-4.52731	5.97406e-06	8.08433e-05
AT4G21910	0.931975	1503.38	0.140885	6.61516	3.71156e-11	1.68788e-09		AT3G45850	-0.727191	386.667	0.228823	-3.17797	0.00148311	0.00887079
AT1G53700	0.93156	25.2455	0.331216	2.81254	0.00491516	0.0235991		AT1G63240	-0.726568	64.2756	0.289147	-2.5128	0.0119778	0.0483329
AT5G13820	0.931008	192.044	0.26179	3.55631	0.000376098	0.00280918		AT4G37910	-0.7264	6117.21	0.198914	-3.65182	0.000260384	0.00205752
AT5G66630	0.930298	212.194	0.18672	4.98231	6.28283e-07	1.11211e-05		AT2G36000	-0.726339	554.555	0.13644	-5.3235	1.01788e-07	2.2045e-06
AT5G65140	0.929746	192.696	0.237023	3.9226	8.75988e-05	0.000799633		AT5G62840	-0.725922	173.562	0.195936	-3.70489	0.000211481	0.0017095
AT4G36988	0.92814	1060.81	0.177998	5.21434	1.84472e-07	3.707e-06		AT5G52780	-0.724384	1057.54	0.133167	-5.43965	5.33839e-08	1.22216e-06
AT1G13830	0.927835	93.3393	0.294979	3.14542	0.00165846	0.00972395		AT4G26540	-0.724057	357.648	0.270304	-2.67868	0.00739131	0.0328312
AT4G00970	0.925217	972.557	0.217991	4.24429	2.19285e-05	0.000247622		ATCG00900	-0.723596	393.194	0.151761	-4.768	1.86064e-06	2.90164e-05
AT5G17490	0.925181	62.2433	0.359342	2.57465	0.0100341	0.0420272		AT5G57960	-0.723416	376.665	0.226809	-3.18954	0.00142501	0.0085899
AT3G03855	0.924279	449.471	0.15373	6.01236	1.82837e-09	5.82332e-08		AT4G01800	-0.722649	1822.42	0.190002	-3.80338	0.000142735	0.00122123
AT5G59570	0.923999	245.313	0.189108	4.88609	1.02856e-06	1.7076e-05		AT5G47040	-0.722613	1830.01	0.179577	-4.02399	5.72216e-05	0.000552783
AT1G71100	0.923947	581.001	0.194796	4.74314	2.1043e-06	3.24628e-05		AT1G09230	-0.722171	148.037	0.20198	-3.57545	0.000349628	0.00263998
AT1G35210	0.923581	590.716	0.27593	3.34716	0.000816438	0.00540921		AT1G78180	-0.722136	234.797	0.169919	-4.24989	2.13877e-05	0.00024302
AT5G11920	0.922971	173.549	0.273824	3.37067	0.000749847	0.0050443		AT1G80050	-0.721339	112.824	0.252803	-2.85337	0.00432588	0.0212168
AT1G80840	0.922222	3123.45	0.269465	3.42242	0.000620657	0.00427888		AT5G02860	-0.721318	511.758	0.142881	-5.04836	4.45613e-07	8.18385e-06
AT4G24000	0.920861	497.369	0.286616	3.21287	0.00131415	0.00804499		AT5G17310	-0.721115	296.979	0.165639	-4.35353	1.33964e-05	0.000163025
AT3G43430	0.920721	34.4968	0.333326	2.76222	0.00574098	0.0267259		AT4G14870	-0.720569	341.34	0.163247	-4.41398	1.01487e-05	0.00012833
AT2G18000	0.920216	101.759	0.223745	4.11279	3.90906e-05	0.000402652		AT1G02335	-0.720187	100.189	0.250047	-2.88021	0.00397414	0.0197672
AT1G74710	0.919458	1179.38	0.216281	4.25121	2.12615e-05	0.000241997		AT1G29530	-0.719896	293.749	0.146612	-4.91022	9.09745e-07	1.53577e-05
AT5G44480	0.918319	110.707	0.273199	3.36136	0.000775597	0.00518486		AT5G64040	-0.719851	15440	0.183905	-3.91425	9.06873e-05	0.000824075
AT2G44500	0.917585	485.77	0.207584	4.42029	9.85665e-06	0.000124953		AT4G33500	-0.718982	942.498	0.238783	-3.01103	0.00260367	0.0140103
AT5G59920	0.917273	153.374	0.19122	4.79696	1.61094e-06	2.55799e-05		AT1G19720	-0.71898	636.513	0.24182	-2.97321	0.00294703	0.0155289
AT2G02010	0.917119	361.802	0.252801	3.62783	0.000285815	0.00222171		AT2G36990	-0.718927	1343.66	0.141336	-5.08665	3.6445e-07	6.86941e-06
AT1G05620	0.916712	237.17	0.204435	4.48411	7.3218e-06	9.66045e-05		AT1G09570	-0.718697	1284.45	0.172161	-4.17455	2.98576e-05	0.000321932
AT2G29450	0.916268	3060.31	0.129401	7.08082	1.43299e-12	8.35426e-11		AT1G01780	-0.718381	76.2303	0.232402	-3.09111	0.00199407	0.0113289
AT3G23430	0.916163	28.901	0.321033	2.8538	0.00432004	0.0211933		AT5G24000	-0.718369	177.223	0.182519	-3.93587	8.28968e-05	0.000761913
AT4G34380	0.91611	22.924	0.344557	2.65881	0.00784179	0.0344054		AT3G47070	-0.718185	5654.97	0.139198	-5.15944	2.47692e-07	4.86053e-06
AT2G05440	0.916095	37.5918	0.348834	2.62617	0.00863528	0.0372993		AT1G78830	-0.718071	5760.01	0.182889	-3.92628	8.62706e-05	0.000789665
AT2G32487	0.915956	214.89	0.225378	4.06409	4.82202e-05	0.000480645		AT2G21330	-0.717763	14481.3	0.158497	-4.52857	5.93843e-06	8.0433e-05
AT3G04181	0.915928	34.6317	0.323243	2.83356	0.00460326	0.0223585		AT4G15730	-0.717759	106.264	0.233022	-3.08022	0.00206848	0.0116673
AT1G17745	0.915648	9997.02	0.132859	6.89189	5.50566e-12	2.89806e-10		AT1G19650	-0.717509	503.926	0.169215	-4.24022	2.23296e-05	0.000251302
AT1G26330	0.915323	20.0232	0.36402	2.51448	0.0119207	0.0481801		AT1G71720	-0.717214	186.801	0.207221	-3.46111	0.00053796	0.0037886
AT1G65490	0.915085	611.618	0.128827	7.10323	1.21878e-12	7.23154e-11		AT5G19210	-0.715456	184.73	0.225513	-3.17257	0.00151096	0.00900782
AT1G20310	0.914834	175.345	0.303771	3.0116	0.00259878	0.0139989		AT4G33000	-0.715292	234.409	0.208971	-3.42292	0.000619522	0.004274
AT3G57550	0.913732	1369.79	0.211997	4.31012	1.63165e-05	0.0001926		AT1G04770	-0.71515	353.138	0.240469	-2.97398	0.00293965	0.0155022
AT5G53370	0.913476	1168.18	0.136708	6.68197	2.35757e-11	1.11512e-09		AT1G72330	-0.71447	1374.72	0.158974	-4.49424	6.98177e-06	9.26693e-05
AT4G20830	0.912665	6920.05	0.218305	4.18069	2.9062e-05	0.000314708		AT1G50900	-0.714415	1714	0.101556	-7.0347	1.99696e-12	1.13776e-10
AT5G38565	0.912359	91.3171	0.22275	4.09589	4.20543e-05	0.000428338		AT5G24160	-0.714371	557.643	0.202073	-3.53521	0.000407457	0.00299215
AT1G24150	0.912306	865.663	0.184527	4.94402	7.65287e-07	1.32195e-05		AT3G14420	-0.714217	15410.9	0.125917	-5.67212	1.41039e-08	3.73651e-07
AT1G65470	0.912295	117.913	0.230514	3.95766	7.56884e-05	0.000706015		AT1G06040	-0.713036	1706.31	0.136098	-5.23915	1.6132e-07	3.29793e-06
AT3G19680	0.912072	813.349	0.165936	5.49655	3.87304e-08	9.22492e-07		AT5G15450	-0.712906	1369.63	0.243477	-2.92802	0.00341133	0.0174126
AT1G62305	0.9108	221.174	0.188329	4.83622	1.32334e-06	2.14721e-05		AT1G18360	-0.712115	322.837	0.183423	-3.88235	0.00010345	0.000922909
AT3G14060	0.910692	38.8322	0.30159	3.01963	0.0025308	0.0137153		AT5G58150	-0.711634	351.449	0.193228	-3.68286	0.000230628	0.00184714
AT2G18660	0.910358	1122.11	0.218862	4.1595	3.18948e-05	0.000339517		AT3G29320	-0.711523	4869.58	0.225111	-3.16077	0.00157355	0.00930672
AT1G55365	0.91011	37.2413	0.30309	3.00278	0.00267529	0.0143304		AT1G50400	-0.711405	133.827	0.244958	-2.90419	0.00368204	0.0185721
AT2G46430	0.908528	3374.43	0.131595	6.90395	5.05744e-12	2.68325e-10		AT4G39235	-0.710488	99.1123	0.237308	-2.99395	0.00275392	0.0146732
AT3G11820	0.908111	2605.13	0.175022	5.18855	2.11937e-07	4.21666e-06		AT1G69850	-0.710429	1251.33	0.159295	-4.45984	8.20198e-06	0.000106743
AT1G78550	0.908027	224.727	0.175724	5.16735	2.37434e-07	4.68675e-06		AT2G36910	-0.710094	1108.91	0.190364	-3.7302	0.000191327	0.00157
AT5G44820	0.907905	610.786	0.161386	5.62568	1.84778e-08	4.73877e-07		AT5G16930	-0.709762	406.431	0.227946	-3.11373	0.00184735	0.0106279
AT4G30470	0.906778	164.794	0.218208	4.15557	3.24475e-05	0.000343759		AT2G47910	-0.709379	935.322	0.15362	-4.61776	3.87904e-06	5.56468e-05
AT3G47510	0.906509	185.593	0.186312	4.86553	1.14149e-06	1.87797e-05		AT3G51420	-0.708249	1570.71	0.106792	-6.63205	3.31065e-11	1.50898e-09
AT4G08290	0.906008	401.527	0.195185	4.64179	3.45399e-06	5.00504e-05		AT4G28760	-0.707999	533.561	0.168809	-4.19409	2.73974e-05	0.000298941
AT1G31760	0.905883	29.8385	0.319402	2.83618	0.00456563	0.0222087		AT2G47220	-0.707932	167.129	0.178889	-3.95738	7.57768e-05	0.000706511
AT1G64060	0.905819	456.942	0.153139	5.915	3.31881e-09	9.99381e-08		AT1G72160	-0.707515	1002.57	0.222374	-3.18164	0.00146444	0.0087853
AT2G35020	0.905592	304.487	0.185098	4.8925	9.95649e-07	1.66121e-05		AT1G70070	-0.707408	1184.74	0.188276	-3.75729	0.00017176	0.00143334
AT1G59710	0.903053	585.495	0.127053	7.10766	1.1803e-12	7.04489e-11		AT1G50732	-0.707223	252.932	0.232872	-3.03697	0.00238971	0.0131195
AT5G27520	0.902107	723.715	0.144659	6.23609	4.48647e-10	1.61248e-08		AT1G32200	-0.705655	1049.66	0.11454	-6.16077	7.23924e-10	2.48601e-08
AT3G53680	0.901701	36.7876	0.334871	2.69268	0.00708802	0.0317087		AT1G64180	-0.704927	89.3618	0.277257	-2.5425	0.0110062	0.0452593
AT3G44830	0.900866	34.5839	0.333929	2.69778	0.0069804	0.031314		AT3G05030	-0.704855	347.365	0.173547	-4.06146	4.87671e-05	0.000484651
AT1G70090	0.900544	677.964	0.160594	5.60759	2.05168e-08	5.18217e-07		AT1G31650	-0.704518	426.159	0.147279	-4.78357	1.72207e-06	2.71296e-05
AT3G59010	0.900516	80.7853	0.257172	3.50161	0.000462461	0.00332663		AT1G49740	-0.704435	296.397	0.166164	-4.23938	2.24135e-05	0.000251822
AT2G32800	0.899888	2279.28	0.195645	4.59959	4.2333e-06	5.99145e-05		AT1G10960	-0.704329	2067.51	0.142837	-4.93099	8.18129e-07	1.39996e-05
AT1G74450	0.898325	540.038	0.242335	3.70695	0.000209772	0.0016964		AT3G49160	-0.70413	141.446	0.268319	-2.62423	0.00868455	0.0374959
AT2G29990	0.895021	1397.96	0.115893	7.72281	1.13796e-14	9.31501e-13		AT4G37300	-0.704045	1809.75	0.148762	-4.7327	2.21557e-06	3.38668e-05
AT5G43420	0.894925	342.589	0.228224	3.92126	8.80882e-05	0.000803714		AT5G48910	-0.703353	344.684	0.164448	-4.27706	1.89375e-05	0.000219406
AT3G24520	0.894869	118.043	0.242018	3.69753	0.000217709	0.00175566		AT5G02250	-0.703148	498.547	0.201437	-3.49066	0.000481829	0.00344495
AT2G21510	0.894723	25.2416	0.355533	2.51656	0.0118505	0.0479448		AT1G34640	-0.702638	80.0277	0.252174	-2.78633	0.00533087	0.0252267
AT3G15270	0.893328	35.1914	0.351419	2.54206	0.0110202	0.0452983		AT1G27210	-0.702512	240.707	0.173339	-4.05282	5.06033e-05	0.000498452
AT1G64610	0.892289	908.321	0.188663	4.72953	2.2504e-06	3.43469e-05		AT3G26890	-0.702421	712.393	0.173267	-4.05399	5.03524e-05	0.000496713
AT4G00020	0.892095	82.3486	0.244235	3.65261	0.000259584	0.00205282		AT1G32520	-0.701935	147.249	0.195085	-3.59809	0.000320559	0.00245938
AT5G37540	0.891604	116.491	0.212414	4.19748	2.69907e-05	0.000294986		AT3G07350	-0.701899	224.413	0.252446	-2.78039	0.00542931	0.0256019
AT2G24570	0.891338	303.376	0.213551	4.17389	2.99438e-05	0.000322515		AT5G03940	-0.70136	1516.87	0.13105	-5.35187	8.70515e-08	1.91218e-06
AT1G48370	0.890911	659.157	0.126827	7.02463	2.14641e-12	1.21599e-10		AT2G18790	-0.701119	831.445	0.206693	-3.39207	0.000693657	0.00472209
AT4G21060	0.889387	113.118	0.232414	3.82674	0.000129854	0.00112251		AT5G44600	-0.701113	173.328	0.182682	-3.83789	0.000124094	0.00107923
AT5G48400	0.889032	247.643	0.287839	3.08864	0.00201076	0.0113979		AT3G45900	-0.700296	176.117	0.197789	-3.54063	0.000399179	0.00294538
AT4G23990	0.887362	31.8608	0.348738	2.54449	0.0109437	0.0450392		AT1G09340	-0.699949	7597.86	0.117288	-5.96778	2.40505e-09	7.44342e-08
AT1G55910	0.886604	1040.89	0.190495	4.65422	3.25217e-06	4.7538e-05		AT2G40920	-0.699751	404.157	0.148	-4.72804	2.26703e-06	3.45478e-05
AT1G30320	0.886508	482.372	0.207287	4.27672	1.8967e-05	0.000219502		AT4G15610	-0.699564	1596.37	0.191795	-3.64745	0.000264852	0.00208905
AT5G53110	0.886492	305.656	0.243376	3.64248	0.000270022	0.00212127		AT5G13360	-0.699295	186.302	0.243531	-2.87148	0.00408552	0.0202159
AT5G43080	0.886153	36.1828	0.31595	2.80473	0.00503594	0.0240323		AT3G06070	-0.699137	670.93	0.186133	-3.75612	0.00017257	0.00143844
AT1G04600	0.885764	32.0231	0.314402	2.81729	0.00484303	0.0233086		AT3G45600	-0.699124	1313.32	0.171242	-4.08266	4.45223e-05	0.000449821
AT4G11910	0.885634	243.872	0.253201	3.49774	0.000469211	0.00336674		AT4G35840	-0.699014	68.2363	0.259093	-2.69793	0.00697715	0.031314
AT3G60710	0.885518	37.7928	0.339941	2.60492	0.00918955	0.0391787		AT4G01030	-0.698824	114.227	0.258397	-2.70445	0.00684169	0.0307991
AT3G02230	0.884898	877.548	0.11947	7.40689	1.29296e-13	9.19514e-12		AT3G20440	-0.698435	511.486	0.243865	-2.86402	0.00418297	0.0206167
AT5G11210	0.883787	220.31	0.22273	3.96797	7.24871e-05	0.000680266		AT1G12710	-0.698273	563.41	0.151751	-4.60145	4.19566e-06	5.94238e-05
AT3G07800	0.882625	291.792	0.204519	4.31562	1.59154e-05	0.000188642		AT3G59040	-0.698244	543.305	0.171758	-4.06528	4.7974e-05	0.000479381
AT2G47130	0.882406	1546.67	0.172264	5.1224	3.01673e-07	5.81179e-06		AT2G26330	-0.69811	350.634	0.197003	-3.54365	0.000394627	0.00291538
AT4G23215	0.882294	591.831	0.199426	4.42416	9.68178e-06	0.000123125		AT3G19180	-0.698023	231.099	0.19094	-3.65571	0.000256472	0.00203062
AT3G44720	0.881177	1962.5	0.180235	4.88905	1.01324e-06	1.68708e-05		AT5G23050	-0.697908	971.684	0.16177	-4.3142	1.60185e-05	0.00018964
AT2G46440	0.881	3961.23	0.148198	5.94474	2.76895e-09	8.43941e-08		AT5G38510	-0.697827	1821.89	0.110328	-6.32499	2.53241e-10	9.65542e-09
AT5G17700	0.879546	47.0151	0.310986	2.82825	0.0046803	0.0226559		AT5G63420	-0.69767	1066.59	0.209751	-3.32618	0.000880444	0.00578359
AT4G00955	0.87947	185.765	0.172558	5.09665	3.45717e-07	6.55326e-06		AT5G45650	-0.697619	655.697	0.172745	-4.03842	5.38114e-05	0.000525919
AT2G05940	0.879354	2150.84	0.200147	4.39354	1.1152e-05	0.000139088		AT1G64860	-0.697613	757.335	0.140215	-4.97531	6.51429e-07	1.14701e-05
AT5G43620	0.87926	185.527	0.203861	4.31303	1.61029e-05	0.000190527		AT2G31570	-0.697236	2050.26	0.17313	-4.02723	5.64384e-05	0.000546798
AT2G22330	0.878222	1360.88	0.125205	7.01429	2.31121e-12	1.29836e-10		AT1G29170	-0.697201	57.4502	0.250681	-2.78123	0.00541531	0.0255494
AT1G27130	0.874557	1649.73	0.145153	6.02507	1.69034e-09	5.42397e-08		AT1G75100	-0.697007	220.43	0.200203	-3.48151	0.000498598	0.00355344
AT3G22942	0.874519	114.388	0.236958	3.69061	0.00022372	0.00179756		AT4G04770	-0.696373	3316.42	0.142618	-4.88277	1.04604e-06	1.73518e-05
AT3G50900	0.873725	399.154	0.233153	3.74743	0.000178654	0.00148238		AT5G65890	-0.69605	79.2497	0.23301	-2.98722	0.00281531	0.0149526
AT5G07760	0.872745	40.7187	0.301638	2.89335	0.00381154	0.0190863		AT4G23300	-0.695983	488.305	0.156435	-4.44902	8.62647e-06	0.000111556
AT1G09970	0.871684	12056.8	0.157799	5.52401	3.31349e-08	7.99664e-07		AT3G08940	-0.695571	15859.9	0.269281	-2.58307	0.00979254	0.0412756
AT1G30040	0.871591	71.5956	0.247249	3.52516	0.000423222	0.00309319		AT1G15820	-0.69551	30775	0.223307	-3.11459	0.00184198	0.010606
AT1G74930	0.871064	531.309	0.28826	3.02179	0.00251282	0.0136386		AT1G68935	-0.69487	70.0825	0.273541	-2.54028	0.0110765	0.0454363
AT2G05320	0.870907	221.083	0.198716	4.38267	1.17233e-05	0.000145579		AT1G21680	-0.694753	13033.2	0.10855	-6.40032	1.55049e-10	6.14526e-09
AT3G24503	0.86807	5257.48	0.1525	5.69227	1.2536e-08	3.36108e-07		AT5G16820	-0.694424	312.271	0.20275	-3.42503	0.000614722	0.00424819
AT5G56230	0.868001	70.2552	0.249558	3.47816	0.000504875	0.00358797		AT5G64030	-0.694182	497.571	0.202075	-3.43527	0.000591965	0.0041136
AT3G04670	0.866195	707.364	0.163486	5.29828	1.16897e-07	2.48586e-06		AT2G32640	-0.694007	362.024	0.163313	-4.24956	2.14195e-05	0.000243107
AT5G63550	0.865931	80.2435	0.238559	3.62984	0.000283594	0.00220693		AT3G60380	-0.693493	405.468	0.157553	-4.40166	1.07426e-05	0.000134905
AT5G03210	0.865759	170.545	0.301676	2.86983	0.00410689	0.0203116		AT2G38820	-0.693145	398.659	0.172029	-4.02924	5.59571e-05	0.000542922
AT1G59970	0.864248	203.91	0.229935	3.75867	0.000170822	0.00142683		AT5G55540	-0.692975	291.912	0.265786	-2.60727	0.0091268	0.0390107
AT1G03820	0.864094	103.05	0.27758	3.11295	0.00185224	0.0106438		AT4G21190	-0.692954	171.261	0.209113	-3.31378	0.000920452	0.00598563
AT4G23240	0.863909	56.3106	0.305632	2.82663	0.00470401	0.0227542		AT1G22640	-0.692409	238.372	0.168688	-4.10468	4.04881e-05	0.000414703
AT1G65500	0.863839	645.392	0.202776	4.26006	2.04372e-05	0.000234478		AT3G10160	-0.69234	789.102	0.134563	-5.1451	2.67376e-07	5.22126e-06
AT3G04210	0.863396	9567.62	0.163174	5.29126	1.21479e-07	2.56719e-06		AT3G01142	-0.69196	114.365	0.20209	-3.42402	0.000617024	0.00426116
AT4G01750	0.862483	388.205	0.188752	4.5694	4.89117e-06	6.80725e-05		AT4G32840	-0.691793	122.581	0.209566	-3.30108	0.000963137	0.00620306
AT1G67060	0.861891	409.628	0.231752	3.71902	0.000199995	0.00162846		AT5G36120	-0.691329	552.899	0.19661	-3.51624	0.000437704	0.00318279
AT5G39800	0.861348	189.436	0.188085	4.57956	4.65945e-06	6.53921e-05		AT2G37080	-0.690978	57.407	0.276593	-2.49818	0.0124834	0.0499823
AT3G60540	0.860702	322.316	0.214713	4.00862	6.10738e-05	0.000586046		AT3G23080	-0.689894	491.252	0.1765	-3.90875	9.27751e-05	0.000840002
AT3G16530	0.860637	3207.63	0.183122	4.69979	2.60423e-06	3.8994e-05		AT3G14415	-0.689227	11529.5	0.103237	-6.67614	2.4532e-11	1.1549e-09
AT1G02850	0.859195	1766.49	0.15146	5.67276	1.40513e-08	3.7275e-07		AT1G02300	-0.688959	669.254	0.126472	-5.44751	5.10795e-08	1.17343e-06
AT1G04730	0.858779	81.7244	0.254654	3.37233	0.000745348	0.00501946		AT3G17040	-0.688885	658.525	0.164402	-4.19025	2.78648e-05	0.000303216
AT5G61570	0.857328	167.233	0.25114	3.41375	0.000640756	0.00440383		AT5G21930	-0.688251	1123.76	0.148796	-4.62547	3.73749e-06	5.37315e-05
AT2G29570	0.856252	215.692	0.202889	4.22029	2.43989e-05	0.000271543		AT3G10840	-0.688096	255.877	0.155067	-4.43741	9.10482e-06	0.0001169
AT2G29410	0.85343	55.8885	0.267343	3.19226	0.00141162	0.00852199		AT5G05550	-0.687464	264.313	0.169142	-4.06442	4.81531e-05	0.000480453
AT4G19230	0.853399	167.974	0.189369	4.50654	6.58948e-06	8.83089e-05		AT2G03420	-0.687431	698.794	0.140322	-4.89894	9.63543e-07	1.61436e-05
AT1G68110	0.852994	57.944	0.263741	3.23421	0.00121979	0.00757364		AT5G59050	-0.687241	169.872	0.239485	-2.86966	0.00410915	0.0203178
AT4G30530	0.852088	4419.46	0.146657	5.81009	6.24388e-09	1.77367e-07		AT4G22190	-0.686902	583.069	0.178128	-3.85623	0.000115147	0.0010124
AT5G03110	0.851813	139.711	0.204201	4.17143	3.02688e-05	0.000325317		AT5G48545	-0.686754	431.949	0.150862	-4.5522	5.30873e-06	7.29223e-05
AT2G42350	0.851297	39.6815	0.294758	2.88813	0.00387543	0.0193579		AT5G38410	-0.686727	27397.1	0.123373	-5.56625	2.60286e-08	6.42862e-07
AT1G74170	0.849724	623.886	0.146503	5.80005	6.62967e-09	1.87163e-07		AT5G17670	-0.686705	351.594	0.186064	-3.6907	0.00022364	0.00179756
AT1G74590	0.849466	375.054	0.241383	3.51916	0.000432919	0.00315486		AT1G55490	-0.685517	2731.24	0.248256	-2.76133	0.00575665	0.0267865
AT4G26060	0.849158	614.251	0.134279	6.32383	2.55162e-10	9.7102e-09		AT5G14570	-0.685515	333.764	0.143499	-4.77716	1.77792e-06	2.78676e-05
AT1G74210	0.847649	451.332	0.183844	4.61071	4.01298e-06	5.72406e-05		AT3G62750	-0.685353	2078.31	0.113734	-6.02593	1.68139e-09	5.4039e-08
AT5G03490	0.847545	472.706	0.181044	4.68143	2.84878e-06	4.23202e-05		AT2G45170	-0.685165	1824.21	0.157023	-4.36348	1.28011e-05	0.000157003
AT1G14170	0.847478	1116.44	0.136729	6.19823	5.71029e-10	2.00209e-08		AT5G59350	-0.684303	157.619	0.207297	-3.30107	0.000963168	0.00620306
AT4G37010	0.846979	128.28	0.215473	3.93079	8.46684e-05	0.000776772		AT1G17100	-0.683713	1837.66	0.155355	-4.40098	1.07764e-05	0.000135203
AT1G80710	0.846619	61.7652	0.258751	3.27195	0.00106809	0.00677011		AT1G63850	-0.683183	172.654	0.198238	-3.44627	0.000568383	0.00396622
AT3G54810	0.846188	2078.39	0.180052	4.6997	2.60543e-06	3.8994e-05		AT4G19960	-0.683088	749.385	0.162028	-4.21587	2.48812e-05	0.000276144
AT3G19260	0.845565	723.279	0.133604	6.3289	2.46917e-10	9.48644e-09		AT2G19110	-0.682511	232.765	0.249653	-2.73384	0.00626012	0.0286702
AT1G56120	0.845192	1658.28	0.208483	4.054	5.03489e-05	0.000496713		AT3G62500	-0.682313	55.8996	0.261078	-2.61344	0.00896349	0.0384273
AT1G05170	0.843664	396.87	0.151816	5.55717	2.74186e-08	6.71404e-07		AT5G17170	-0.68231	1889.72	0.130103	-5.24439	1.56801e-07	3.21538e-06
AT3G28480	0.842637	1103.52	0.142484	5.91391	3.34076e-09	1.00448e-07		AT1G75770	-0.682161	72.4287	0.257338	-2.65084	0.00802928	0.0350822
AT4G02220	0.842636	904.835	0.125408	6.71914	1.828e-11	8.79152e-10		AT1G76100	-0.681917	1297.98	0.166715	-4.0903	4.30807e-05	0.000437682
AT4G18950	0.841338	1436.42	0.15113	5.56699	2.59175e-08	6.40906e-07		AT5G16970	-0.681724	6011.37	0.172633	-3.94898	7.84843e-05	0.000727659
AT2G40820	0.840606	76.8936	0.269176	3.12288	0.0017909	0.0103797		AT4G34350	-0.681669	2083.75	0.182112	-3.74314	0.000181737	0.00150423
AT4G03450	0.840424	1277.95	0.184334	4.55923	5.13404e-06	7.09113e-05		AT5G50920	-0.681595	23085.5	0.233372	-2.92064	0.00349316	0.017749
AT5G49010	0.840393	45.3291	0.286958	2.92863	0.00340458	0.0173915		AT3G08920	-0.681415	735.537	0.175072	-3.8922	9.93403e-05	0.000889803
AT1G67920	0.839694	356.595	0.195843	4.28758	1.80632e-05	0.00021086		AT4G35290	-0.68135	124.349	0.244223	-2.78987	0.00527291	0.0249996
AT5G61010	0.839425	1807.55	0.158621	5.292	1.20984e-07	2.55943e-06		AT3G62630	-0.680808	505.177	0.222807	-3.05559	0.00224619	0.0124751
AT3G50845	0.839343	52.6552	0.275496	3.04666	0.00231402	0.0127845		AT3G10270	-0.680419	880.965	0.172582	-3.94259	8.06059e-05	0.000743242
AT4G16500	0.838204	563.033	0.205445	4.07994	4.50483e-05	0.000453992		AT4G34830	-0.678269	2436.12	0.182882	-3.70879	0.000208256	0.00168666
AT1G04310	0.837331	156.21	0.216067	3.87533	0.000106482	0.000946167		AT4G18390	-0.677867	1036.97	0.185221	-3.65977	0.000252442	0.00200504
AT3G60130	0.836445	879.685	0.155928	5.36432	8.12561e-08	1.79668e-06		AT5G15330	-0.67672	118.768	0.198804	-3.40396	0.000664171	0.00454916
AT2G24165	0.836395	73.3786	0.261598	3.19726	0.0013874	0.00840613		AT2G26640	-0.675854	280.453	0.191026	-3.53802	0.000403132	0.00296582
AT4G04570	0.834901	3393.54	0.151782	5.50066	3.78373e-08	9.0229e-07		AT3G51870	-0.675822	318.787	0.197068	-3.42938	0.000604959	0.00418938
AT5G67350	0.832369	258.457	0.163316	5.09667	3.45675e-07	6.55326e-06		AT5G28020	-0.675314	695.347	0.136992	-4.9296	8.23987e-07	1.40759e-05
AT1G16220	0.83211	34.7218	0.318164	2.61535	0.00891357	0.0382624		AT5G57655	-0.674716	3166.75	0.154901	-4.35579	1.32588e-05	0.000161652
AT1G71910	0.83158	78.1038	0.261661	3.17809	0.00148251	0.00887079		AT4G17370	-0.674482	588.791	0.13266	-5.08428	3.69022e-07	6.94254e-06
AT5G65920	0.831007	265.419	0.210841	3.9414	8.10081e-05	0.000746607		AT3G04730	-0.674451	2390.38	0.117402	-5.74478	9.20381e-09	2.53199e-07
AT1G05210	0.829645	67.7849	0.27376	3.03056	0.00244104	0.0133538		AT3G27820	-0.674005	2396.47	0.155894	-4.32349	1.53581e-05	0.000183093
AT5G67450	0.829416	340.675	0.261041	3.17734	0.0014863	0.00888195		AT4G33625	-0.673513	727.728	0.192946	-3.49069	0.000481783	0.00344495
AT2G29680	0.828125	61.7129	0.265423	3.12002	0.0018084	0.0104548		AT4G32710	-0.672902	57.6347	0.256203	-2.62644	0.00862844	0.0372778
AT3G44320	0.827908	92.7593	0.22427	3.69156	0.000222879	0.00179367		AT5G59780	-0.672728	356.031	0.200156	-3.36102	0.000776557	0.00518782
AT1G77420	0.827907	606.007	0.147999	5.594	2.21901e-08	5.58371e-07		AT4G37470	-0.672218	1502.65	0.163654	-4.10755	3.99877e-05	0.000410627
AT3G24090	0.827221	354.055	0.142333	5.81185	6.17851e-09	1.76009e-07		AT3G08010	-0.672203	980.243	0.138751	-4.84468	1.26815e-06	2.0677e-05
AT5G09440	0.826161	1126.04	0.140234	5.89131	3.83149e-09	1.14007e-07		AT4G15545	-0.671971	3911.96	0.177883	-3.7776	0.000158348	0.00133208
AT3G54650	0.825766	422.837	0.1818	4.54216	5.56807e-06	7.60679e-05		AT1G08380	-0.671832	31182.3	0.20342	-3.30269	0.000957615	0.00617523
AT2G37710	0.823827	8796.24	0.166213	4.95644	7.17949e-07	1.24886e-05		AT4G12420	-0.671209	889.506	0.131655	-5.09823	3.42842e-07	6.52525e-06
AT5G52750	0.823784	3496.66	0.181899	4.52879	5.9323e-06	8.0433e-05		AT4G23400	-0.670512	876.261	0.193077	-3.47277	0.000515119	0.00365301
AT5G65090	0.823746	51.0814	0.322433	2.55478	0.0106254	0.0440363		AT4G37080	-0.670116	249.501	0.19132	-3.5026	0.000460746	0.00331694
AT1G30420	0.823103	675.937	0.195975	4.20005	2.66861e-05	0.000292613		AT1G33240	-0.66996	974.335	0.165794	-4.04091	5.32432e-05	0.000521129
AT3G59660	0.82252	1280.06	0.154771	5.31444	1.06983e-07	2.30209e-06		AT3G63110	-0.669617	229.275	0.225227	-2.97308	0.00294831	0.0155315
AT1G12990	0.821794	1313.16	0.210538	3.9033	9.48901e-05	0.000855291		AT1G17220	-0.668992	5804.87	0.143717	-4.65492	3.24101e-06	4.74096e-05
AT4G10970	0.820884	724.366	0.122421	6.70541	2.00842e-11	9.61312e-10		AT1G49230	-0.668885	452.765	0.157068	-4.25856	2.05745e-05	0.000235649
AT5G52540	0.820689	1723.21	0.210832	3.89263	9.91642e-05	0.000888623		AT3G28040	-0.668627	448.439	0.1731	-3.86267	0.000112155	0.000989561
AT3G62820	0.820454	97.0041	0.322795	2.54172	0.0110308	0.0453231		AT4G03390	-0.668618	455.562	0.133583	-5.00526	5.57876e-07	9.98946e-06
AT4G39950	0.81972	3420.06	0.169837	4.8265	1.38957e-06	2.24559e-05		AT1G71810	-0.66839	702.553	0.150057	-4.45425	8.41854e-06	0.000109066
AT1G05950	0.819542	56.7632	0.319549	2.56468	0.010327	0.043031		AT5G09660	-0.66824	13243.6	0.105815	-6.3152	2.69816e-10	1.01905e-08
AT5G25820	0.818873	259.047	0.205106	3.99244	6.53969e-05	0.00062158		AT1G70530	-0.667219	2004.11	0.183006	-3.64589	0.000266466	0.00209814
AT1G14480	0.818779	123.105	0.26749	3.06097	0.00220623	0.0123179		AT3G52890	-0.667204	195.543	0.218208	-3.05765	0.00223079	0.0124121
AT1G06850	0.817444	29.2182	0.327218	2.49817	0.0124837	0.0499823		AT1G36160	-0.667086	1534.76	0.212502	-3.1392	0.00169412	0.00991121
AT1G21110	0.816549	588.108	0.254194	3.2123	0.00131675	0.00805844		AT2G03140	-0.666909	807.092	0.236324	-2.82201	0.00477243	0.0230685
AT5G64510	0.815956	264.199	0.187304	4.35631	1.32276e-05	0.00016146		AT3G55620	-0.666631	2173.63	0.155452	-4.28834	1.80017e-05	0.000210357
AT3G47090	0.815051	700.545	0.178039	4.57792	4.69611e-06	6.58145e-05		AT2G21650	-0.666615	166.142	0.246898	-2.69996	0.00693471	0.0311759
AT1G78410	0.814668	884.768	0.231808	3.51442	0.000440723	0.00319793		AT1G06190	-0.666604	1292.25	0.157524	-4.23175	2.31879e-05	0.000259304
AT4G38790	0.814442	911.428	0.155693	5.23106	1.68538e-07	3.42803e-06		AT4G02020	-0.666519	407.155	0.220274	-3.02587	0.0024792	0.0135146
AT3G27400	0.813782	63.5911	0.261829	3.10807	0.00188316	0.0107998		AT4G39710	-0.66614	1068.23	0.120946	-5.50777	3.63414e-08	8.70762e-07
AT1G51060	0.813545	579.192	0.219878	3.69998	0.000215618	0.00174083		AT1G79510	-0.665967	395.966	0.196985	-3.3808	0.000722749	0.00489026
AT2G41780	0.812516	64.6499	0.242441	3.3514	0.000804036	0.00534292		AT1G19715	-0.665919	422.814	0.160126	-4.15872	3.20031e-05	0.000340309
AT1G49000	0.811353	266.023	0.17011	4.76957	1.84624e-06	2.88142e-05		AT3G63370	-0.66526	206.524	0.216016	-3.07968	0.00207222	0.0116803
AT1G10070	0.810415	577.618	0.186929	4.33542	1.4548e-05	0.000175126		AT3G48870	-0.665162	819.933	0.256473	-2.5935	0.0095004	0.0402898
AT2G39050	0.810245	576.558	0.132688	6.10641	1.01895e-09	3.3889e-08		AT2G33830	-0.663604	35141.7	0.186158	-3.56474	0.000364212	0.00273364
AT1G67865	0.809401	19257.4	0.168498	4.80364	1.55809e-06	2.47997e-05		AT1G50890	-0.663469	76.7422	0.25899	-2.56176	0.0104144	0.0433503
AT3G24495	0.808783	100.525	0.212428	3.80733	0.000140477	0.00120448		AT3G50820	-0.663249	14518.8	0.145746	-4.55071	5.34655e-06	7.33413e-05
AT1G11840	0.807639	3770.96	0.126297	6.39478	1.60779e-10	6.33481e-09		AT4G13830	-0.662999	877.221	0.116331	-5.69927	1.20322e-08	3.23901e-07
AT5G48657	0.80717	870.739	0.202486	3.98631	6.71091e-05	0.000636535		AT2G41120	-0.66261	163.449	0.218898	-3.02703	0.00246973	0.0134815
AT5G58940	0.806769	467.669	0.161999	4.98009	6.35556e-07	1.123e-05		AT3G62390	-0.662474	90.1991	0.226117	-2.92978	0.00339197	0.0173403
AT4G11850	0.805551	3741.33	0.141852	5.6788	1.35644e-08	3.60309e-07		AT1G54780	-0.661855	3339.93	0.122137	-5.41894	5.99545e-08	1.36171e-06
AT3G23630	0.804242	32.9771	0.317387	2.53394	0.0112787	0.0461149		AT2G39870	-0.661569	210.456	0.202047	-3.27434	0.00105909	0.00672746
AT4G30090	0.803401	42.1125	0.299501	2.68247	0.00730817	0.0325195		AT2G40130	-0.661131	212.939	0.240313	-2.75112	0.00593915	0.0274763
AT1G58360	0.803339	669.772	0.143018	5.61705	1.9424e-08	4.93724e-07		AT5G27390	-0.660593	491.153	0.13328	-4.95643	7.17991e-07	1.24886e-05
AT5G62620	0.802895	645.598	0.180849	4.43958	9.01356e-06	0.000115951		AT5G12900	-0.660223	107.863	0.201613	-3.27471	0.00105771	0.00672555
AT1G21120	0.802661	794.54	0.26189	3.06487	0.00217762	0.0121921		AT1G01860	-0.659384	297.77	0.150575	-4.37912	1.1916e-05	0.000147516
AT1G60610	0.802516	70.4135	0.236072	3.39946	0.000675199	0.00461053		AT1G17360	-0.659331	338.646	0.258132	-2.55424	0.0106419	0.0440775
AT5G16480	0.802305	194.158	0.183094	4.38192	1.17637e-05	0.000145991		AT3G01310	-0.659326	3437.24	0.164769	-4.00151	6.29406e-05	0.000602229
AT3G23200	0.801999	94.6659	0.217531	3.68682	0.000227073	0.00182158		AT5G11720	-0.658856	1101.07	0.163858	-4.0209	5.79768e-05	0.000558733
AT1G11300	0.801928	119.1	0.265167	3.02424	0.00249258	0.0135728		AT1G64430	-0.657804	678.515	0.158392	-4.15302	3.28111e-05	0.000346491
AT3G60180	0.801631	224.995	0.200686	3.99446	6.48428e-05	0.000617597		AT4G25080	-0.657679	3129.77	0.135574	-4.85109	1.22786e-06	2.00364e-05
AT3G52360	0.801232	156.494	0.250186	3.20254	0.00136221	0.00828558		AT5G23210	-0.657408	723.296	0.132661	-4.95555	7.21267e-07	1.25347e-05
AT5G08760	0.800234	2012.1	0.163197	4.90348	9.41529e-07	1.58276e-05		AT5G44680	-0.657376	348.184	0.198051	-3.31922	0.00090269	0.00589881
AT4G30500	0.798874	101.391	0.223067	3.58133	0.000341853	0.00258907		AT3G47910	-0.657248	932.995	0.231941	-2.83369	0.0046014	0.0223585
AT5G58620	0.798642	1416.86	0.137999	5.78732	7.1519e-09	2.00044e-07		AT5G13870	-0.657133	71.8443	0.24291	-2.70525	0.00682527	0.0307459
AT3G57540	0.798634	125.862	0.211723	3.77207	0.000161901	0.00135855		AT5G34940	-0.656159	106.812	0.261876	-2.50561	0.0122241	0.0491095
AT2G41180	0.798562	1231.15	0.139773	5.71328	1.10821e-08	2.99964e-07		AT3G24800	-0.656105	160.117	0.18297	-3.58586	0.000335972	0.00255321
AT1G68340	0.798505	62.8918	0.292628	2.72874	0.00635772	0.0290178		AT4G14605	-0.655746	153.278	0.218873	-2.99602	0.0027353	0.0146042
AT3G44260	0.798356	3108.22	0.269654	2.96067	0.00306974	0.0160245		AT5G46420	-0.655391	1509.5	0.203276	-3.22414	0.00126351	0.00777529
AT2G13650	0.797923	442.794	0.141537	5.63754	1.72495e-08	4.45225e-07		AT2G44920	-0.65521	932.057	0.16133	-4.06131	4.87982e-05	0.000484719
AT5G54860	0.797007	1113.05	0.15711	5.07292	3.9176e-07	7.3565e-06		AT3G16910	-0.655076	1069.84	0.125666	-5.21282	1.85996e-07	3.73388e-06
AT2G14560	0.796388	25241.2	0.162024	4.91525	8.86677e-07	1.50188e-05		AT1G17050	-0.65491	277.057	0.162671	-4.02598	5.67387e-05	0.000549177
AT3G26680	0.796214	191.335	0.185674	4.28824	1.80096e-05	0.000210357		AT5G38520	-0.654837	1890	0.122563	-5.34286	9.14917e-08	2.00313e-06
AT3G51860	0.795987	541.788	0.144559	5.50631	3.66431e-08	8.76941e-07		AT5G39210	-0.654073	546.172	0.142729	-4.58263	4.59172e-06	6.46678e-05
AT3G20510	0.793685	797.915	0.14983	5.29725	1.17557e-07	2.49482e-06		AT1G75690	-0.653956	1856.93	0.150969	-4.33171	1.47955e-05	0.000177546
AT5G24200	0.793448	431.092	0.157668	5.03239	4.844e-07	8.80748e-06		AT5G16715	-0.653055	1264.56	0.138477	-4.716	2.40532e-06	3.63243e-05
AT2G30766	0.793423	363.028	0.301609	2.63064	0.00852252	0.0368996		AT5G55220	-0.65296	1051.16	0.199739	-3.26907	0.001079	0.0068306
AT4G21390	0.793081	726.882	0.27415	2.89288	0.00381728	0.0191102		AT4G25170	-0.652692	879.65	0.157656	-4.13997	3.47355e-05	0.00036358
AT4G13340	0.792909	470.237	0.159325	4.97669	6.46807e-07	1.14087e-05		AT1G15340	-0.652541	207.225	0.226531	-2.88058	0.00396939	0.0197485
AT1G72900	0.792854	3246.64	0.223007	3.5553	0.000377554	0.00281691		AT1G06460	-0.652412	6416.06	0.11475	-5.68552	1.30414e-08	3.47799e-07
AT2G30870	0.792807	17967.9	0.124213	6.38266	1.74043e-10	6.80792e-09		AT1G21260	-0.652247	68.1472	0.235944	-2.76442	0.00570247	0.0266063
AT3G28580	0.792557	405.069	0.245248	3.23165	0.00123077	0.00762468		AT1G67740	-0.649257	13384.4	0.138908	-4.67401	2.95375e-06	4.36854e-05
AT3G05830	0.792015	119.424	0.222951	3.55242	0.00038171	0.00284043		AT1G75540	-0.649233	392.666	0.142197	-4.56573	4.97752e-06	6.91303e-05
AT4G17030	0.791674	197.842	0.193009	4.10174	4.10057e-05	0.000419149		AT1G71080	-0.648985	487.026	0.226735	-2.8623	0.00420575	0.0207138
AT3G45040	0.791542	865.506	0.182402	4.33956	1.42771e-05	0.000172072		AT4G35270	-0.648058	385.509	0.180565	-3.58906	0.000331876	0.00252591
AT2G16870	0.791103	434.647	0.179957	4.39607	1.10229e-05	0.000137734		AT4G20260	-0.647881	5563.86	0.128164	-5.05509	4.3019e-07	7.95158e-06
AT3G48090	0.790833	1720.76	0.223943	3.5314	0.000413363	0.00302997		AT2G23670	-0.647667	1049.03	0.148692	-4.35578	1.32595e-05	0.000161652
AT4G36470	0.790257	59.3108	0.283502	2.78748	0.00531191	0.0251607		AT5G03470	-0.647647	639.24	0.137784	-4.70045	2.5959e-06	3.89094e-05
AT5G24430	0.788451	720.081	0.15496	5.08808	3.61704e-07	6.82406e-06		AT4G24690	-0.647447	15768.9	0.124167	-5.21434	1.84472e-07	3.707e-06
AT5G25930	0.787713	2116.03	0.192015	4.10236	4.08963e-05	0.000418243		AT3G16260	-0.647425	598.201	0.131046	-4.94043	7.79497e-07	1.34337e-05
AT4G22305	0.78744	571.668	0.173036	4.55073	5.34595e-06	7.33413e-05		AT5G64570	-0.647267	467.903	0.163004	-3.97086	7.1615e-05	0.000673974
AT1G30620	0.787246	597.568	0.179718	4.38045	1.18436e-05	0.00014671		AT4G04409	-0.647154	218.237	0.21526	-3.00639	0.00264372	0.0142106
AT1G23060	0.785448	42.6533	0.311839	2.51876	0.0117769	0.047753		AT3G61870	-0.646159	1758.19	0.115011	-5.61823	1.92926e-08	4.91629e-07
AT1G18740	0.785169	1231.9	0.204633	3.83696	0.000124566	0.00108193		AT2G31150	-0.645546	211.921	0.17676	-3.65211	0.000260094	0.00205604
AT1G65370	0.783493	190.125	0.257928	3.03764	0.00238437	0.0130938		AT4G36180	-0.645379	98.9113	0.235865	-2.73622	0.00621493	0.0285168
AT5G03760	0.783164	216.869	0.278793	2.80912	0.00496764	0.0238112		AT3G26740	-0.645288	26066.2	0.132863	-4.85678	1.19313e-06	1.94855e-05
AT2G41190	0.782902	64.6242	0.278659	2.80953	0.00496137	0.0237868		AT5G48590	-0.644826	800.248	0.132409	-4.86995	1.11629e-06	1.84257e-05
AT1G67630	0.782258	109.538	0.239126	3.27132	0.00107046	0.00678082		AT2G48120	-0.644764	286.66	0.150988	-4.27031	1.95203e-05	0.000224989
AT3G15350	0.780931	376.902	0.197774	3.9486	7.86086e-05	0.000727837		AT1G34220	-0.644539	740.149	0.183015	-3.52178	0.000428656	0.00312879
AT5G11000	0.780447	1481.8	0.202128	3.86115	0.000112854	0.000994029		AT2G36220	-0.644487	1371.87	0.205045	-3.14315	0.0016714	0.0097897
AT2G25470	0.780323	42.9616	0.310958	2.50942	0.0120929	0.0486995		AT2G42320	-0.644412	499.704	0.178617	-3.6078	0.000308809	0.00238107
AT5G15870	0.780213	428.213	0.211915	3.68173	0.000231653	0.00185461		AT3G54890	-0.644231	41890.7	0.176596	-3.64806	0.000264229	0.00208544
AT4G38620	0.77999	214.549	0.209137	3.72957	0.000191806	0.00157043		AT5G49030	-0.644135	1414.74	0.201779	-3.19228	0.00141156	0.00852199
AT1G61170	0.779989	166.225	0.254275	3.0675	0.00215856	0.0121125		AT5G67385	-0.643568	491.983	0.215108	-2.99184	0.00277299	0.0147552
AT5G21482	0.779625	241.611	0.208714	3.73537	0.000187436	0.00154185		AT5G21920	-0.643557	917.355	0.128185	-5.02053	5.15283e-07	9.30153e-06
AT4G21380	0.779121	2224.02	0.150852	5.16479	2.40711e-07	4.73745e-06		AT5G49430	-0.642975	616.65	0.177288	-3.62674	0.000287027	0.00222768
AT1G61660	0.778728	1202.13	0.137905	5.64685	1.63417e-08	4.2449e-07		AT1G77090	-0.642275	634.259	0.125732	-5.10828	3.25111e-07	6.22148e-06
AT5G10820	0.778376	111.651	0.22564	3.44964	0.000561336	0.00392388		AT2G01620	-0.642153	898.355	0.116168	-5.5278	3.2427e-08	7.85414e-07
AT5G07322	0.777942	70.2839	0.300576	2.58817	0.00964863	0.0407718		AT3G24190	-0.64174	1470.86	0.154723	-4.14767	3.35878e-05	0.000353226
AT3G63030	0.77771	329.964	0.152779	5.09042	3.57274e-07	6.75318e-06		AT5G24870	-0.641724	209.898	0.168835	-3.8009	0.000144171	0.00123244
AT1G33790	0.77764	37.6361	0.302044	2.57459	0.0100358	0.0420272		AT1G76350	-0.641651	285.709	0.233565	-2.74721	0.00601055	0.0277298
AT3G19010	0.777525	5910.96	0.156747	4.9604	7.03498e-07	1.22684e-05		AT5G28500	-0.640607	3469.12	0.0963151	-6.65115	2.90805e-11	1.34071e-09
AT5G67160	0.77723	50.2114	0.274443	2.83203	0.00462539	0.022451		AT5G18140	-0.64044	403.679	0.139915	-4.57735	4.70898e-06	6.59487e-05
AT2G40940	0.77642	1518.26	0.13502	5.75042	8.9023e-09	2.45241e-07		AT5G16140	-0.640425	129.885	0.184749	-3.46645	0.00052738	0.00372416
AT5G53760	0.775788	197.181	0.170685	4.54514	5.48976e-06	7.51517e-05		AT5G11070	-0.639775	952.13	0.170407	-3.7544	0.000173755	0.00144652
AT2G18690	0.774693	4976.3	0.211841	3.65695	0.000255232	0.00202239		AT1G14380	-0.639673	376.752	0.232169	-2.7552	0.00586564	0.0272115
AT4G00300	0.774487	937.866	0.144102	5.37458	7.67607e-08	1.70669e-06		AT5G04140	-0.638738	13923.5	0.209072	-3.0551	0.00224983	0.0124912
AT5G47380	0.773874	50.9149	0.268056	2.88698	0.00388959	0.0194092		AT4G23890	-0.638611	1966.37	0.11146	-5.7295	1.00725e-08	2.74462e-07
AT5G48660	0.773752	165.212	0.262723	2.94512	0.00322828	0.0166735		AT1G68520	-0.637876	3615.04	0.117577	-5.42516	5.79033e-08	1.3196e-06
AT3G10260	0.773587	1469.81	0.171642	4.50697	6.57602e-06	8.82744e-05		AT5G22800	-0.637653	1581.76	0.187923	-3.39316	0.000690904	0.00470815
AT3G26090	0.772275	532.84	0.157528	4.90245	9.46467e-07	1.58973e-05		AT3G22520	-0.637568	480.453	0.152829	-4.17178	3.02227e-05	0.000324996
AT1G22690	0.771726	213.073	0.20628	3.74116	0.000183175	0.00151301		AT1G70000	-0.636895	172.555	0.242864	-2.62244	0.00873039	0.037629
AT2G28160	0.770844	67.3725	0.308248	2.50072	0.012394	0.0496725		AT3G21055	-0.636831	15039.3	0.184907	-3.44406	0.000573038	0.00399453
AT3G03020	0.770546	402.235	0.178257	4.32266	1.54157e-05	0.000183587		AT1G65230	-0.636342	1136.79	0.114376	-5.56358	2.64299e-08	6.5197e-07
AT5G27830	0.770093	891.721	0.142338	5.4103	6.29177e-08	1.42417e-06		AT4G33110	-0.636179	378.677	0.167562	-3.79668	0.00014665	0.00124939
AT5G61190	0.769148	379.666	0.176845	4.34927	1.36591e-05	0.000165618		AT2G25920	-0.635944	134.579	0.203158	-3.1303	0.0017463	0.0101454
AT1G33030	0.768993	505.592	0.189437	4.05936	4.92069e-05	0.000487331		AT3G12685	-0.635906	256.65	0.15334	-4.14704	3.36805e-05	0.000353862
AT1G61470	0.768579	235.56	0.305585	2.51511	0.0118995	0.048104		AT2G32090	-0.635569	560.043	0.181459	-3.50254	0.00046084	0.00331694
AT4G26940	0.767029	860.998	0.111885	6.85553	7.10509e-12	3.67249e-10		AT1G25430	-0.634306	204.285	0.215777	-2.93963	0.00328602	0.0168934
AT2G32380	0.767	291.703	0.185986	4.12396	3.72416e-05	0.000386584		AT3G21200	-0.634086	1040.55	0.121668	-5.21159	1.87231e-07	3.75492e-06
AT5G26030	0.766358	3640.7	0.180728	4.2404	2.23124e-05	0.00025125		AT3G22120	-0.633609	586.463	0.163712	-3.87028	0.000108712	0.000961571
AT1G64065	0.766293	397.853	0.292138	2.62305	0.00871455	0.0376012		AT1G14840	-0.633238	174.54	0.246866	-2.56511	0.0103142	0.0429867
AT2G11270	0.766121	106.861	0.284546	2.69244	0.00709323	0.0317108		AT1G15690	-0.633229	19333.4	0.10925	-5.79616	6.78512e-09	1.91117e-07
AT1G57610	0.765676	415.673	0.172496	4.43879	9.04654e-06	0.000116226		AT4G27260	-0.632783	323.075	0.232429	-2.72248	0.00647937	0.0294924
AT1G53160	0.764821	198.413	0.195737	3.90739	9.33003e-05	0.000843615		AT3G22440	-0.631929	3891.35	0.128088	-4.93353	8.07563e-07	1.38327e-05
AT4G36945	0.763474	440.918	0.15474	4.93393	8.05915e-07	1.38327e-05		AT1G03600	-0.631927	3206.44	0.159774	-3.95513	7.6493e-05	0.000711864
AT5G05460	0.763028	555.17	0.160909	4.74199	2.11626e-06	3.25473e-05		AT4G36530	-0.631829	974.499	0.147771	-4.27574	1.90504e-05	0.000220332
AT1G49450	0.763018	81.0021	0.247394	3.08422	0.00204087	0.0115295		AT4G01310	-0.631468	3256.55	0.109997	-5.74078	9.42432e-09	2.58557e-07
AT3G49350	0.762995	652.312	0.146078	5.2232	1.75856e-07	3.55882e-06		AT3G05180	-0.631191	73.4391	0.241396	-2.61476	0.00892914	0.038321
AT3G52290	0.762601	92.0956	0.243475	3.13216	0.00173525	0.0100959		AT1G60950	-0.631014	14916.6	0.131971	-4.78146	1.74024e-06	2.73729e-05
AT3G29000	0.762404	816.566	0.295356	2.5813	0.0098428	0.0414352		AT5G35220	-0.630947	973.991	0.138326	-4.56129	5.08394e-06	7.03647e-05
AT1G10560	0.762305	79.6568	0.258574	2.94811	0.00319726	0.0165688		AT4G34030	-0.630447	544.421	0.173082	-3.64247	0.000270037	0.00212127
AT1G17620	0.762256	297.035	0.200158	3.80827	0.000139942	0.00120091		AT1G69890	-0.630403	1990.51	0.200971	-3.13679	0.00170809	0.00996678
AT1G64710	0.761146	2934.68	0.152982	4.97538	6.51195e-07	1.14701e-05		AT3G20680	-0.630381	467.683	0.158134	-3.98638	6.70887e-05	0.000636535
AT1G15670	0.76101	1319.46	0.214374	3.54993	0.000385339	0.00286116		AT4G13495	-0.630295	2841.38	0.187751	-3.35707	0.000787729	0.00524673
AT5G22390	0.759007	117.687	0.274568	2.76437	0.00570335	0.0266063		AT2G28720	-0.630016	1001.17	0.180433	-3.49169	0.000479971	0.0034359
AT5G16450	0.757581	523.433	0.139241	5.44078	5.30473e-08	1.21585e-06		AT5G24165	-0.629914	1750.43	0.144844	-4.34892	1.36811e-05	0.000165785
AT1G16090	0.756192	460.086	0.253447	2.98363	0.00284853	0.0150931		AT5G44130	-0.629422	364.802	0.144248	-4.36346	1.2802e-05	0.000157003
AT5G51770	0.756009	288.698	0.185254	4.08094	4.48534e-05	0.00045271		AT3G09210	-0.629191	1005.22	0.112758	-5.58002	2.40492e-08	5.99885e-07
AT1G15660	0.7559	118.888	0.203234	3.71936	0.000199731	0.00162698		AT3G22850	-0.629158	1286.04	0.157527	-3.99396	6.49787e-05	0.000618191
AT5G22110	0.755709	78.0244	0.234384	3.22423	0.00126313	0.00777529		AT4G14270	-0.628882	2162.98	0.155812	-4.03614	5.43369e-05	0.000529765
AT5G37770	0.75557	630.951	0.274258	2.75496	0.00586989	0.0272249		AT1G01970	-0.628856	601.585	0.132663	-4.74023	2.13474e-06	3.28063e-05
AT2G44280	0.755447	215.356	0.19277	3.9189	8.89523e-05	0.000809777		AT3G60750	-0.62881	38027.8	0.140767	-4.46702	7.93152e-06	0.000103829
AT4G15975	0.755215	89.3317	0.286144	2.63929	0.00830806	0.0361506		AT5G59080	-0.627671	576.185	0.211525	-2.96736	0.00300373	0.0157655
AT5G59680	0.754915	97.6321	0.281923	2.67774	0.00741214	0.0329164		AT1G51400	-0.627617	3871.09	0.212401	-2.95486	0.00312808	0.0162762
AT3G60440	0.754243	387.499	0.162627	4.63789	3.51988e-06	5.08216e-05		AT5G14780	-0.627359	13780.4	0.126791	-4.94799	7.49829e-07	1.29748e-05
AT5G65683	0.754075	438.979	0.190509	3.95821	7.5515e-05	0.000705053		AT5G48485	-0.627353	120.197	0.210172	-2.98496	0.00283616	0.0150355
AT5G57700	0.753414	195.112	0.221235	3.40549	0.000660464	0.00452532		AT2G47450	-0.62734	1407.92	0.139207	-4.50655	6.58917e-06	8.83089e-05
AT5G47140	0.753057	680.257	0.129496	5.81531	6.05212e-09	1.72899e-07		AT5G13690	-0.626958	478.82	0.171341	-3.65913	0.000253072	0.00200845
AT3G60580	0.752804	41.1416	0.284388	2.6471	0.00811847	0.0354564		AT4G02260	-0.626732	1871.24	0.158869	-3.94496	7.98132e-05	0.000737288
AT4G17230	0.752703	2238.43	0.147449	5.10483	3.31092e-07	6.32387e-06		AT2G39670	-0.62651	983.322	0.179223	-3.49571	0.000472803	0.00338887
AT4G39890	0.751988	330.008	0.177035	4.24769	2.15989e-05	0.000244727		AT4G22540	-0.62625	1497.42	0.112437	-5.56978	2.55057e-08	6.31502e-07
AT1G50460	0.751869	126.612	0.229018	3.28302	0.00102703	0.00656168		AT3G14172	-0.625843	289.797	0.219903	-2.846	0.00442725	0.0216557
AT3G50480	0.750871	6357.92	0.27455	2.73492	0.00623954	0.0285955		AT3G63490	-0.625635	5521.9	0.103236	-6.06023	1.35926e-09	4.43972e-08
AT4G23670	0.750419	2112.93	0.257138	2.91835	0.00351888	0.0178706		AT3G23340	-0.625568	202.438	0.188521	-3.3183	0.000905672	0.00591059
AT2G16780	0.749906	303.948	0.153367	4.88963	1.01027e-06	1.68421e-05		AT5G43740	-0.625142	633.37	0.141479	-4.41861	9.93383e-06	0.000125852
AT3G11080	0.749704	209.054	0.198444	3.77791	0.000158149	0.00133096		AT1G07250	-0.624988	685.613	0.147748	-4.23009	2.33594e-05	0.000260987
AT4G15620	0.749544	41.5427	0.292751	2.56035	0.0104568	0.0434723		AT3G53210	-0.623174	77.4526	0.224482	-2.77606	0.00550228	0.0258453
AT3G16860	0.749019	206.836	0.253562	2.95399	0.00313697	0.0163067		AT1G23310	-0.622699	24337	0.191472	-3.25217	0.00114528	0.00718895
AT5G38690	0.748984	122.831	0.209801	3.56997	0.000357021	0.00268872		AT3G46970	-0.622585	15688.1	0.17153	-3.62959	0.000283875	0.00220749
AT5G12480	0.748685	761.791	0.156494	4.78411	1.7175e-06	2.7079e-05		AT2G43010	-0.62249	1102.71	0.167445	-3.71757	0.000201152	0.00163589
AT4G21740	0.74827	76.3704	0.254157	2.94413	0.00323864	0.0167098		AT2G35170	-0.622347	135.996	0.220399	-2.82372	0.00474695	0.0229508
AT1G31350	0.74806	461.459	0.173008	4.32384	1.53338e-05	0.000183047		AT5G20935	-0.622327	328.548	0.152271	-4.08697	4.37036e-05	0.000442665
AT2G46650	0.747213	1875.39	0.174279	4.28745	1.80739e-05	0.000210863		AT1G20650	-0.62221	389.45	0.184818	-3.36661	0.000760994	0.0051111
AT3G57480	0.746955	319.579	0.168056	4.44467	8.80267e-06	0.000113383		AT5G51010	-0.622153	1062.37	0.152263	-4.08604	4.38796e-05	0.000444223
AT1G50740	0.746746	1173.02	0.159557	4.68012	2.86708e-06	4.24976e-05		AT5G35750	-0.622004	318.717	0.187956	-3.3093	0.000935284	0.00605655
AT5G39320	0.746676	226.012	0.232791	3.20749	0.00133899	0.00816214		AT5G40500	-0.62189	330	0.149105	-4.17082	3.03504e-05	0.000325844
AT5G66620	0.746179	118.873	0.259353	2.87709	0.00401367	0.0199194		AT5G47720	-0.62175	200.028	0.174112	-3.57097	0.00035566	0.00268042
AT2G16720	0.746141	233.372	0.164571	4.53386	5.7915e-06	7.87982e-05		AT4G21990	-0.621741	2700.27	0.161705	-3.8449	0.000120599	0.00105157
AT1G61560	0.745774	397.598	0.192134	3.88154	0.000103798	0.000925182		AT5G08410	-0.621033	1806.32	0.157277	-3.94865	7.85918e-05	0.000727837
AT2G14878	0.745268	2157.39	0.179222	4.15834	3.20562e-05	0.000340635		AT3G51840	-0.620824	2535.2	0.126446	-4.90979	9.11738e-07	1.53784e-05
AT4G36090	0.744903	845.042	0.144334	5.16098	2.45655e-07	4.82527e-06		AT2G47940	-0.620627	2250.86	0.123673	-5.01829	5.21328e-07	9.36849e-06
AT2G36830	0.743694	3457.65	0.154598	4.8105	1.50556e-06	2.40974e-05		AT1G51610	-0.620451	1320.04	0.139924	-4.43421	9.24122e-06	0.000118423
AT5G66910	0.743268	821.018	0.114004	6.51964	7.04747e-11	2.97551e-09		AT2G20020	-0.620032	733.082	0.198406	-3.12507	0.00177762	0.0103095
AT1G77810	0.743207	538.502	0.152959	4.85888	1.18053e-06	1.9327e-05		AT3G01440	-0.619928	693.974	0.156227	-3.96813	7.24383e-05	0.000680126
AT2G42950	0.742519	261.722	0.161167	4.60714	4.08249e-06	5.80669e-05		AT3G63520	-0.619915	4447.16	0.138172	-4.48654	7.23905e-06	9.5659e-05
AT4G12790	0.742511	701.359	0.166343	4.46373	8.0544e-06	0.000105301		ATCG00830	-0.619775	422.219	0.138292	-4.48163	7.40753e-06	9.76072e-05
AT3G61190	0.741966	399.496	0.269953	2.7485	0.00598684	0.0276395		AT1G64680	-0.619646	1016.75	0.147542	-4.19979	2.67166e-05	0.000292628
AT5G10830	0.741496	59.7215	0.267154	2.77553	0.00551112	0.0258781		AT3G12080	-0.619059	1246.38	0.145482	-4.25524	2.08825e-05	0.000238496
AT3G59050	0.741103	578.164	0.165886	4.46755	7.91208e-06	0.000103643		AT1G22490	-0.618855	94.3651	0.233366	-2.65187	0.00800481	0.0350287
AT1G67360	0.740739	1236.54	0.221586	3.3429	0.00082909	0.00547494		AT5G53860	-0.618794	1048.74	0.147082	-4.20714	2.58625e-05	0.000285298
AT5G46500	0.739936	170.707	0.25962	2.85007	0.00437099	0.0214066		AT2G33330	-0.618738	98.5118	0.215934	-2.8654	0.00416481	0.0205525
AT5G46510	0.738777	345.488	0.184781	3.99813	6.38449e-05	0.000609138		AT3G15750	-0.61855	124.03	0.216954	-2.85106	0.00435734	0.0213555
AT2G32960	0.738741	95.7463	0.241759	3.05569	0.00224547	0.0124751		AT5G13950	-0.618419	1262.97	0.13415	-4.60992	4.02818e-06	5.74166e-05
AT3G59670	0.737008	312.648	0.188115	3.91786	8.93392e-05	0.00081293		AT5G35170	-0.617691	2727.47	0.107947	-5.72217	1.05169e-08	2.86183e-07
AT3G11040	0.736905	59.1727	0.259521	2.83948	0.00451874	0.0220342		AT4G27180	-0.61744	242.39	0.210337	-2.93549	0.00333026	0.017064
AT1G28390	0.736826	49.2343	0.271882	2.71009	0.00672645	0.0303758		AT1G62970	-0.617119	82.2186	0.235494	-2.62052	0.00877946	0.0377918
AT3G48720	0.736458	392.671	0.228131	3.22822	0.00124563	0.00768647		AT2G17780	-0.616947	171.048	0.199926	-3.08588	0.00202952	0.011488
AT4G06744	0.735757	79.4382	0.254218	2.8942	0.0038013	0.0190445		AT5G43810	-0.616672	459.21	0.174873	-3.5264	0.000421243	0.00308097
AT1G65486	0.735382	729.922	0.197874	3.71641	0.000202076	0.00164208		AT1G24764	-0.615999	260.505	0.193827	-3.17809	0.00148248	0.00887079
AT1G07000	0.73487	2078.68	0.188406	3.90046	9.60092e-05	0.000863824		AT4G23940	-0.615671	546.017	0.203266	-3.02889	0.00245458	0.0134169
AT1G35720	0.73467	8316.64	0.176052	4.17303	3.00572e-05	0.000323562		AT1G78270	-0.61531	473.941	0.165464	-3.71869	0.000200255	0.00162992
AT2G43320	0.734582	370.384	0.174769	4.20316	2.63219e-05	0.000289252		AT1G03090	-0.615056	440.972	0.212927	-2.88857	0.00386996	0.0193401
AT1G18300	0.73395	673.39	0.262725	2.79361	0.00521236	0.0247828		AT4G28750	-0.615038	31016	0.206208	-2.9826	0.00285809	0.015132
AT3G45620	0.733864	1538.65	0.117133	6.2652	3.72347e-10	1.35771e-08		AT4G24972	-0.614914	474.388	0.146634	-4.19352	2.74664e-05	0.000299532
AT1G74200	0.733822	82.729	0.239944	3.0583	0.00222596	0.0123917		AT2G36145	-0.614913	698.645	0.146867	-4.18686	2.82836e-05	0.000307274
AT1G03210	0.733534	545.603	0.180026	4.07459	4.60951e-05	0.000462913		AT1G63800	-0.614902	589.924	0.123349	-4.98506	6.19416e-07	1.09835e-05
AT4G34480	0.732271	1521.22	0.177529	4.12479	3.71079e-05	0.000385396		AT1G19740	-0.614798	1367.72	0.12456	-4.93575	7.98418e-07	1.37209e-05
AT2G20010	0.732263	1062.5	0.127581	5.7396	9.48981e-09	2.59643e-07		AT1G63680	-0.614752	689.096	0.140485	-4.37594	1.20908e-05	0.000149495
AT3G26670	0.731681	1106.27	0.132399	5.52635	3.26957e-08	7.90016e-07		AT1G49660	-0.614579	217.96	0.17992	-3.41585	0.000635844	0.00437384
AT5G17450	0.731562	235.152	0.18822	3.88674	0.0001016	0.000907208		AT1G20440	-0.614574	5790.03	0.166109	-3.69982	0.000215752	0.00174121
AT2G41090	0.731206	25215.7	0.158858	4.60288	4.16681e-06	5.90985e-05		AT3G44200	-0.614428	263.246	0.198089	-3.10177	0.00192365	0.0109848
AT3G16990	0.731168	228.423	0.180018	4.06163	4.87316e-05	0.000484538		AT5G01600	-0.614201	2685.85	0.202007	-3.04049	0.00236195	0.0129992
AT1G73810	0.731106	822.804	0.162656	4.49479	6.96386e-06	9.25515e-05		AT3G61220	-0.614036	421.191	0.221979	-2.76619	0.00567163	0.0264789
AT3G14050	0.730972	2784.37	0.182718	4.00054	6.3197e-05	0.000604107		AT1G08980	-0.613467	2042.05	0.152113	-4.03297	5.50768e-05	0.000536368
AT2G24160	0.729699	1079.24	0.180534	4.04188	5.30233e-05	0.000519483		AT4G12460	-0.612364	470.284	0.154925	-3.95263	7.72954e-05	0.000717666
AT2G42360	0.729342	207.471	0.246259	2.96169	0.00305959	0.0159917		AT3G02890	-0.611981	181.458	0.225254	-2.71685	0.0065907	0.0298653
AT4G01920	0.729241	184.893	0.199739	3.65097	0.000261253	0.00206358		AT1G78450	-0.611526	185.306	0.214681	-2.84853	0.00439218	0.0214999
AT5G44990	0.728619	119.851	0.248482	2.93228	0.00336483	0.0172235		AT2G24820	-0.611266	2567.68	0.126419	-4.83525	1.32979e-06	2.15419e-05
AT1G07620	0.727765	308.605	0.182875	3.97958	6.90358e-05	0.000651535		AT4G20070	-0.611062	156.687	0.207482	-2.94514	0.00322814	0.0166735
AT5G39450	0.727635	461.61	0.144747	5.02693	4.98387e-07	9.04539e-06		AT3G13065	-0.611051	72.2906	0.239102	-2.55561	0.0106002	0.0439591
AT4G18800	0.726494	384.665	0.18267	3.97707	6.9769e-05	0.00065762		AT1G21640	-0.611015	1657.93	0.155588	-3.92713	8.59639e-05	0.00078742
AT1G21270	0.72574	5395.24	0.138572	5.23728	1.62957e-07	3.32801e-06		AT4G18810	-0.610414	1252.25	0.164155	-3.71853	0.000200386	0.00163032
AT5G45110	0.725104	2695.81	0.156292	4.63942	3.49396e-06	5.05201e-05		AT4G25450	-0.609473	1136.24	0.115548	-5.27464	1.33017e-07	2.77881e-06
AT5G65600	0.724943	211.002	0.227276	3.18971	0.00142416	0.00858733		AT2G41720	-0.609376	452.776	0.20525	-2.96894	0.00298829	0.0156926
AT4G39840	0.724671	162.471	0.224611	3.22633	0.00125387	0.0077326		AT5G01820	-0.608893	408.611	0.205543	-2.96236	0.00305286	0.0159648
AT4G23250	0.724457	1170.78	0.135743	5.33695	9.4521e-08	2.0627e-06		AT3G57980	-0.608735	130.256	0.238645	-2.5508	0.0107477	0.0444605
AT4G29520	0.724434	808.791	0.142322	5.09009	3.57897e-07	6.75859e-06		AT2G38040	-0.608425	2165.71	0.181963	-3.34368	0.000826764	0.00546138
AT4G16000	0.724297	671.819	0.222086	3.26134	0.00110886	0.00699096		AT4G30710	-0.608233	214.427	0.225457	-2.69777	0.00698052	0.031314
AT5G66610	0.724071	66.8283	0.261354	2.77046	0.00559766	0.026217		AT1G18060	-0.607748	813.235	0.135	-4.50184	6.73683e-06	9.00714e-05
AT5G66210	0.723794	1903.51	0.218118	3.31836	0.000905484	0.00591059		AT5G56350	-0.607694	2073.25	0.226175	-2.68684	0.00721319	0.0321682
AT2G41100	0.722105	12269.3	0.209757	3.44258	0.000576197	0.00401377		AT2G42620	-0.607567	526.473	0.142569	-4.26157	2.02997e-05	0.000233168
AT3G56800	0.72191	4876.5	0.156449	4.61435	3.9433e-06	5.64474e-05		AT5G37130	-0.607307	1191.25	0.233881	-2.59665	0.0094138	0.0399564
AT5G47220	0.72159	1392.58	0.154761	4.6626	3.12242e-06	4.59092e-05		AT1G19835	-0.607206	362.537	0.229586	-2.64479	0.00817424	0.0356689
AT5G54710	0.721574	1253.82	0.204015	3.53687	0.0004049	0.00297554		AT1G29700	-0.607149	639.801	0.120979	-5.01864	5.20373e-07	9.35972e-06
AT2G29120	0.721444	1608.23	0.198362	3.637	0.000275834	0.00215835		AT3G57430	-0.607001	264.206	0.188668	-3.21729	0.00129407	0.00794142
AT1G52780	0.721441	2163.52	0.137604	5.24286	1.58104e-07	3.23549e-06		AT2G16800	-0.606297	425.846	0.13695	-4.42715	9.54885e-06	0.000121743
AT2G07763	0.720917	151.108	0.180905	3.98505	6.74663e-05	0.00063913		AT1G73110	-0.60578	633.728	0.168843	-3.58783	0.000333445	0.00253497
AT5G24980	0.7204	535.438	0.191849	3.75503	0.000173319	0.00144349		AT3G53130	-0.605236	803.757	0.135094	-4.48012	7.46024e-06	9.81083e-05
AT2G47490	0.720138	177.75	0.178788	4.0279	5.62782e-05	0.000545532		AT1G32080	-0.604226	2988.35	0.107064	-5.64357	1.66559e-08	4.31012e-07
AT2G17705	0.719965	582.728	0.178094	4.04261	5.2859e-05	0.000518127		AT2G43900	-0.603734	242.143	0.156866	-3.84874	0.000118728	0.00103751
AT4G36500	0.719826	4780.18	0.208443	3.45335	0.000553673	0.00388113		AT5G58260	-0.60373	956.408	0.162178	-3.72263	0.000197161	0.00161259
AT2G43850	0.71859	687.388	0.133822	5.36976	7.88402e-08	1.75099e-06		AT3G53540	-0.603686	447.134	0.204695	-2.9492	0.00318599	0.0165231
AT4G35985	0.716954	96.824	0.247229	2.89996	0.00373211	0.0187682		AT5G63930	-0.602919	226.863	0.200736	-3.00354	0.0026686	0.0143136
AT5G27760	0.716656	2184.91	0.191119	3.7498	0.000176979	0.00146909		AT4G40060	-0.602806	481.898	0.188522	-3.19754	0.00138604	0.00840152
AT1G30530	0.71597	377.371	0.175361	4.08284	4.44891e-05	0.000449712		AT1G80640	-0.602656	273.678	0.193353	-3.11686	0.00182787	0.0105442
AT1G78770	0.715555	72.2416	0.253982	2.81735	0.0048422	0.0233086		AT3G02450	-0.602641	916.982	0.195023	-3.09011	0.00200085	0.0113551
AT1G22280	0.715474	1007.16	0.144504	4.95125	7.37399e-07	1.27818e-05		AT1G62250	-0.602499	350.798	0.218794	-2.75373	0.00589201	0.0273086
AT2G46535	0.715186	95.7705	0.252543	2.83194	0.00462671	0.022451		AT5G51020	-0.602321	952.01	0.148281	-4.06203	4.86469e-05	0.000483935
AT1G75335	0.715149	72.3082	0.25577	2.79606	0.00517292	0.0246186		AT2G07732	-0.602076	1215.56	0.234871	-2.56344	0.0103642	0.04315
AT1G78570	0.715051	2812.14	0.142882	5.00447	5.60157e-07	1.00214e-05		AT5G07100	-0.601636	658.93	0.166709	-3.60891	0.000307485	0.00237178
AT2G39210	0.714038	2023.25	0.166897	4.27831	1.88318e-05	0.000218308		AT2G22840	-0.601556	244.55	0.233231	-2.57923	0.00990214	0.0416151
AT1G59960	0.713911	801.217	0.195112	3.65898	0.000253217	0.00200881		AT1G06670	-0.601068	715.249	0.23227	-2.5878	0.00965924	0.0407909
AT1G31540	0.713638	2562.39	0.148084	4.81914	1.44179e-06	2.31877e-05		AT1G59840	-0.600973	388.703	0.140843	-4.26696	1.98151e-05	0.000227993
AT3G16050	0.713573	157.733	0.212806	3.35316	0.000798954	0.00531267		AT5G65660	-0.600401	257.734	0.209933	-2.85997	0.00423686	0.0208465
AT5G56340	0.712866	459.631	0.179245	3.97704	6.97788e-05	0.00065762		AT5G45430	-0.600017	2308.89	0.141323	-4.24572	2.17892e-05	0.000246465
AT4G20170	0.712312	194.604	0.199361	3.57298	0.000352938	0.00266197		AT5G55580	-0.599234	403.947	0.154822	-3.87046	0.000108628	0.000961536
AT1G48605	0.711369	96.4179	0.221884	3.20604	0.00134577	0.008196		AT3G60320	-0.599163	988.873	0.140532	-4.26352	2.0123e-05	0.000231271
AT5G46910	0.711065	222.013	0.21482	3.31005	0.000932799	0.00604436		AT3G62700	-0.598866	3017.19	0.180888	-3.31071	0.000930609	0.00603797
AT1G07020	0.710724	334.499	0.175719	4.04466	5.23991e-05	0.000514121		AT1G20020	-0.598777	19581.4	0.115894	-5.16659	2.38403e-07	4.70124e-06
AT5G10760	0.710553	8803.8	0.267963	2.65169	0.00800909	0.0350352		AT4G12830	-0.597504	614.559	0.139334	-4.28828	1.80063e-05	0.000210357
AT2G32250	0.71033	382.193	0.203178	3.49609	0.000472128	0.00338525		AT3G01650	-0.597312	303.919	0.219956	-2.7156	0.00661565	0.0299564
AT1G72470	0.710114	101.76	0.230325	3.0831	0.00204859	0.0115666		AT3G50110	-0.597262	127.41	0.191852	-3.11313	0.00185112	0.0106404
AT4G02660	0.708998	71.4933	0.259114	2.73623	0.00621469	0.0285168		AT4G20000	-0.596608	198.256	0.232445	-2.56666	0.0102683	0.0428398
AT1G68710	0.70862	586.522	0.171151	4.14032	3.46822e-05	0.000363213		AT5G27270	-0.59534	229.299	0.234785	-2.53568	0.0112229	0.0459244
AT1G63350	0.708497	486.138	0.273428	2.59117	0.00956515	0.040513		AT3G16750	-0.59532	81.0847	0.228344	-2.60712	0.00913075	0.0390192
AT1G01340	0.708205	662.978	0.155201	4.56315	5.03915e-06	6.98412e-05		AT5G18760	-0.594916	508	0.150877	-3.94306	8.04494e-05	0.00074214
AT5G13100	0.708129	587.738	0.178353	3.97037	7.17616e-05	0.000675037		AT2G20210	-0.594392	93.8371	0.223191	-2.66315	0.00774123	0.0340611
AT2G31020	0.707655	302.51	0.208044	3.40148	0.000670227	0.00457881		AT4G25500	-0.59421	1591.73	0.119837	-4.95848	7.10484e-07	1.23795e-05
AT3G51330	0.706595	1317.57	0.204473	3.45568	0.000548899	0.0038544		AT2G31890	-0.594074	444.932	0.222263	-2.67284	0.00752124	0.0332903
AT4G13110	0.70638	214.245	0.185024	3.81777	0.000134664	0.00116109		AT3G26165	-0.594015	933.336	0.136389	-4.35531	1.32881e-05	0.000161805
AT3G26600	0.706184	1177.62	0.136023	5.19164	2.08452e-07	4.15557e-06		AT4G34881	-0.59393	716.476	0.203731	-2.91527	0.00355383	0.0180143
AT3G44400	0.705188	1083.63	0.156174	4.51541	6.31953e-06	8.51163e-05		AT5G01590	-0.593598	1125.09	0.167406	-3.54586	0.000391332	0.002896
AT3G05640	0.704937	338.002	0.214069	3.29303	0.000991127	0.00636269		AT5G63470	-0.593493	616.178	0.142752	-4.1575	3.21747e-05	0.000341228
AT3G02770	0.704583	848.112	0.131609	5.35361	8.62145e-08	1.89795e-06		AT4G17600	-0.59333	1795.04	0.105568	-5.62034	1.90584e-08	4.86901e-07
AT5G20400	0.704486	480.614	0.15329	4.59578	4.31124e-06	6.08458e-05		AT5G59750	-0.593275	561.712	0.146088	-4.06108	4.88467e-05	0.00048496
AT5G01630	0.704264	43.4276	0.281557	2.50132	0.0123731	0.0496087		AT1G48540	-0.593267	870.41	0.159727	-3.71426	0.000203802	0.00165409
AT3G60260	0.703575	633.527	0.136285	5.16251	2.43657e-07	4.79072e-06		AT2G36320	-0.592584	1935.31	0.151734	-3.9054	9.40691e-05	0.000849035
AT1G72920	0.702981	1076.21	0.186146	3.7765	0.000159044	0.00133681		AT4G02770	-0.592271	13530.9	0.16288	-3.63624	0.000276648	0.00216387
AT4G24350	0.702854	1948.86	0.162364	4.32889	1.49864e-05	0.000179434		AT2G46220	-0.591234	3192.56	0.146456	-4.03694	5.41524e-05	0.00052848
AT4G34200	0.702741	5519.8	0.155941	4.50646	6.5918e-06	8.83089e-05		AT5G57110	-0.591202	3953.78	0.139171	-4.24804	2.1565e-05	0.000244481
AT5G67340	0.702063	635.734	0.222834	3.15061	0.0016293	0.0095851		AT4G18130	-0.590334	390.323	0.233612	-2.52698	0.0115048	0.0468579
AT1G69550	0.701953	1771.54	0.213798	3.28326	0.00102615	0.00655812		AT3G47160	-0.590252	2110.04	0.139484	-4.23167	2.31958e-05	0.000259304
AT3G47010	0.701695	229.058	0.229199	3.06151	0.00220226	0.0123026		AT2G40000	-0.589896	5993.55	0.232571	-2.53641	0.0111996	0.0458665
AT2G46000	0.701634	154.983	0.197671	3.5495	0.000385958	0.00286315		AT5G38860	-0.589759	131.596	0.190849	-3.09019	0.00200031	0.0113551
AT2G44180	0.701514	1397.58	0.11107	6.31598	2.68453e-10	1.01774e-08		AT1G64150	-0.589575	523.998	0.138482	-4.25741	2.06809e-05	0.000236598
AT1G24170	0.701454	355.87	0.150751	4.65305	3.27053e-06	4.77022e-05		AT3G43600	-0.589468	410.72	0.225898	-2.60945	0.00906886	0.0388021
AT4G16265	0.701125	104.41	0.239786	2.92396	0.00345605	0.0175759		AT3G04060	-0.589248	218.977	0.169764	-3.47098	0.000518556	0.00367219
AT3G47960	0.700577	2404.79	0.158486	4.42044	9.85004e-06	0.000124948		AT5G16010	-0.589131	1886.87	0.144591	-4.07446	4.61214e-05	0.000462946
AT3G11840	0.700465	1314.48	0.155478	4.50523	6.63026e-06	8.8765e-05		AT1G15730	-0.589094	697.339	0.129965	-4.5327	5.82347e-06	7.91795e-05
AT5G63850	0.700101	1863.65	0.115925	6.03924	1.5484e-09	5.00857e-08		AT3G60240	-0.589034	2199.31	0.200395	-2.93937	0.00328883	0.0169035
AT3G42660	0.699935	143.641	0.242741	2.88346	0.00393337	0.0195838		AT5G66052	-0.588923	1822.29	0.176468	-3.33729	0.000846011	0.00557933
AT1G10020	0.699856	139.031	0.240403	2.91118	0.00360069	0.0182077		AT5G62810	-0.588868	1833.88	0.124552	-4.72788	2.26874e-06	3.45478e-05
AT1G01120	0.699071	206.993	0.229523	3.04575	0.002321	0.0128195		AT1G34000	-0.588767	2227.22	0.135123	-4.35726	1.31698e-05	0.000160853
AT1G54575	0.69875	661.106	0.168049	4.15801	3.2103e-05	0.000340829		AT5G37020	-0.587905	351.07	0.186642	-3.14991	0.00163321	0.00960528
AT3G25890	0.698548	1050.66	0.136534	5.1163	3.1158e-07	5.99111e-06		AT2G29320	-0.587702	733.401	0.151725	-3.87348	0.000107294	0.000952113
AT5G43380	0.698526	107.74	0.205036	3.40685	0.000657181	0.00450744		AT2G23390	-0.587087	852.056	0.15649	-3.7516	0.000175707	0.00145914
AT4G01010	0.698461	849.486	0.175336	3.98356	6.78904e-05	0.000642843		AT5G13510	-0.587039	1868.35	0.120732	-4.86233	1.16011e-06	1.90237e-05
AT1G29290	0.697626	193.505	0.2747	2.53959	0.0110982	0.0455071		ATCG00840	-0.586483	143.441	0.185733	-3.15767	0.00159036	0.00938632
AT4G34150	0.697212	4116.69	0.236069	2.95342	0.00314269	0.0163282		AT3G14000	-0.58594	86.0784	0.223402	-2.62281	0.00872083	0.037604
AT1G02930	0.696823	27066.8	0.12363	5.63634	1.73702e-08	4.47763e-07		AT2G35800	-0.585162	879.45	0.141808	-4.12645	3.68408e-05	0.00038282
AT1G22650	0.696646	508.597	0.156481	4.45196	8.50893e-06	0.000110166		AT5G18650	-0.585109	1725.56	0.110437	-5.2981	1.17011e-07	2.48586e-06
AT2G40205	0.695944	160.265	0.208066	3.34483	0.000823324	0.00544404		AT2G42300	-0.585015	320.469	0.152725	-3.8305	0.000127882	0.0011069
AT5G08240	0.695247	937.096	0.158986	4.37301	1.22544e-05	0.000151331		AT1G67530	-0.584983	404.283	0.18929	-3.0904	0.00199887	0.0113529
AT1G04980	0.695156	1152.08	0.127583	5.44868	5.07455e-08	1.16843e-06		AT2G24270	-0.584826	3417.95	0.105221	-5.5581	2.72731e-08	6.69477e-07
AT1G21370	0.695054	527.506	0.154589	4.49615	6.91935e-06	9.2082e-05		AT4G12750	-0.584776	600.698	0.152134	-3.84383	0.000121127	0.00105571
AT5G58670	0.694475	1111.86	0.147734	4.70085	2.5908e-06	3.8862e-05		AT5G35927	-0.584364	81.7125	0.226558	-2.57931	0.00989979	0.041614
AT4G25110	0.693196	826.299	0.179852	3.85425	0.000116085	0.0010193		AT3G13120	-0.58357	3906.31	0.106821	-5.46308	4.67951e-08	1.08724e-06
AT1G60260	0.692529	996.593	0.169649	4.08213	4.46242e-05	0.000450624		AT5G18660	-0.583545	756.334	0.159426	-3.66028	0.000251939	0.00200263
AT3G14430	0.692382	400.418	0.165923	4.1729	3.00745e-05	0.000323575		AT3G10140	-0.583468	173.702	0.193604	-3.01371	0.00258072	0.0139167
AT1G15790	0.691932	495.475	0.147618	4.68732	2.76812e-06	4.12432e-05		AT4G38890	-0.583412	552.017	0.177091	-3.29442	0.000986236	0.00633332
AT2G19570	0.69159	238.376	0.201283	3.43592	0.000590552	0.00410521		AT1G80780	-0.583098	502.824	0.165961	-3.51346	0.000442315	0.00320393
AT1G73687	0.691193	161.03	0.239302	2.88837	0.00387244	0.0193477		AT2G32230	-0.582564	847.933	0.171251	-3.40181	0.000669407	0.00457721
AT1G61667	0.689874	96.6256	0.248807	2.77273	0.00555882	0.0260695		AT3G56160	-0.582203	504.745	0.136844	-4.25451	2.09507e-05	0.000238982
AT3G49530	0.688593	1894.17	0.184334	3.73558	0.000187281	0.00154121		AT4G24780	-0.581753	602.017	0.229922	-2.53021	0.0113993	0.0465324
AT2G02450	0.688257	290.716	0.161024	4.27424	1.91791e-05	0.000221457		AT3G06750	-0.581319	202.525	0.204106	-2.84812	0.0043979	0.0215226
AT4G23200	0.688232	460.611	0.208111	3.30704	0.000942875	0.00609586		AT2G29360	-0.581205	639.906	0.130435	-4.45589	8.35455e-06	0.000108415
AT1G25425	0.688145	64.4417	0.244206	2.81789	0.00483411	0.0232824		AT1G72640	-0.580632	557.665	0.146489	-3.96365	7.38123e-05	0.000691731
AT4G23130	0.688011	1235.76	0.188839	3.64338	0.000269084	0.0021171		AT1G78310	-0.580546	191.559	0.183705	-3.1602	0.0015766	0.00932047
AT5G64800	0.687738	75.6509	0.238875	2.87907	0.00398848	0.0198287		AT4G33220	-0.580515	775.917	0.20057	-2.89433	0.00379972	0.0190423
AT5G54490	0.685137	431.783	0.227948	3.00567	0.00264994	0.0142364		AT2G17930	-0.579781	1877.9	0.208259	-2.78394	0.00537032	0.0253834
AT3G58980	0.684503	89.9041	0.224067	3.05491	0.0022513	0.0124931		AT5G56630	-0.579446	1295.69	0.18215	-3.18114	0.00146698	0.00879791
AT5G21900	0.684085	208.407	0.178183	3.83923	0.000123419	0.00107476		AT1G73880	-0.57884	69.0855	0.230552	-2.51067	0.0120502	0.0485372
AT1G69310	0.683432	113.519	0.21659	3.15543	0.00160264	0.0094532		AT2G34680	-0.578808	420.889	0.21021	-2.75348	0.00589656	0.027317
AT5G40540	0.683115	63.6415	0.246281	2.77372	0.00554197	0.0260047		AT4G38160	-0.578796	754.053	0.129246	-4.47826	7.5255e-06	9.88369e-05
AT1G64360	0.682733	1058.18	0.247007	2.76403	0.0057093	0.0266237		AT3G14595	-0.578315	853.749	0.173086	-3.3412	0.000834177	0.00550672
AT1G51270	0.682561	797.067	0.242117	2.81913	0.00481536	0.0232145		AT1G24160	-0.578306	777.363	0.17085	-3.38487	0.000712108	0.00482803
AT2G17040	0.68216	2171.1	0.239831	2.84433	0.00445048	0.0217534		AT3G59110	-0.578297	533.164	0.129545	-4.46406	8.04218e-06	0.000105209
AT1G51790	0.682126	440.45	0.179398	3.80231	0.000143353	0.00122599		AT2G36530	-0.577834	15103.5	0.183381	-3.151	0.00162711	0.00957501
AT5G07220	0.682086	1352.67	0.147856	4.61317	3.96567e-06	5.67272e-05		AT3G19480	-0.577118	419.219	0.151182	-3.81738	0.000134879	0.00116244
AT5G03160	0.682012	596.403	0.180156	3.78569	0.000153285	0.00129546		AT2G22240	-0.576292	285.554	0.158187	-3.64311	0.000269368	0.00211767
AT5G19875	0.681955	85.1703	0.270124	2.5246	0.011583	0.0471478		AT3G55560	-0.576134	527.551	0.154334	-3.73302	0.000189194	0.0015544
AT1G32210	0.681272	997.682	0.154389	4.41271	1.02083e-05	0.000128841		AT4G29720	-0.576075	280.694	0.17731	-3.24898	0.00115821	0.0072519
AT5G13740	0.68083	1246.47	0.163028	4.17615	2.96485e-05	0.000320195		AT3G10360	-0.576006	778.223	0.157966	-3.64641	0.000265934	0.00209478
AT3G08990	0.680645	92.836	0.235753	2.88712	0.0038879	0.0194056		AT5G48730	-0.575387	382.634	0.157488	-3.65352	0.000258665	0.00204636
AT1G13195	0.679782	360.479	0.174177	3.90282	9.50769e-05	0.000856589		AT3G01480	-0.57505	3313.3	0.116379	-4.94118	7.76524e-07	1.34021e-05
AT1G16670	0.679471	940.299	0.125678	5.40643	6.42945e-08	1.44879e-06		AT5G66570	-0.574925	67139.9	0.185006	-3.1076	0.00188612	0.0108137
AT5G44670	0.679309	75.454	0.245777	2.76392	0.00571118	0.0266243		AT5G25630	-0.574882	674.849	0.180176	-3.19067	0.00141944	0.00856406
AT2G31650	0.67844	125.359	0.205478	3.30177	0.000960767	0.00619158		AT5G52010	-0.574452	265.381	0.151952	-3.78049	0.00015652	0.00132057
AT3G21810	0.678055	400.078	0.144887	4.67988	2.87045e-06	4.25161e-05		AT5G06220	-0.574286	1701.57	0.129442	-4.43662	9.13808e-06	0.000117177
AT5G61210	0.677796	3868.76	0.156494	4.33112	1.48351e-05	0.000177728		AT2G17820	-0.573943	1018.69	0.204098	-2.81209	0.00492207	0.0236266
AT4G34390	0.676559	1720.71	0.202301	3.34432	0.000824856	0.00545237		AT4G39040	-0.573393	1031.68	0.127804	-4.48649	7.24061e-06	9.5659e-05
AT1G70600	0.674686	2397.81	0.123209	5.47596	4.35138e-08	1.02667e-06		AT5G19550	-0.573294	3787.67	0.180933	-3.16853	0.0015321	0.0091068
AT2G04400	0.674647	4196.49	0.151762	4.44544	8.7711e-06	0.000113122		AT1G80070	-0.573268	5065.41	0.224791	-2.55022	0.0107654	0.0445245
AT5G03850	0.674611	1401.01	0.194313	3.47177	0.000517031	0.00366527		AT2G30230	-0.573213	486.169	0.187427	-3.05833	0.00222572	0.0123917
AT2G37040	0.674404	1098.76	0.187885	3.58945	0.000331374	0.00252496		AT1G64355	-0.573206	451.637	0.140019	-4.09377	4.24411e-05	0.00043184
AT2G46620	0.673493	1655.7	0.166148	4.05358	5.04393e-05	0.000497325		AT5G63800	-0.572633	2658.62	0.108834	-5.2615	1.42882e-07	2.94502e-06
AT1G67850	0.673322	775.814	0.132924	5.06546	4.07415e-07	7.62905e-06		AT5G19140	-0.572238	23986.2	0.137059	-4.17513	2.97811e-05	0.000321453
AT4G32870	0.672923	142.046	0.194532	3.45918	0.00054182	0.00381136		AT1G14690	-0.57215	680.27	0.162887	-3.51256	0.000443806	0.00321202
AT1G64563	0.67259	99.7459	0.241439	2.78576	0.00534027	0.0252652		AT3G10525	-0.571784	296.224	0.208749	-2.7391	0.00616081	0.0283253
AT2G31955	0.672481	1174.49	0.114351	5.88088	4.08102e-09	1.20715e-07		AT4G39260	-0.571675	1376.58	0.127705	-4.47654	7.58626e-06	9.95696e-05
AT5G44070	0.671951	4083.82	0.149892	4.4829	7.36352e-06	9.7091e-05		AT3G11590	-0.571644	360.984	0.220079	-2.59745	0.00939189	0.0398887
AT2G35387	0.671677	62.791	0.264439	2.54001	0.0110849	0.0454616		AT2G24420	-0.571514	1965.88	0.179735	-3.17977	0.00147394	0.0088344
AT3G45640	0.671318	4319.86	0.167737	4.00221	6.27526e-05	0.000601292		AT2G40960	-0.571481	157.132	0.187543	-3.0472	0.00230985	0.0127709
AT2G31990	0.671035	201.994	0.186778	3.59268	0.00032729	0.00249669		AT2G05310	-0.570949	1452.31	0.174512	-3.27168	0.00106909	0.0067743
AT1G17250	0.670658	236.701	0.223063	3.00659	0.00264197	0.014205		AT2G43400	-0.570762	411.839	0.177007	-3.22453	0.00126182	0.00777204
AT4G11840	0.669946	1588.55	0.137227	4.88204	1.04996e-06	1.74025e-05		AT4G36050	-0.570384	181.896	0.18686	-3.05247	0.00226969	0.0125812
AT4G13400	0.669706	184.435	0.17404	3.848	0.000119084	0.00103972		AT4G10340	-0.570339	63242.7	0.194981	-2.9251	0.0034435	0.0175322
AT1G11905	0.669377	363.294	0.158175	4.23187	2.31752e-05	0.000259304		AT2G38980	-0.570095	122.665	0.217017	-2.62697	0.00861499	0.0372328
AT1G65520	0.669154	350.324	0.224099	2.98597	0.0028268	0.0149977		AT1G10910	-0.570029	493.059	0.148921	-3.82774	0.000129326	0.00111843
AT1G69270	0.668691	824.015	0.126604	5.28177	1.27941e-07	2.6854e-06		AT1G06240	-0.569783	177.752	0.186855	-3.04933	0.00229353	0.0126888
AT5G17060	0.668641	308.454	0.154342	4.33221	1.47617e-05	0.000177369		AT5G45300	-0.569674	251.041	0.167907	-3.3928	0.000691814	0.00471275
AT4G12880	0.668467	459.16	0.259636	2.57463	0.0100348	0.0420272		AT1G05385	-0.569578	333.528	0.160877	-3.54047	0.00039942	0.00294607
AT4G14400	0.667369	34505	0.173877	3.83817	0.000123957	0.00107875		AT2G46340	-0.569386	1269.4	0.157428	-3.6168	0.000298269	0.00230689
AT3G53370	0.667363	112.264	0.249249	2.6775	0.00741746	0.0329327		AT5G61930	-0.569351	113.709	0.206047	-2.76321	0.00572357	0.0266635
AT2G14050	0.667307	84.1791	0.228106	2.92543	0.00343986	0.0175181		AT4G36190	-0.567726	834.854	0.146691	-3.87021	0.000108743	0.000961571
AT5G48380	0.667181	5480.29	0.136833	4.87587	1.0833e-06	1.79106e-05		AT3G26180	-0.567678	2235.6	0.110452	-5.13959	2.75344e-07	5.3508e-06
AT4G16260	0.667041	2279.12	0.243883	2.73508	0.00623647	0.028588		AT4G27710	-0.567173	764.309	0.159472	-3.55657	0.000375735	0.00280752
AT2G41835	0.666177	379.058	0.16845	3.95474	7.66195e-05	0.00071238		AT5G61480	-0.567072	225.006	0.197047	-2.87786	0.00400387	0.0198855
AT5G38110	0.666012	106.931	0.220332	3.02276	0.00250477	0.0136133		AT3G28080	-0.566595	638.632	0.15269	-3.71077	0.000206633	0.00167503
AT5G01540	0.665577	654.125	0.260998	2.55012	0.0107685	0.0445281		AT4G16650	-0.566218	415.297	0.145343	-3.89575	9.78973e-05	0.000879341
AT3G58800	0.665502	58.4823	0.253979	2.6203	0.00878526	0.0378087		AT5G05740	-0.566144	1053.84	0.125138	-4.52416	6.06367e-06	8.20007e-05
AT5G19930	0.665161	323.709	0.152442	4.36337	1.28076e-05	0.000157003		AT2G25180	-0.566098	270.041	0.155956	-3.62986	0.000283571	0.00220693
AT3G53890	0.665106	1669.95	0.146495	4.54013	5.62198e-06	7.6752e-05		AT4G09010	-0.565705	2530.35	0.133427	-4.2398	2.23719e-05	0.000251496
AT4G01910	0.664945	95.3772	0.225822	2.94455	0.00323422	0.0166956		AT1G78510	-0.565655	246.968	0.171202	-3.30403	0.00095307	0.00615186
AT3G13950	0.664765	696.648	0.218626	3.04065	0.00236068	0.0129986		AT2G21440	-0.565545	604.324	0.215876	-2.61977	0.00879899	0.0378515
AT4G26070	0.664745	1377.58	0.127999	5.19337	2.06521e-07	4.12117e-06		AT5G57930	-0.565247	2423.89	0.11162	-5.06404	4.10456e-07	7.67882e-06
AT4G09320	0.662527	6488.54	0.149862	4.42091	9.82848e-06	0.000124753		AT2G40540	-0.564892	806.897	0.121995	-4.63047	3.64839e-06	5.25636e-05
AT1G10340	0.662226	1092.41	0.198874	3.32987	0.000868857	0.00571684		AT2G35500	-0.564849	756.992	0.120902	-4.67195	2.98347e-06	4.40276e-05
AT1G70800	0.661978	174.08	0.170192	3.88959	0.000100414	0.000898615		AT4G34260	-0.564654	414.51	0.134677	-4.19266	2.75698e-05	0.000300332
AT5G44720	0.661809	2140.5	0.148407	4.45942	8.21818e-06	0.000106884		AT5G14260	-0.564166	2237.63	0.134753	-4.18668	2.83058e-05	0.000307349
AT5G54390	0.661361	2184.98	0.142055	4.65568	3.22916e-06	4.73052e-05		AT5G19540	-0.563492	3216.74	0.11437	-4.92692	8.35345e-07	1.42443e-05
AT4G23170	0.661181	3706.29	0.146938	4.49974	6.80381e-06	9.06373e-05		AT3G15520	-0.563229	313.983	0.184854	-3.04689	0.00231221	0.012778
AT3G53270	0.659544	408.844	0.134905	4.88896	1.01368e-06	1.68708e-05		AT5G21430	-0.56271	1080.65	0.116188	-4.84309	1.27835e-06	2.08095e-05
AT1G67880	0.659095	517.371	0.211463	3.11683	0.00182808	0.0105442		AT4G38225	-0.562161	1294.58	0.124671	-4.50916	6.50847e-06	8.74263e-05
AT5G24760	0.658585	90.5729	0.236637	2.78311	0.00538413	0.0254367		AT4G29110	-0.562119	522.325	0.216432	-2.59721	0.00939841	0.0399017
AT5G24380	0.658323	85.2415	0.240834	2.73351	0.00626624	0.0286851		AT5G57040	-0.561698	1827.76	0.123125	-4.56203	5.06615e-06	7.01669e-05
AT5G42570	0.658129	648.876	0.142586	4.61565	3.91867e-06	5.6135e-05		AT1G09010	-0.56148	1450.5	0.128509	-4.36918	1.24712e-05	0.000153536
AT1G31460	0.658108	131.923	0.212411	3.09828	0.00194648	0.0111025		AT5G28840	-0.561383	3638.45	0.101564	-5.52737	3.25066e-08	7.86393e-07
AT3G05580	0.6565	409.764	0.195828	3.35243	0.000801054	0.00532487		AT2G39518	-0.561362	316.594	0.204169	-2.7495	0.00596857	0.0275806
AT4G05050	0.656267	7328.07	0.146465	4.48072	7.43906e-06	9.78939e-05		AT3G12210	-0.561259	196.381	0.171983	-3.26345	0.00110063	0.00695219
AT1G75020	0.656097	600.957	0.169394	3.87321	0.000107413	0.000952751		AT1G08520	-0.561114	3263.88	0.115275	-4.86763	1.12945e-06	1.86276e-05
AT3G11570	0.655302	62.9958	0.250852	2.61231	0.00899324	0.0385383		AT5G18440	-0.561026	214.794	0.18144	-3.09208	0.00198762	0.0112987
AT1G53542	0.655156	118.421	0.212664	3.0807	0.00206512	0.0116533		AT4G20130	-0.560134	633.43	0.175312	-3.19507	0.00139795	0.00845984
AT1G18210	0.654972	1598.41	0.173727	3.77012	0.000163172	0.00136692		AT1G75810	-0.559922	216.199	0.16499	-3.39366	0.000689643	0.00470115
AT5G40780	0.654746	3043.26	0.163394	4.00716	6.14536e-05	0.000589408		AT1G22620	-0.559313	707.364	0.188103	-2.97344	0.00294485	0.0155255
AT5G02820	0.654694	257.124	0.226936	2.88493	0.00391506	0.0195072		AT3G61080	-0.559264	379.717	0.157823	-3.54362	0.000394678	0.00291538
AT2G37980	0.6532	125.255	0.206232	3.1673	0.00153862	0.00914281		AT3G15358	-0.559176	98.3803	0.215244	-2.59788	0.0093802	0.0398686
AT5G17860	0.652219	1098.55	0.181153	3.60037	0.000317762	0.00244317		AT4G35100	-0.558976	528.355	0.210034	-2.66136	0.00778254	0.0341903
AT5G02290	0.651993	2815.1	0.141405	4.61082	4.01088e-06	5.72406e-05		AT3G48420	-0.558692	1320.17	0.138614	-4.03057	5.56415e-05	0.000540678
AT1G70830	0.651915	834.864	0.244413	2.66727	0.00764713	0.0337062		AT3G21060	-0.558376	230.197	0.207374	-2.6926	0.00708972	0.0317093
AT2G35650	0.651543	279.852	0.171507	3.79893	0.00014532	0.00123964		AT3G28070	-0.558206	463.918	0.181233	-3.08005	0.00206967	0.0116692
AT4G05020	0.651267	2174.88	0.162736	4.00198	6.28149e-05	0.000601567		AT5G53170	-0.558186	2473.74	0.129108	-4.32339	1.5365e-05	0.000183093
AT5G49160	0.651055	250.717	0.18209	3.57545	0.000349621	0.00263998		AT3G48190	-0.558152	542.775	0.174735	-3.19428	0.00140183	0.00847817
AT5G62070	0.650464	577.993	0.151961	4.28047	1.865e-05	0.000216575		AT3G12930	-0.557978	964.686	0.117189	-4.76137	1.92287e-06	2.98476e-05
AT1G78210	0.65028	1012.9	0.176987	3.67417	0.000238622	0.00190699		AT2G24755	-0.55795	447.321	0.171497	-3.25341	0.00114029	0.00715984
AT5G10610	0.650194	520.074	0.195791	3.32085	0.000897425	0.00587331		AT5G61590	-0.557914	3345.88	0.168099	-3.31897	0.000903507	0.0059003
AT1G64080	0.649788	87.9656	0.222856	2.91573	0.00354861	0.0179943		AT5G26960	-0.557581	248.585	0.18125	-3.07631	0.00209579	0.0118031
AT3G56200	0.64884	804.336	0.171573	3.78172	0.000155751	0.0013152		AT5G18590	-0.557177	678.899	0.178884	-3.11473	0.00184113	0.0106042
AT3G19100	0.648833	470.682	0.192735	3.36645	0.000761432	0.00511233		AT2G33255	-0.556987	410.107	0.148167	-3.75918	0.000170469	0.00142448
AT2G17720	0.646203	1250.78	0.128833	5.0158	5.28136e-07	9.47385e-06		AT1G05560	-0.556954	2261.83	0.194947	-2.85695	0.00427732	0.021017
AT3G25870	0.645892	151.842	0.250925	2.57405	0.0100516	0.0420759		AT1G35420	-0.556144	940.922	0.149311	-3.72474	0.00019552	0.00159982
AT1G77660	0.64576	297.577	0.175039	3.68924	0.000224928	0.00180581		AT5G42920	-0.555929	457.52	0.216865	-2.56347	0.010363	0.04315
AT1G67800	0.645712	887.663	0.119742	5.39253	6.94734e-08	1.55849e-06		AT4G25910	-0.555467	530.677	0.132037	-4.20691	2.58891e-05	0.000285435
AT1G79110	0.645655	748.399	0.186199	3.46755	0.000525225	0.00371286		AT5G58310	-0.554772	206.18	0.18575	-2.98666	0.00282046	0.014972
AT5G12890	0.644087	783.438	0.120955	5.32501	1.0095e-07	2.1887e-06		AT4G32940	-0.554181	11413.6	0.126396	-4.38448	1.16264e-05	0.000144644
AT2G30140	0.642842	2528.88	0.180292	3.56557	0.000363069	0.00272608		AT1G01790	-0.554092	2541.17	0.187227	-2.95947	0.00308173	0.0160781
AT5G13550	0.642733	1177.92	0.154228	4.16742	3.08062e-05	0.000330208		AT1G53035	-0.553959	234.337	0.220449	-2.51287	0.0119753	0.0483326
AT4G21790	0.642302	1852.6	0.125393	5.12231	3.01819e-07	5.81179e-06		AT4G01870	-0.553609	4272.84	0.204755	-2.70376	0.00685596	0.0308495
AT5G54140	0.64179	196.919	0.237831	2.69851	0.00696498	0.0312836		AT1G54500	-0.553575	2253.35	0.122944	-4.50267	6.71036e-06	8.97773e-05
AT5G61250	0.641267	292.594	0.178672	3.58907	0.000331855	0.00252591		AT5G02710	-0.553427	674.178	0.131538	-4.20735	2.58386e-05	0.000285191
AT2G40020	0.640689	218.408	0.171023	3.74621	0.000179529	0.00148841		AT4G37930	-0.552862	17215	0.211728	-2.61118	0.00902292	0.0386573
AT2G30720	0.639939	477.295	0.173663	3.68494	0.000228753	0.00183286		AT1G17665	-0.552646	657.912	0.120097	-4.60165	4.19164e-06	5.94087e-05
AT4G29210	0.639919	2041.26	0.135453	4.72429	2.30923e-06	3.50315e-05		AT2G43030	-0.552607	4391.32	0.109955	-5.02575	5.0147e-07	9.0849e-06
AT2G46070	0.639537	101.705	0.216505	2.95391	0.00313775	0.0163067		AT3G02060	-0.552571	1121.96	0.139437	-3.96286	7.40581e-05	0.000693387
AT3G47570	0.638461	1020.88	0.129932	4.9138	8.93297e-07	1.51182e-05		AT3G03710	-0.552385	1394.66	0.163659	-3.37521	0.000737585	0.00497052
AT5G26667	0.638436	1099.05	0.153885	4.1488	3.34224e-05	0.000351856		AT3G17170	-0.551851	604.075	0.156391	-3.52866	0.000417664	0.00305703
AT3G12740	0.638143	2807.45	0.15457	4.12852	3.65107e-05	0.00037998		AT1G78700	-0.551651	272.042	0.158505	-3.48034	0.000500782	0.00356521
AT3G08580	0.637823	22970.3	0.136979	4.65635	3.21864e-06	4.71856e-05		AT3G08670	-0.551243	159.562	0.204409	-2.69676	0.00700167	0.0313855
AT2G28940	0.637018	585.293	0.135907	4.68717	2.77011e-06	4.12432e-05		AT4G12917	-0.550513	330.578	0.147191	-3.74011	0.000183936	0.00151679
AT5G19980	0.636455	809.625	0.137751	4.62032	3.83147e-06	5.50037e-05		AT2G20050	-0.550186	1278.67	0.163761	-3.35968	0.00078034	0.00520616
AT2G21790	0.636326	940.277	0.153068	4.15714	3.2226e-05	0.000341592		AT1G70610	-0.549981	341.654	0.198805	-2.76643	0.00566732	0.026469
AT5G07070	0.634339	180.863	0.177231	3.57917	0.000344692	0.00260663		AT2G29630	-0.549917	18923	0.168963	-3.25467	0.00113525	0.00713491
AT5G46490	0.63423	1563.92	0.155687	4.07374	4.62645e-05	0.00046415		AT1G79810	-0.549543	307.156	0.171938	-3.19616	0.00139268	0.00843303
AT1G66250	0.634212	109.867	0.252345	2.51328	0.0119616	0.0482966		AT1G18460	-0.549241	406.196	0.133566	-4.11212	3.92041e-05	0.000403613
AT1G64980	0.633132	692.304	0.191682	3.30303	0.000956477	0.00616988		AT3G52150	-0.549152	3169.71	0.115544	-4.75274	2.00673e-06	3.10533e-05
AT1G63740	0.633009	536.334	0.167509	3.77895	0.000157489	0.00132596		AT1G79850	-0.549099	3637.61	0.124841	-4.3984	1.09053e-05	0.00013652
AT1G20100	0.632998	1952.41	0.100942	6.27093	3.58897e-10	1.31677e-08		AT1G80630	-0.549065	214.979	0.18029	-3.04545	0.00232336	0.012829
AT4G33050	0.632671	9616.24	0.19479	3.24797	0.00116232	0.00727082		AT5G01220	-0.548969	1604.77	0.144137	-3.80867	0.000139715	0.00120051
AT4G21400	0.632544	281.459	0.221475	2.85606	0.0042894	0.0210534		AT5G04230	-0.548909	228.091	0.193022	-2.84376	0.00445846	0.0217871
AT3G61640	0.631845	194.415	0.215532	2.93156	0.00337264	0.0172591		AT2G31190	-0.548115	201.953	0.163656	-3.34919	0.000810489	0.00537867
AT1G56540	0.631296	227.352	0.209429	3.01436	0.00257519	0.0139019		AT3G26280	-0.547825	1269.66	0.134557	-4.07133	4.67459e-05	0.000468276
AT5G57500	0.631233	61.3236	0.251084	2.51403	0.0119362	0.0482232		AT2G41560	-0.54768	3200.5	0.177647	-3.08298	0.00204942	0.011568
AT4G16960	0.630821	266.887	0.214227	2.94464	0.0032333	0.0166951		AT2G43920	-0.547444	154.049	0.195863	-2.79504	0.00518938	0.0246794
AT5G01610	0.630263	116.766	0.216105	2.91647	0.00354016	0.0179605		AT1G03440	-0.54744	132.574	0.193667	-2.82671	0.0047029	0.0227542
AT1G19710	0.630156	275.538	0.15295	4.12001	3.78863e-05	0.000392261		AT4G15760	-0.546966	4913.87	0.193838	-2.82178	0.00477583	0.0230794
AT1G65040	0.630103	1247.02	0.167914	3.75254	0.00017505	0.00145488		AT1G77490	-0.546775	1483.6	0.144352	-3.78779	0.000151992	0.00128779
AT4G02200	0.630015	513.227	0.207956	3.02956	0.00244911	0.0133907		AT3G50700	-0.546654	955.75	0.170338	-3.20923	0.00133092	0.00812995
AT3G62600	0.629803	2075.11	0.111107	5.66846	1.44088e-08	3.80222e-07		AT3G49240	-0.546627	247.421	0.178632	-3.06007	0.00221287	0.0123447
AT3G57760	0.629659	141.588	0.198646	3.16976	0.00152565	0.00907652		AT1G55152	-0.546445	395.99	0.164819	-3.31543	0.000915031	0.00596004
AT2G17260	0.629577	73.086	0.248346	2.53508	0.011242	0.0459745		AT4G31160	-0.546212	916.853	0.190126	-2.87289	0.00406736	0.020141
AT4G21570	0.629455	1861.67	0.141282	4.45532	8.37696e-06	0.000108597		AT1G52230	-0.546158	10609.4	0.162241	-3.36634	0.000761725	0.00511258
AT4G23320	0.629361	301.059	0.184563	3.41001	0.000649606	0.00446007		AT4G03415	-0.545853	426.076	0.171551	-3.18187	0.00146328	0.00878099
AT1G33560	0.628838	611.55	0.18587	3.38322	0.000716411	0.00485393		AT1G06950	-0.545652	2930.76	0.200475	-2.72179	0.00649288	0.0295339
AT4G26810	0.628372	136.39	0.195015	3.22217	0.00127222	0.0078193		AT1G06430	-0.545134	1446.49	0.210508	-2.58961	0.00960838	0.0406618
AT3G21230	0.628253	293.86	0.222295	2.82621	0.00471024	0.0227789		AT5G01410	-0.544943	3365.91	0.143918	-3.78648	0.000152795	0.00129241
AT1G05785	0.628219	143.262	0.189194	3.3205	0.000898576	0.00587575		AT1G60160	-0.544928	620.96	0.124487	-4.3774	1.20102e-05	0.000148591
AT5G59850	0.627991	1770.7	0.144015	4.36059	1.29711e-05	0.000158716		AT5G45680	-0.544748	1096.48	0.159778	-3.40941	0.000651041	0.00446838
AT2G28080	0.627342	402.404	0.146047	4.29548	1.74313e-05	0.000204316		AT3G03630	-0.544735	430.514	0.175475	-3.10434	0.00190703	0.0109148
AT5G37480	0.626806	529.774	0.141013	4.44504	8.78759e-06	0.000113262		AT2G02980	-0.543079	136.78	0.192515	-2.82097	0.00478792	0.0231266
AT3G17340	0.625724	563.565	0.171981	3.63833	0.000274407	0.00214802		AT5G44785	-0.542977	628.723	0.206697	-2.62692	0.00861617	0.0372328
AT3G09920	0.625708	625.758	0.137447	4.55236	5.30474e-06	7.29174e-05		AT3G21080	-0.542935	566.244	0.19174	-2.83162	0.00463128	0.022462
AT3G54960	0.624745	1875.9	0.138302	4.51724	6.26499e-06	8.44384e-05		AT1G55860	-0.542759	3118.16	0.206201	-2.63218	0.00848384	0.0367798
AT4G26400	0.624685	709.901	0.162246	3.85023	0.000118009	0.00103222		AT3G04870	-0.542505	1164.29	0.169891	-3.19326	0.00140678	0.00850299
AT2G02870	0.624445	833.076	0.13436	4.64755	3.35897e-06	4.88855e-05		AT5G19200	-0.542505	199.465	0.172459	-3.1457	0.00165692	0.00971958
AT2G44210	0.624345	1793.34	0.131661	4.74206	2.11556e-06	3.25473e-05		AT1G30360	-0.542499	4876	0.140841	-3.85187	0.000117221	0.00102703
AT2G23420	0.624046	925.83	0.147246	4.23812	2.25401e-05	0.000252962		AT1G03160	-0.542448	1919.37	0.115339	-4.70306	2.56292e-06	3.85014e-05
AT4G28150	0.624019	180.668	0.199164	3.13319	0.00172917	0.0100642		AT3G15180	-0.542374	400.092	0.213381	-2.54181	0.0110279	0.0453205
AT3G53780	0.623395	654.304	0.129514	4.81335	1.48417e-06	2.38121e-05		AT2G42710	-0.542345	445.659	0.163285	-3.32145	0.000895497	0.0058642
AT5G57190	0.623272	132.056	0.187919	3.31671	0.000910842	0.00593854		AT4G09150	-0.541624	894.387	0.208516	-2.59752	0.00939005	0.0398887
AT1G04820	0.622903	2127.92	0.181949	3.42351	0.000618179	0.00426767		AT1G04400	-0.541565	3784.34	0.131194	-4.12796	3.65993e-05	0.000380508
AT5G20190	0.622587	1909.05	0.182742	3.40691	0.000657017	0.00450744		AT2G37450	-0.541195	415.528	0.146616	-3.69123	0.000223172	0.00179531
AT2G30590	0.622385	559.137	0.153402	4.05722	4.96609e-05	0.000491342		AT3G02690	-0.541095	971.855	0.127578	-4.24127	2.22254e-05	0.000250411
AT2G20370	0.622015	935.653	0.133672	4.65328	3.26695e-06	4.76847e-05		AT1G76880	-0.540975	608.402	0.151843	-3.56272	0.000367032	0.00275274
AT5G03990	0.621659	76.7161	0.228008	2.72648	0.00640147	0.0291776		AT4G28660	-0.540683	1793.13	0.118341	-4.56887	4.90363e-06	6.81986e-05
AT3G23390	0.621475	980.71	0.163548	3.79995	0.000144723	0.00123612		AT4G35470	-0.539472	539.384	0.139915	-3.8557	0.0001154	0.00101417
AT5G25890	0.620954	314.452	0.150799	4.11775	3.82582e-05	0.000395703		AT1G55340	-0.539305	327.592	0.140615	-3.83534	0.000125391	0.00108813
AT1G64580	0.620837	99.3707	0.223481	2.77804	0.00546887	0.025746		AT1G64770	-0.539188	1573.36	0.110123	-4.89625	9.76832e-07	1.63526e-05
AT4G39640	0.619784	1310.3	0.176371	3.5141	0.000441246	0.00320043		AT3G26060	-0.539092	2459.08	0.126126	-4.27422	1.91808e-05	0.000221457
AT3G26500	0.619162	1100.71	0.193814	3.19462	0.00140015	0.00847059		AT1G22850	-0.538619	1632.07	0.115903	-4.64714	3.36563e-06	4.89469e-05
AT5G55930	0.618561	383.933	0.186157	3.32279	0.000891211	0.00584284		AT1G58520	-0.537675	204.367	0.179526	-2.99497	0.00274474	0.0146359
AT1G07820	0.618098	358.211	0.199534	3.09771	0.00195021	0.0111176		AT2G31400	-0.537592	5036.54	0.124723	-4.31028	1.63045e-05	0.000192571
AT3G47950	0.617949	96.6143	0.219145	2.81982	0.004805	0.0231756		AT4G08700	-0.537439	204.895	0.160945	-3.33926	0.000840009	0.00554157
AT1G11790	0.617849	465.096	0.146907	4.20571	2.60263e-05	0.000286549		AT4G38060	-0.536893	478.108	0.187442	-2.86431	0.00417916	0.0206081
AT4G17340	0.617791	2330.34	0.186796	3.3073	0.000942004	0.00609219		AT2G39920	-0.53661	574.87	0.204989	-2.61774	0.00885132	0.0380277
AT2G39700	0.617345	180.124	0.24156	2.55566	0.0105986	0.0439591		AT4G13010	-0.536117	1855.07	0.116594	-4.59816	4.26233e-06	6.02294e-05
AT1G67950	0.617159	295.767	0.147465	4.18513	2.85009e-05	0.000309132		AT1G07320	-0.535597	3769.74	0.104113	-5.14439	2.68388e-07	5.23083e-06
AT2G23810	0.616649	4842.73	0.209491	2.94356	0.00324463	0.0167321		AT5G18570	-0.53555	159.675	0.212167	-2.52419	0.0115965	0.0471834
AT1G67190	0.616624	400.938	0.162574	3.79288	0.000148912	0.00126544		AT5G09230	-0.535429	185.746	0.202578	-2.64308	0.00821563	0.0358184
AT4G24920	0.616551	2091.38	0.146638	4.20457	2.6158e-05	0.000287609		AT1G51430	-0.534794	162.049	0.192588	-2.77688	0.00548842	0.0258078
AT4G19390	0.614726	671.961	0.16514	3.72246	0.000197291	0.00161299		AT3G27990	-0.53451	167.068	0.172279	-3.10259	0.00191835	0.0109671
AT3G01290	0.614542	9400.7	0.168027	3.65741	0.000254779	0.00202013		AT3G53920	-0.533975	710.631	0.133507	-3.99961	6.34483e-05	0.00060622
AT3G22400	0.613422	110.697	0.226791	2.70479	0.00683469	0.0307814		AT5G11610	-0.533878	608.724	0.140355	-3.80377	0.000142509	0.00121981
AT5G11790	0.612136	835.844	0.195214	3.13572	0.00171434	0.0100003		AT5G03240	-0.533823	16998.5	0.158336	-3.37145	0.00074773	0.00503213
AT2G46400	0.611325	918.05	0.243249	2.51317	0.0119653	0.0483019		AT1G70580	-0.533802	1217.15	0.13987	-3.81643	0.000135397	0.0011654
AT3G11320	0.611125	626.531	0.166533	3.6697	0.000242839	0.00193598		AT1G76550	-0.533666	434.611	0.148452	-3.59487	0.000324551	0.0024843
AT1G26420	0.610935	670.949	0.189953	3.21623	0.00129885	0.00796099		AT5G25280	-0.533404	6544.85	0.140148	-3.80602	0.000141222	0.00120983
AT2G22010	0.610787	2435.54	0.145342	4.20242	2.64076e-05	0.000290035		AT1G79630	-0.533344	152.177	0.180648	-2.9524	0.00315313	0.0163739
AT5G15650	0.609383	3887.17	0.101985	5.97522	2.29777e-09	7.17786e-08		AT4G00340	-0.53297	837.957	0.130693	-4.07804	4.54163e-05	0.000457011
AT2G27970	0.609207	88.1666	0.236332	2.57776	0.00994441	0.0417403		AT1G74730	-0.532939	2095.44	0.138452	-3.84928	0.000118467	0.00103569
AT3G59760	0.608929	1214.6	0.130403	4.66961	3.01779e-06	4.45013e-05		AT5G58870	-0.532719	820.408	0.154394	-3.45038	0.000559805	0.00391453
AT3G52800	0.6088	1889.53	0.135011	4.50925	6.50579e-06	8.74263e-05		AT5G06690	-0.532504	1542.89	0.121559	-4.38062	1.1834e-05	0.000146682
AT1G14330	0.608514	351.362	0.169875	3.58214	0.000340794	0.00258301		AT4G22890	-0.532395	5311.81	0.102017	-5.21867	1.80215e-07	3.63603e-06
AT1G05720	0.608481	673.006	0.165554	3.67541	0.000237468	0.00189889		AT5G08650	-0.532103	2650.34	0.105919	-5.02369	5.06881e-07	9.16636e-06
AT4G20325	0.60757	130.284	0.215995	2.81289	0.00490989	0.0235795		AT1G79880	-0.532074	231.644	0.156406	-3.40188	0.000669247	0.00457721
AT1G16916	0.607439	171.912	0.192608	3.15375	0.00161185	0.00949914		AT5G18680	-0.532063	747.144	0.172255	-3.0888	0.00200963	0.0113947
AT1G12420	0.607041	447.183	0.141238	4.298	1.7235e-05	0.000202133		AT1G60990	-0.531819	511.007	0.124287	-4.27897	1.87762e-05	0.000217789
AT2G25737	0.605624	178.847	0.178687	3.3893	0.000700715	0.00476529		AT5G46110	-0.531794	26289	0.130993	-4.0597	4.91359e-05	0.000486868
AT3G21220	0.605369	475.417	0.153842	3.93501	8.31943e-05	0.000763948		AT5G58210	-0.531179	274.614	0.204177	-2.60157	0.00927994	0.0395304
AT3G09820	0.605366	1013.18	0.143941	4.20565	2.60331e-05	0.000286549		AT2G46550	-0.531156	1332.23	0.124659	-4.26088	2.03627e-05	0.000233757
AT2G17760	0.604119	1346.19	0.126828	4.76329	1.90458e-06	2.95867e-05		AT5G40600	-0.531065	110.444	0.20514	-2.5888	0.0096312	0.0407127
AT2G26560	0.603348	7468.32	0.194334	3.10469	0.00190478	0.0109082		AT2G42750	-0.530861	1185.82	0.129039	-4.11397	3.88919e-05	0.0004013
AT3G14890	0.603167	86.1951	0.239358	2.51994	0.0117376	0.0476128		AT3G18320	-0.530484	161.915	0.19503	-2.72001	0.00652808	0.0296402
AT3G20810	0.60296	967.325	0.168319	3.58225	0.000340648	0.00258287		AT1G71480	-0.530126	580.262	0.153184	-3.46071	0.000538751	0.00379244
AT4G18250	0.602238	994.882	0.191909	3.13813	0.00170027	0.00993486		AT4G17560	-0.530002	2301.74	0.113408	-4.67342	2.96221e-06	4.37782e-05
AT5G18860	0.602197	94.6388	0.210034	2.86715	0.00414188	0.0204544		AT1G12900	-0.529519	11429	0.130548	-4.05614	4.98911e-05	0.000493376
AT5G54780	0.601424	330.022	0.144584	4.15969	3.18681e-05	0.000339413		AT4G03000	-0.528947	471.307	0.194354	-2.72156	0.00649742	0.0295411
AT3G62200	0.601202	317.465	0.16711	3.59765	0.000321104	0.00246168		AT1G50250	-0.528852	3342.99	0.146015	-3.6219	0.000292453	0.00226453
AT1G03290	0.601197	1952.17	0.109907	5.47002	4.49974e-08	1.05177e-06		AT5G11580	-0.528441	959.192	0.147505	-3.58253	0.000340278	0.00258104
AT3G10985	0.600988	3381.07	0.187669	3.20238	0.00136296	0.00828558		AT4G37510	-0.528278	2529.05	0.10524	-5.01973	5.17431e-07	9.3319e-06
AT1G48960	0.600689	192.881	0.219591	2.73548	0.00622886	0.0285677		AT2G38780	-0.527986	293.857	0.148596	-3.55317	0.00038062	0.00283346
ATMG01090	0.599845	2158.58	0.216573	2.76971	0.00561056	0.0262553		AT3G60200	-0.527017	186.775	0.197887	-2.66322	0.00773968	0.0340611
AT5G57070	0.599693	151.904	0.19407	3.09009	0.00200094	0.0113551		AT2G30570	-0.526479	32945.9	0.163319	-3.22362	0.00126582	0.00778694
AT4G29810	0.599359	2033.65	0.12904	4.64476	3.40476e-06	4.94085e-05		AT1G69780	-0.525708	151.395	0.185686	-2.83116	0.00463789	0.0224886
AT1G63460	0.599153	620.116	0.166995	3.58785	0.000333419	0.00253497		AT3G25690	-0.525172	5125.85	0.207472	-2.53129	0.0113644	0.0464277
AT3G05710	0.598925	500.809	0.147305	4.06589	4.78487e-05	0.000478368		AT4G26555	-0.525171	482.837	0.154354	-3.40237	0.000668035	0.00457094
AT1G12200	0.59844	610.764	0.16482	3.63087	0.00028247	0.00220169		AT1G55480	-0.524208	2252.02	0.108294	-4.84058	1.2946e-06	2.10399e-05
AT1G52600	0.598007	1004.78	0.148509	4.02673	5.6557e-05	0.000547683		AT1G10150	-0.524119	469.232	0.152232	-3.44289	0.000575542	0.00401059
AT4G20110	0.597401	1282.42	0.115589	5.16833	2.36196e-07	4.66691e-06		AT3G02050	-0.524105	932.657	0.129343	-4.05204	5.07727e-05	0.000499505
AT4G15233	0.597229	842.256	0.166031	3.59708	0.000321806	0.00246423		AT2G39140	-0.523921	285.923	0.147612	-3.54931	0.000386241	0.00286361
AT5G48880	0.596467	1010.37	0.184957	3.22489	0.0012602	0.00776443		AT2G24060	-0.523693	818.877	0.136857	-3.82656	0.000129948	0.00112284
AT4G16700	0.596275	117.948	0.194521	3.06534	0.00217419	0.0121815		AT2G02060	-0.523422	144.29	0.187967	-2.78464	0.00535868	0.0253403
AT1G23330	0.595843	204.949	0.188303	3.16428	0.00155469	0.00921645		AT1G24610	-0.523403	354.786	0.151609	-3.45232	0.000555785	0.00389321
AT4G39210	0.595818	1025.6	0.194713	3.05998	0.00221353	0.0123449		AT3G18680	-0.523251	1902.3	0.117867	-4.43933	9.02411e-06	0.000116012
AT4G23010	0.595092	1871.82	0.155709	3.82182	0.000132468	0.00114363		AT3G04350	-0.523107	458.599	0.148389	-3.52523	0.000423109	0.00309319
AT5G26770	0.594685	364.646	0.149377	3.9811	6.85968e-05	0.000648308		AT5G22830	-0.522924	991.04	0.118486	-4.41337	1.01775e-05	0.000128533
AT4G13040	0.594685	473.697	0.148883	3.9943	6.48854e-05	0.000617597		AT1G03380	-0.522887	922.74	0.15528	-3.36738	0.000758872	0.00509855
AT5G11650	0.594295	372.996	0.209548	2.83608	0.00456711	0.0222087		AT1G22740	-0.52251	215.366	0.197858	-2.64083	0.00827028	0.0360039
AT1G03650	0.594133	151.979	0.200283	2.96647	0.00301242	0.0157945		AT1G77122	-0.521698	231.259	0.173736	-3.00282	0.00267494	0.0143304
AT5G39020	0.593789	1096.6	0.165607	3.58553	0.000336394	0.00255545		AT1G11860	-0.521599	9366.84	0.113856	-4.58123	4.62243e-06	6.49635e-05
AT3G28540	0.593553	351.809	0.191923	3.09267	0.00198367	0.0112794		AT4G17360	-0.521564	201.443	0.176961	-2.94733	0.00320528	0.0165974
AT4G16670	0.593244	324.088	0.190863	3.10822	0.0018822	0.0107974		AT3G47450	-0.521319	679.737	0.174474	-2.98795	0.00280856	0.0149207
AT1G69840	0.592072	1401.79	0.146077	4.05315	5.05325e-05	0.000498		AT3G29375	-0.521289	247.197	0.157739	-3.30477	0.000950555	0.00614139
AT1G27770	0.59194	3700.39	0.190689	3.10422	0.0019078	0.0109161		AT4G15510	-0.521148	592.991	0.146394	-3.55989	0.00037101	0.00277738
AT2G40750	0.591812	2650.78	0.164719	3.59286	0.00032707	0.00249599		AT5G35370	-0.520918	571.541	0.147959	-3.52068	0.000430435	0.00313905
AT5G49680	0.591188	257.008	0.191648	3.08476	0.00203718	0.0115119		AT4G13630	-0.520845	368.977	0.150887	-3.45189	0.000556682	0.00389677
AT5G61540	0.590447	199.636	0.182583	3.23386	0.00122131	0.00757838		AT4G15090	-0.520502	204.67	0.203655	-2.55581	0.0105942	0.0439527
AT3G16700	0.590182	164.713	0.200146	2.94876	0.00319053	0.0165424		AT3G61470	-0.520429	53288.4	0.189318	-2.74897	0.00597834	0.0276066
AT5G18480	0.590074	1518.34	0.117574	5.01873	5.20149e-07	9.35972e-06		AT3G56650	-0.52028	871.405	0.146211	-3.55843	0.00037308	0.00278975
AT5G40880	0.58972	280.692	0.156034	3.77945	0.000157178	0.0013239		AT3G13062	-0.520017	1783.36	0.104668	-4.96826	6.75563e-07	1.1843e-05
AT5G09760	0.589643	156.299	0.197792	2.98112	0.00287192	0.0151849		AT3G56860	-0.519914	1220.39	0.160893	-3.23143	0.00123171	0.0076264
AT3G28940	0.589123	12535.7	0.143179	4.11461	3.87842e-05	0.000400524		AT1G09060	-0.519814	636.832	0.17678	-2.94046	0.00327722	0.0168611
AT5G60820	0.588745	231.047	0.192483	3.05869	0.00222308	0.0123844		AT3G20270	-0.519794	263.636	0.155452	-3.34375	0.000826533	0.00546138
AT4G11530	0.58836	147.72	0.185209	3.17673	0.00148947	0.00889554		AT5G39080	-0.519722	573.042	0.124757	-4.16588	3.10152e-05	0.000331562
AT2G07774	0.588348	1024.22	0.141056	4.17101	3.03252e-05	0.000325748		AT2G35820	-0.519113	719.54	0.15369	-3.37767	0.000731036	0.00493634
AT3G07570	0.588193	269.248	0.21655	2.7162	0.00660369	0.0299158		AT3G26510	-0.518916	1976.9	0.135229	-3.83732	0.000124386	0.00108084
AT5G11800	0.587994	317.772	0.196314	2.99517	0.00274291	0.014634		AT1G16790	-0.51879	99.4041	0.201706	-2.57201	0.0101111	0.0422896
AT5G43745	0.58799	356.395	0.198554	2.96137	0.00306276	0.0160041		AT2G21280	-0.518541	960.719	0.110038	-4.7124	2.44817e-06	3.69437e-05
AT3G13720	0.587893	665.065	0.175689	3.34621	0.000819241	0.00542419		AT1G06680	-0.518008	48215.1	0.172013	-3.01144	0.00260009	0.0139989
AT3G53720	0.586886	391.787	0.173791	3.37696	0.000732919	0.00494572		AT1G80030	-0.517641	748.148	0.131699	-3.93049	8.47727e-05	0.000777374
AT2G04305	0.58654	536.982	0.166896	3.5144	0.000440741	0.00319793		AT3G55800	-0.517505	8771.63	0.112952	-4.58165	4.61317e-06	6.48788e-05
AT2G31820	0.58632	923.901	0.182747	3.20837	0.00133492	0.00814476		AT2G42190	-0.517217	348.173	0.176631	-2.92823	0.00340897	0.0174095
AT3G09810	0.584952	779.828	0.134456	4.35051	1.35822e-05	0.000164886		AT5G22620	-0.51707	479.18	0.17391	-2.97321	0.00294704	0.0155289
AT5G40760	0.584707	1031.99	0.111398	5.24882	1.53078e-07	3.14225e-06		AT3G10230	-0.517039	1007.01	0.129199	-4.00188	6.28413e-05	0.000601567
AT2G45290	0.584323	326.211	0.143039	4.08507	4.40633e-05	0.000445857		AT1G54350	-0.516894	1259.08	0.116408	-4.44036	8.98064e-06	0.000115601
AT2G27720	0.584227	2527.97	0.151351	3.86009	0.000113347	0.000997442		AT5G56240	-0.516834	768.951	0.182021	-2.83941	0.00451965	0.0220342
AT5G28830	0.583874	538.352	0.123574	4.72489	2.30237e-06	3.49647e-05		AT1G49980	-0.5166	358.632	0.177241	-2.91467	0.00356061	0.0180369
AT3G60245	0.583689	2501.14	0.158056	3.69292	0.000221698	0.00178632		AT5G58330	-0.51648	3950.91	0.133288	-3.87493	0.000106657	0.000946883
AT1G33610	0.583233	249.386	0.209638	2.7821	0.00540086	0.0254917		AT2G13440	-0.516355	452.294	0.146535	-3.52377	0.000425448	0.0031072
AT4G09970	0.582986	153.318	0.188816	3.08758	0.00201791	0.0114352		AT1G73710	-0.516277	477.207	0.197286	-2.61689	0.00887342	0.0381036
AT5G13190	0.582781	1993.83	0.210901	2.7633	0.00572204	0.0266625		AT1G32160	-0.516213	1007.47	0.131128	-3.93671	8.26069e-05	0.000759946
AT1G08230	0.582778	501.116	0.133591	4.3624	1.28641e-05	0.000157599		AT1G78915	-0.515459	578.282	0.136675	-3.77144	0.00016231	0.00136084
AT1G26690	0.581633	566.862	0.166186	3.4999	0.000465431	0.00334487		AT1G63430	-0.515234	563.35	0.155912	-3.30464	0.000950973	0.00614139
AT2G25490	0.581225	2120.04	0.127115	4.57244	4.82075e-06	6.72323e-05		AT4G07400	-0.515117	103.945	0.205484	-2.50685	0.0121813	0.049016
AT4G30060	0.581142	515.991	0.162813	3.56939	0.000357817	0.0026937		AT4G32420	-0.515049	407.419	0.175485	-2.93501	0.00333542	0.017086
AT2G03450	0.580724	114.99	0.209747	2.76868	0.00562836	0.0263055		AT2G29180	-0.514946	454.181	0.163855	-3.14269	0.00167405	0.00980233
AT3G27997	0.580591	86.8554	0.229	2.53533	0.0112342	0.045952		AT5G05690	-0.51487	2467.69	0.204012	-2.52373	0.0116117	0.0472167
AT3G02880	0.580336	889.89	0.138557	4.18843	2.80894e-05	0.000305495		AT1G64170	-0.514677	921.269	0.185364	-2.77657	0.00549357	0.0258228
AT3G07110	0.580303	2445.74	0.13114	4.42506	9.64156e-06	0.000122769		AT4G31450	-0.514094	566.929	0.138795	-3.70399	0.000212239	0.00171493
AT3G50550	0.580132	398.827	0.175198	3.31129	0.000928668	0.00602732		AT3G17970	-0.513862	747.531	0.13736	-3.741	0.000183291	0.00151308
AT1G14670	0.57919	2745.15	0.141536	4.09219	4.27319e-05	0.000434578		AT3G22460	-0.51378	317.881	0.172872	-2.97203	0.00295835	0.0155639
AT5G49760	0.579172	5152.27	0.14549	3.98083	6.86754e-05	0.000648745		AT3G43540	-0.513624	711.398	0.135408	-3.79315	0.000148747	0.00126457
AT2G01340	0.579015	166.774	0.198819	2.91226	0.0035882	0.0181491		AT5G62790	-0.51362	1822.97	0.114253	-4.49547	6.94154e-06	9.2316e-05
AT4G02520	0.578894	49090.9	0.127434	4.54269	5.5541e-06	7.59288e-05		AT2G43910	-0.513412	2127.69	0.119909	-4.28167	1.85496e-05	0.000215785
AT1G72770	0.578741	414.587	0.227638	2.54237	0.0110102	0.0452665		AT4G00370	-0.513179	1846.42	0.118383	-4.3349	1.45826e-05	0.000175437
AT4G33150	0.578704	522.127	0.174043	3.32506	0.000883996	0.00580502		AT5G43330	-0.513059	551.485	0.143871	-3.56612	0.000362311	0.00272198
AT1G80890	0.578632	400.034	0.162822	3.55378	0.000379736	0.00283003		AT4G19530	-0.512825	823.734	0.201486	-2.54522	0.0109209	0.0450008
AT3G26115	0.578464	160.686	0.196394	2.94543	0.00322511	0.0166673		AT3G47610	-0.512803	266.286	0.198376	-2.585	0.00973783	0.0410882
AT1G49050	0.57812	854.912	0.155632	3.71466	0.000203478	0.00165213		AT2G01110	-0.512366	2681.86	0.108831	-4.70789	2.50295e-06	3.77135e-05
AT1G25580	0.577876	438.212	0.159573	3.62139	0.000293024	0.0022672		AT1G70760	-0.512227	1988.96	0.125057	-4.09594	4.20457e-05	0.000428338
AT2G01670	0.577853	3143.16	0.127429	4.53471	5.76826e-06	7.85886e-05		AT1G07050	-0.511254	2717.54	0.140956	-3.62705	0.000286681	0.00222586
AT3G46110	0.577835	296.152	0.218805	2.64087	0.00826943	0.0360039		AT3G06730	-0.511234	508.382	0.158594	-3.22354	0.00126618	0.00778694
AT5G51830	0.577674	1709.54	0.162402	3.55707	0.000375016	0.00280319		AT3G62410	-0.510788	10973.5	0.121265	-4.21217	2.52925e-05	0.000279626
AT4G32272	0.577139	268.584	0.169186	3.41127	0.000646605	0.00444098		AT3G05937	-0.510751	334.1	0.180539	-2.82903	0.00466893	0.0226118
AT3G21700	0.576958	282.051	0.195156	2.95639	0.00311265	0.0162141		AT2G38465	-0.510544	239.826	0.166462	-3.06703	0.00216197	0.0121214
AT3G49120	0.576537	18548.2	0.126245	4.56683	4.95166e-06	6.88188e-05		AT5G25210	-0.509919	647.747	0.144038	-3.54017	0.000399871	0.00294831
AT5G13500	0.576252	515.935	0.128286	4.49194	7.05781e-06	9.34904e-05		AT1G74850	-0.50972	923.515	0.169852	-3.00096	0.00269132	0.0144008
AT1G17600	0.575855	577.189	0.166164	3.46558	0.000529087	0.00373227		AT2G35960	-0.509534	659.318	0.181399	-2.80891	0.00497101	0.0238158
AT2G47600	0.575621	1325.76	0.137286	4.19285	2.75475e-05	0.000300253		AT5G48150	-0.509427	716.77	0.163209	-3.12132	0.00180045	0.0104178
AT5G56760	0.575448	1114.6	0.163806	3.51298	0.000443109	0.00320814		AT5G13980	-0.509088	1433.89	0.168435	-3.02246	0.00250728	0.0136196
AT1G61250	0.575227	3972.21	0.131299	4.38106	1.18105e-05	0.000146481		AT5G06440	-0.509054	637.086	0.163049	-3.12209	0.00179575	0.0103966
AT1G45688	0.575191	720.281	0.159889	3.59743	0.000321379	0.00246205		AT1G67440	-0.509043	204.395	0.196119	-2.59558	0.00944312	0.0400723
AT5G47240	0.574756	2471.03	0.22255	2.58259	0.00980618	0.0413158		AT2G40070	-0.509016	309.183	0.151081	-3.36915	0.000753993	0.00506917
AT1G64090	0.574745	1427.3	0.152151	3.77745	0.00015844	0.00133229		AT2G41200	-0.508942	162.431	0.171816	-2.96214	0.0030551	0.0159724
AT3G57640	0.574739	382.387	0.194259	2.95863	0.00309014	0.0161094		AT3G22210	-0.508606	1929.88	0.127302	-3.99527	6.46192e-05	0.000615941
AT5G47070	0.574653	1696.8	0.202242	2.84141	0.00449141	0.0219108		AT1G55810	-0.508373	261.645	0.191671	-2.65232	0.00799404	0.0350045
AT1G16560	0.57465	1407.04	0.132762	4.32842	1.50183e-05	0.000179709		AT4G25960	-0.508202	478.168	0.174796	-2.9074	0.00364449	0.0183968
AT1G77280	0.574573	173.885	0.171108	3.35796	0.000785188	0.00523154		AT5G19390	-0.507917	783.287	0.139536	-3.64005	0.000272582	0.00213791
AT4G30350	0.574517	1195.86	0.170545	3.36871	0.000755196	0.00507556		AT1G07530	-0.507879	983.232	0.156961	-3.23571	0.00121341	0.00754335
AT1G20460	0.573566	272.056	0.15624	3.67107	0.000241539	0.00192837		AT3G63190	-0.507871	1754.72	0.124569	-4.07704	4.56118e-05	0.000458749
AT1G24280	0.573338	297.499	0.173055	3.31304	0.000922874	0.00599943		AT2G04842	-0.507636	2449.83	0.128919	-3.93765	8.2285e-05	0.00075768
AT5G23510	0.573242	1014.34	0.122458	4.68115	2.85268e-06	4.23468e-05		AT2G02080	-0.507384	620.473	0.170237	-2.98045	0.00287822	0.0152102
AT2G45500	0.573154	535.168	0.12652	4.53016	5.89386e-06	8.0028e-05		AT4G35920	-0.507208	203.637	0.199955	-2.5366	0.0111933	0.0458501
AT2G18740	0.572934	755.84	0.139273	4.11374	3.89298e-05	0.000401407		AT3G57190	-0.507093	471.632	0.17403	-2.91383	0.00357029	0.0180677
AT4G01070	0.572905	2421.97	0.167718	3.41589	0.000635736	0.00437384		AT1G52870	-0.506772	3217.36	0.147342	-3.43944	0.000582924	0.00405499
AT5G05730	0.572777	3890.6	0.142047	4.03229	5.52348e-05	0.000537214		AT1G21010	-0.506597	340.584	0.194333	-2.60686	0.00913775	0.0390408
AT3G56030	0.571885	205.146	0.177105	3.22907	0.00124192	0.00766834		AT1G64950	-0.506364	4129.91	0.172231	-2.94003	0.00328179	0.016876
AT2G27710	0.571342	2139.59	0.138316	4.13071	3.61652e-05	0.000376727		AT5G54960	-0.506166	7642.99	0.122024	-4.1481	3.35246e-05	0.000352747
AT1G28110	0.571083	229.943	0.169934	3.36062	0.000777691	0.00519194		AT2G06520	-0.506159	23898.8	0.1486	-3.40618	0.000658781	0.00451533
AT3G48930	0.570719	2433.19	0.146803	3.88766	0.000101217	0.00090421		AT1G74910	-0.505707	2072.55	0.115349	-4.38415	1.16441e-05	0.000144776
AT1G80830	0.570353	538.813	0.130467	4.37164	1.2332e-05	0.000152008		AT1G78590	-0.505065	281.625	0.14625	-3.45344	0.000553482	0.00388113
AT2G16500	0.570229	2297.77	0.158189	3.60473	0.00031248	0.00240753		AT1G54110	-0.505058	140.52	0.190512	-2.65105	0.00802412	0.0350749
AT3G16870	0.569869	114.318	0.220613	2.58312	0.00979109	0.0412756		AT2G35660	-0.504824	188.667	0.185263	-2.72491	0.00643188	0.0292963
AT1G33120	0.569745	1634.44	0.111755	5.09818	3.42938e-07	6.52525e-06		AT3G52930	-0.504328	5979.3	0.141561	-3.56261	0.000367189	0.00275289
AT3G02920	0.5696	153.121	0.182731	3.11715	0.00182606	0.0105386		AT5G05580	-0.504201	412.61	0.174826	-2.88402	0.00392634	0.0195542
AT2G17120	0.569528	624.09	0.170889	3.33274	0.000859945	0.00566191		AT1G77210	-0.504178	608.831	0.200206	-2.51829	0.0117925	0.047782
AT4G31800	0.569113	3406.34	0.15738	3.61617	0.000298991	0.00231159		AT4G14890	-0.504126	435.809	0.150184	-3.35673	0.000788699	0.00525145
AT1G03370	0.569096	1489.01	0.131746	4.31966	1.56271e-05	0.000185774		AT5G67600	-0.503955	1535.95	0.159472	-3.16015	0.00157688	0.00932047
AT1G21900	0.569032	1341.85	0.138509	4.10826	3.98654e-05	0.000409581		AT3G02720	-0.503744	955.202	0.12086	-4.16801	3.07274e-05	0.000329539
AT5G43780	0.568285	2200.46	0.187757	3.0267	0.00247239	0.013489		AT1G72890	-0.503684	293.127	0.163008	-3.08993	0.00200202	0.011358
AT2G22480	0.568136	1117.09	0.128845	4.40947	1.03624e-05	0.000130621		AT2G21960	-0.503452	1765.73	0.117051	-4.30113	1.69932e-05	0.000199648
AT5G25540	0.567802	870.796	0.137905	4.11735	3.83257e-05	0.000396197		AT2G21370	-0.503412	635.495	0.132007	-3.81353	0.000136998	0.00117817
AT5G18070	0.567082	165.713	0.196137	2.89125	0.0038371	0.0192		AT5G06280	-0.503405	224.548	0.153273	-3.28437	0.00102211	0.0065365
AT2G01910	0.566936	516.351	0.193239	2.93386	0.00334774	0.0171448		AT5G08540	-0.503401	690.065	0.141103	-3.5676	0.000360267	0.00271012
AT3G49370	0.566864	178.921	0.167693	3.38037	0.000723873	0.00489346		AT2G21860	-0.50311	683.833	0.130594	-3.85248	0.000116927	0.00102535
AT1G17550	0.56653	962.297	0.119455	4.74261	2.10984e-06	3.25233e-05		AT2G15480	-0.503019	1723.04	0.158991	-3.16383	0.00155709	0.00922526
AT2G15730	0.566144	114.857	0.221197	2.55945	0.0104838	0.0435304		AT1G48120	-0.502649	305.302	0.184133	-2.72982	0.00633685	0.0289554
AT2G43510	0.565464	1800.23	0.181486	3.11574	0.00183487	0.0105712		AT2G01320	-0.502122	1509.45	0.159623	-3.14568	0.001657	0.00971958
AT1G51890	0.565443	1018.1	0.212817	2.65694	0.00788534	0.0345797		AT5G61670	-0.501978	772.517	0.121084	-4.14569	3.38789e-05	0.000355542
AT1G11940	0.565386	85.4084	0.220356	2.56578	0.0102945	0.0429222		AT4G39180	-0.501425	179.977	0.189875	-2.64081	0.00827075	0.0360039
AT3G11650	0.565369	363.92	0.212492	2.66066	0.00779866	0.0342461		AT5G06460	-0.501143	677.892	0.1727	-2.90181	0.00371011	0.0186763
AT4G25230	0.56534	1355.88	0.112024	5.0466	4.49738e-07	8.25206e-06		AT3G19800	-0.501077	1029.05	0.134111	-3.73628	0.000186764	0.00153759
AT4G04695	0.565162	421.205	0.141317	3.99924	6.3545e-05	0.000606855		AT3G22420	-0.500686	271.203	0.159688	-3.13539	0.00171624	0.0100085
AT2G39770	0.565101	3464.43	0.122607	4.60903	4.04543e-06	5.75806e-05		AT1G05200	-0.50036	1066.6	0.158731	-3.15226	0.00162012	0.00954507
AT3G63420	0.565023	747.143	0.169857	3.32646	0.000879564	0.00577971		AT4G13970	-0.500203	241.451	0.198691	-2.51749	0.0118194	0.0478451
AT5G56980	0.565013	527.178	0.176656	3.19838	0.00138203	0.00838122		AT1G74970	-0.500114	3205.82	0.132061	-3.787	0.000152474	0.00129079
AT5G57120	0.564971	248.827	0.170276	3.31796	0.000906764	0.0059158		AT5G17640	-0.500076	312.202	0.151328	-3.30459	0.000951141	0.00614139
AT3G13100	0.564335	264.751	0.20177	2.79692	0.00515926	0.0245662		AT1G50450	-0.500039	509.481	0.193002	-2.59085	0.00957388	0.0405414
AT2G31090	0.564155	315.2	0.166711	3.38403	0.000714314	0.00484136		AT1G18485	-0.49914	254.08	0.17887	-2.79053	0.00526224	0.0249625
AT5G06811	0.563889	161.121	0.177456	3.17763	0.00148483	0.00887845		AT3G53990	-0.499073	3349.75	0.164193	-3.03956	0.00236926	0.0130323
AT3G24770	0.563704	293.387	0.184994	3.04714	0.00231029	0.0127709		AT5G66470	-0.498921	477.725	0.193498	-2.57842	0.00992524	0.0416773
AT4G11010	0.563588	2610.94	0.139093	4.05187	5.08098e-05	0.000499505		AT5G38290	-0.498805	312.709	0.147916	-3.37221	0.000745671	0.00501995
AT3G12760	0.562849	937.372	0.150228	3.74662	0.000179231	0.00148655		AT3G28100	-0.498717	346.076	0.156238	-3.19204	0.00141271	0.00852602
AT4G09570	0.562681	874.758	0.128058	4.39394	1.11312e-05	0.000138915		AT5G12440	-0.498666	374.625	0.135116	-3.69065	0.000223685	0.00179756
AT5G04930	0.562537	8194.63	0.13138	4.28175	1.85433e-05	0.000215785		AT3G04550	-0.498568	5728.68	0.124314	-4.01056	6.05756e-05	0.000581822
AT1G18890	0.562286	1103.09	0.139222	4.03876	5.37346e-05	0.000525426		AT5G15760	-0.497945	112.134	0.197163	-2.52555	0.0115517	0.0470393
AT3G06300	0.56195	645.28	0.128522	4.3724	1.2289e-05	0.000151572		AT5G12150	-0.49794	2473.67	0.131467	-3.78756	0.000152136	0.00128846
AT5G45100	0.561872	714.673	0.13824	4.06447	4.81427e-05	0.000480453		AT1G52150	-0.497599	470.325	0.14568	-3.4157	0.000636175	0.00437384
AT3G18620	0.561703	198.279	0.16263	3.45387	0.000552596	0.00387765		AT5G44410	-0.497449	299.877	0.153046	-3.25033	0.00115272	0.00722429
AT5G18600	0.560914	829.511	0.208441	2.69099	0.00712407	0.0318203		AT3G49000	-0.496603	286.634	0.187202	-2.65277	0.00798341	0.0349656
AT1G14010	0.560797	817.205	0.129121	4.34319	1.40428e-05	0.000169554		AT3G62660	-0.494825	907.64	0.195521	-2.5308	0.0113804	0.046474
AT3G29240	0.560789	3008.29	0.129917	4.31653	1.58503e-05	0.000187983		AT4G37920	-0.494049	484.885	0.178195	-2.77252	0.00556246	0.0260765
AT1G09680	0.560384	147.794	0.196075	2.85801	0.00426311	0.0209602		AT4G13640	-0.493967	690.48	0.139592	-3.53864	0.000402196	0.00296001
AT5G02610	0.560335	1452.2	0.141712	3.95403	7.68443e-05	0.000714139		AT4G17140	-0.493464	4163.16	0.182917	-2.69775	0.00698105	0.031314
AT5G03630	0.559747	6277.81	0.104637	5.34943	8.82309e-08	1.93596e-06		AT5G42270	-0.493425	7134.54	0.128088	-3.85224	0.000117042	0.00102591
AT5G58710	0.559503	2452.28	0.140401	3.98505	6.74664e-05	0.00063913		AT3G50685	-0.493326	1073.23	0.163462	-3.018	0.00254452	0.0137659
AT1G62820	0.55924	209.276	0.201208	2.77941	0.0054458	0.0256435		AT5G42520	-0.493316	521.95	0.136097	-3.62472	0.000289272	0.00224337
AT2G25520	0.558162	3008.03	0.128021	4.35991	1.30115e-05	0.000159113		AT2G01950	-0.493268	141.763	0.190543	-2.58875	0.00963261	0.0407127
AT1G65690	0.557712	983.682	0.167951	3.32069	0.000897947	0.00587356		AT2G18290	-0.493094	485.104	0.158171	-3.11747	0.00182409	0.0105302
AT3G55050	0.557575	308.305	0.151525	3.67975	0.000233467	0.00186839		AT1G14150	-0.493077	1438.96	0.132923	-3.70949	0.000207679	0.00168283
AT1G12880	0.557379	114.678	0.212062	2.62838	0.00857925	0.0370972		AT4G36080	-0.492485	784.907	0.188419	-2.61378	0.00895465	0.0383976
AT4G27270	0.557027	120.041	0.213909	2.60404	0.00921333	0.039255		AT1G32990	-0.492341	2747.18	0.11327	-4.34662	1.38252e-05	0.000167127
AT3G02150	0.556562	489.626	0.166617	3.34037	0.00083666	0.0055213		AT3G10060	-0.492235	1143.26	0.140743	-3.49739	0.000469826	0.00336994
AT2G41475	0.556496	586.669	0.146121	3.80846	0.000139837	0.00120079		AT1G12270	-0.490755	532.33	0.17715	-2.77029	0.0056007	0.0262251
AT2G37760	0.556026	1057.33	0.154507	3.59871	0.000319805	0.00245547		AT1G02150	-0.490225	1425.76	0.115641	-4.23919	2.24325e-05	0.000251895
AT4G12600	0.555236	1227.55	0.167154	3.3217	0.000894724	0.00586203		AT1G47128	-0.49002	11471.8	0.12412	-3.94796	7.8821e-05	0.000729338
AT2G26190	0.554994	4150.45	0.170358	3.25781	0.00112275	0.00706299		AT5G24320	-0.49001	368.605	0.147771	-3.31601	0.000913135	0.00594962
AT1G30755	0.554913	897.085	0.174198	3.18554	0.00144485	0.00868336		AT1G48030	-0.488596	2543.76	0.145387	-3.36065	0.000777593	0.00519194
AT2G28890	0.554719	1353.43	0.121963	4.54826	5.40923e-06	7.41136e-05		AT1G02860	-0.488335	221.8	0.164599	-2.96681	0.00300911	0.0157854
AT5G29000	0.554665	504.297	0.13937	3.97979	6.89757e-05	0.000651274		AT2G05710	-0.488164	14217.7	0.184068	-2.65209	0.00799952	0.0350132
AT1G55120	0.554025	418.16	0.212362	2.60887	0.00908416	0.038845		AT2G05620	-0.488145	1366.57	0.139124	-3.50871	0.000450288	0.00325307
AT5G07770	0.553325	748.055	0.158712	3.48634	0.000489677	0.00349483		AT2G26690	-0.487664	449.13	0.177196	-2.75212	0.00592112	0.0273992
AT2G17290	0.553024	1839.48	0.137478	4.02265	5.7548e-05	0.000555156		AT3G11760	-0.487049	176.821	0.174511	-2.79094	0.0052556	0.024947
AT3G53960	0.552941	1370.9	0.173686	3.18357	0.0014547	0.00873737		AT4G04020	-0.487039	3815.61	0.0983509	-4.95205	7.3435e-07	1.274e-05
AT4G35500	0.552518	175.911	0.195996	2.81902	0.00481699	0.0232167		AT1G67660	-0.486831	595.354	0.123056	-3.95618	7.61573e-05	0.000709399
AT1G11200	0.552443	611.561	0.150797	3.66348	0.000248809	0.00198167		AT1G24340	-0.486685	329.732	0.174299	-2.79225	0.00523436	0.0248787
AT3G05560	0.552246	1941.94	0.12553	4.39933	1.08585e-05	0.000136019		AT5G43460	-0.486428	2436.08	0.146559	-3.31899	0.000903442	0.0059003
AT2G32930	0.55145	240.505	0.176795	3.11915	0.00181375	0.0104804		AT5G53580	-0.486221	1034.19	0.11671	-4.16605	3.0992e-05	0.00033149
AT5G27770	0.551159	1692.62	0.168258	3.27568	0.00105407	0.00670878		AT4G19500	-0.486066	1016.48	0.17417	-2.79075	0.00525861	0.0249554
AT4G34570	0.551066	263.444	0.156984	3.51032	0.000447564	0.00323456		AT1G60960	-0.48548	261.941	0.157246	-3.0874	0.00201918	0.0114392
AT5G13860	0.550523	199.751	0.17159	3.20837	0.0013349	0.00814476		AT3G61630	-0.485076	996.711	0.170692	-2.84183	0.00448561	0.0218878
AT1G28510	0.54993	571.788	0.151063	3.6404	0.000272212	0.00213584		AT2G40690	-0.484887	193.304	0.16907	-2.86796	0.00413123	0.0204119
AT1G16930	0.549714	108.585	0.208792	2.63283	0.00846769	0.0367336		AT3G05345	-0.484585	201.943	0.169548	-2.8581	0.00426181	0.020959
AT2G25190	0.549631	409.339	0.168138	3.26893	0.00107956	0.00683201		AT2G33860	-0.484441	509.751	0.156991	-3.08579	0.00203011	0.0114881
AT2G41890	0.549109	213.151	0.193165	2.84269	0.00447339	0.0218494		AT3G20230	-0.484042	978.185	0.121637	-3.97941	6.90873e-05	0.000651715
AT4G00430	0.548806	2114.92	0.167241	3.28153	0.00103245	0.00659211		AT4G31390	-0.483835	1003	0.161496	-2.99596	0.00273587	0.0146042
AT1G54990	0.548105	1236.11	0.125461	4.36872	1.24976e-05	0.000153766		AT1G27480	-0.483673	1066.81	0.113152	-4.27456	1.91519e-05	0.000221378
AT1G12290	0.547382	237.598	0.175335	3.12193	0.00179672	0.0103992		AT3G08510	-0.483536	4859.36	0.117679	-4.10895	3.97467e-05	0.00040857
AT3G55830	0.547261	1698.78	0.12304	4.44784	8.67387e-06	0.000112084		AT2G03340	-0.483516	867.358	0.131213	-3.68497	0.000228731	0.00183286
AT5G10810	0.546399	594.025	0.162468	3.36313	0.000770649	0.00516324		AT3G51510	-0.482998	1607.98	0.126408	-3.82093	0.000132951	0.00114681
AT4G24970	0.54588	302.876	0.144426	3.77965	0.00015705	0.00132338		AT4G00030	-0.482812	413.667	0.13714	-3.52058	0.000430603	0.00313913
AT1G61570	0.545804	823.911	0.166582	3.2765	0.00105103	0.00669367		AT2G36460	-0.482701	9349.65	0.135068	-3.57375	0.0003519	0.00265514
AT2G02360	0.545382	580.622	0.13117	4.15782	3.21306e-05	0.000340941		AT5G27300	-0.482351	162.056	0.185669	-2.59791	0.00937926	0.0398686
AT3G23810	0.544978	1581.39	0.166533	3.27249	0.00106605	0.0067614		AT4G30950	-0.482133	4200.9	0.133472	-3.61223	0.000303573	0.0023434
AT4G30210	0.544731	4881.51	0.18545	2.93735	0.00331033	0.0169922		AT3G61690	-0.481689	1038.6	0.146995	-3.2769	0.00104954	0.00668841
AT1G78190	0.544303	204.055	0.203932	2.66904	0.00760695	0.0335807		AT2G34460	-0.481377	1121.39	0.136006	-3.5394	0.000401044	0.00295262
AT5G55560	0.54396	208.246	0.164229	3.31219	0.000925674	0.00601568		AT1G29070	-0.481373	3232.01	0.147515	-3.26322	0.00110154	0.00695571
AT5G26600	0.543544	968.161	0.116067	4.683	2.827e-06	4.2059e-05		AT4G15560	-0.481251	4839.22	0.146172	-3.29235	0.000993537	0.00637613
AT5G67510	0.543308	746.537	0.191365	2.83912	0.0045238	0.0220474		AT3G13350	-0.481037	387.832	0.149955	-3.20787	0.00133721	0.00815626
AT5G08160	0.543283	1023.91	0.144018	3.77233	0.000161728	0.00135766		AT2G24090	-0.480878	2796.19	0.128151	-3.75242	0.000175133	0.00145497
AT1G01650	0.543208	1657.87	0.122142	4.44734	8.69383e-06	0.00011227		AT1G52510	-0.480704	1104.47	0.147882	-3.2506	0.00115163	0.00721971
AT4G08170	0.543139	309.189	0.168729	3.21901	0.00128635	0.00789886		AT5G58960	-0.480679	282.686	0.160052	-3.00327	0.00267092	0.0143193
AT1G23490	0.542952	4643.98	0.140486	3.8648	0.000111182	0.000981839		AT1G48090	-0.480225	3953.08	0.171785	-2.7955	0.00518194	0.0246499
AT1G69980	0.54286	349.464	0.15539	3.49354	0.000476663	0.00341532		AT3G20500	-0.479675	643.18	0.169689	-2.82679	0.00470167	0.0227539
AT5G67540	0.542759	496.468	0.130525	4.15826	3.20678e-05	0.000340635		AT2G20850	-0.479454	547.712	0.140909	-3.40259	0.000667511	0.00456892
AT4G13920	0.542587	747.002	0.159815	3.39509	0.000686066	0.00468128		AT1G13090	-0.479053	1202.7	0.15319	-3.12718	0.00176492	0.0102417
AT5G54380	0.54255	345.126	0.15985	3.39412	0.000688507	0.004695		AT1G03930	-0.478542	756.892	0.134733	-3.55179	0.000382626	0.00284417
AT3G23560	0.542419	632.587	0.138957	3.90349	9.48168e-05	0.000855014		AT5G48220	-0.478139	791.081	0.133541	-3.58046	0.000342991	0.00259573
AT3G53730	0.54237	431.841	0.21346	2.54084	0.0110585	0.0454184		AT3G59060	-0.4781	1878.56	0.134694	-3.54952	0.000385938	0.00286315
AT2G38870	0.54224	521.785	0.179579	3.0195	0.00253191	0.0137153		AT5G43920	-0.477959	384.818	0.162225	-2.94628	0.00321623	0.0166396
AT4G36150	0.541964	412.534	0.192975	2.80848	0.00497766	0.0238307		AT2G45950	-0.47784	249.918	0.164597	-2.90308	0.00369511	0.0186101
AT1G80290	0.54138	281.889	0.15407	3.51385	0.000441666	0.00320116		AT1G25440	-0.477765	7274.15	0.173771	-2.74939	0.00597061	0.0275837
AT5G09620	0.541071	2180.94	0.128137	4.22258	2.41519e-05	0.000269092		AT2G40300	-0.477752	431.985	0.169407	-2.82014	0.00480034	0.0231587
AT2G40600	0.54071	1145.06	0.156226	3.46108	0.000538018	0.0037886		AT4G12290	-0.477399	6825.47	0.155497	-3.07015	0.0021395	0.0120189
AT5G50460	0.540272	1988.19	0.153558	3.51836	0.000434224	0.00316093		AT3G62010	-0.476883	1207.82	0.174624	-2.73091	0.00631603	0.0288915
AT1G77680	0.540224	1264	0.124032	4.35553	1.32743e-05	0.000161735		AT1G63690	-0.4767	818.245	0.155694	-3.06177	0.00220033	0.0122953
AT5G15470	0.54021	344.65	0.163826	3.29745	0.000975664	0.00627146		AT4G04850	-0.476615	1239.84	0.120461	-3.9566	7.60236e-05	0.000708482
AT3G59540	0.539575	2406.38	0.148513	3.63318	0.000279945	0.00218625		AT5G65740	-0.476504	131.582	0.187888	-2.53611	0.0112091	0.0458867
AT5G24990	0.539424	102.485	0.212944	2.53317	0.0113036	0.0461885		AT4G37560	-0.476479	562.25	0.167946	-2.8371	0.00455259	0.0221553
AT5G16230	0.539295	113.623	0.200354	2.69171	0.00710866	0.0317727		AT5G19500	-0.476215	403.841	0.161606	-2.94676	0.00321118	0.0166237
AT5G02410	0.538929	291.324	0.19595	2.75034	0.00595329	0.0275353		AT5G08050	-0.476145	1381.07	0.136534	-3.48738	0.00048778	0.00348253
ATMG00980	0.538881	250.11	0.186851	2.88401	0.00392643	0.0195542		AT2G24280	-0.475781	1365.8	0.147101	-3.23439	0.00121902	0.00757119
AT1G29310	0.538859	1062.29	0.128335	4.19884	2.68284e-05	0.000293692		AT5G51150	-0.474991	423.16	0.142412	-3.33534	0.00085196	0.00561118
AT1G28230	0.538461	754.895	0.141338	3.80974	0.000139115	0.00119587		AT5G14660	-0.474773	801.478	0.131046	-3.62294	0.000291273	0.00225714
AT3G51440	0.538299	356.33	0.155387	3.46424	0.000531735	0.00374963		AT1G66150	-0.474598	1218.92	0.151459	-3.1335	0.00172735	0.0100587
AT4G39366	0.538096	120.364	0.200461	2.6843	0.00726829	0.032378		AT1G13930	-0.474162	30361	0.146016	-3.24733	0.00116493	0.00728489
AT2G26600	0.536662	705.361	0.135902	3.94888	7.85168e-05	0.000727659		AT2G39930	-0.474032	1436.5	0.151485	-3.12923	0.00175265	0.0101764
AT5G56610	0.536629	172.975	0.189502	2.83178	0.00462891	0.0224559		AT5G22050	-0.473836	297.46	0.15502	-3.0566	0.00223861	0.0124456
AT5G62680	0.53621	3236.71	0.112848	4.75162	2.01792e-06	3.11782e-05		AT1G42970	-0.473749	22417.5	0.107861	-4.39223	1.12196e-05	0.000139843
AT4G18140	0.536042	619.836	0.130818	4.09763	4.17396e-05	0.000425565		AT2G35690	-0.473428	279.675	0.160562	-2.94857	0.00319251	0.0165484
AT4G21720	0.535949	117.746	0.19727	2.71683	0.00659106	0.0298653		AT3G21790	-0.473257	909.061	0.14922	-3.17153	0.00151637	0.00903204
AT4G02940	0.534774	1573.27	0.154617	3.45871	0.000542778	0.00381409		AT3G56720	-0.473166	763.007	0.182094	-2.59847	0.0093641	0.0398297
AT1G30757	0.534429	153.516	0.200452	2.66612	0.00767319	0.0338062		AT4G30620	-0.47311	376.653	0.137155	-3.44946	0.0005617	0.00392505
AT5G24810	0.534321	2467.4	0.152021	3.5148	0.000440089	0.00319667		AT5G47020	-0.472752	771.417	0.156718	-3.01657	0.00255653	0.0138197
AT3G07690	0.534116	272.307	0.15297	3.49165	0.00048005	0.0034359		AT1G12770	-0.472398	900.324	0.143648	-3.28859	0.0010069	0.00645361
AT1G08940	0.533976	162.039	0.190352	2.8052	0.00502849	0.0240225		AT3G13040	-0.47232	925.037	0.141563	-3.33646	0.00084853	0.0055941
AT1G47870	0.533613	152.854	0.198187	2.69248	0.00709232	0.0317108		AT4G20400	-0.472043	670.317	0.185766	-2.54106	0.0110516	0.0453993
AT1G52710	0.533348	337.489	0.184189	2.89566	0.00378358	0.0189794		AT3G19290	-0.471893	693.178	0.131342	-3.59286	0.000327074	0.00249599
AT3G11420	0.533094	201.883	0.206434	2.5824	0.0098117	0.0413303		AT5G04360	-0.471517	1082.28	0.124299	-3.79341	0.000148591	0.00126378
AT1G03430	0.533044	615.19	0.160845	3.31402	0.000919655	0.00598433		AT5G01920	-0.47099	1326.17	0.13274	-3.54822	0.000387844	0.00287337
ATMG00250	0.532441	648.353	0.166605	3.19582	0.00139434	0.00844056		AT2G04039	-0.470776	619.053	0.156342	-3.01119	0.00260223	0.0140064
AT5G45490	0.531759	1783.15	0.175402	3.03166	0.00243213	0.0133196		AT2G23600	-0.470292	2045.6	0.126387	-3.72103	0.000198411	0.00161753
AT2G38360	0.531472	115.275	0.200982	2.64437	0.00818425	0.0357049		AT1G49380	-0.46989	1044.97	0.150792	-3.11615	0.00183227	0.0105623
AT3G04480	0.531402	1075.76	0.149666	3.55059	0.000384365	0.00285498		AT3G07670	-0.469489	977.042	0.119869	-3.91669	8.97715e-05	0.000816493
AT4G01480	0.530848	809.33	0.18078	2.93644	0.00332003	0.0170314		AT4G04040	-0.469371	2306.91	0.10191	-4.60573	4.11022e-06	5.83785e-05
AT1G76260	0.530773	153.843	0.181397	2.92602	0.00343325	0.0175063		AT5G60710	-0.469306	999.059	0.118254	-3.96865	7.22824e-05	0.00067898
AT2G37940	0.530323	3442.11	0.19958	2.6572	0.00787937	0.0345627		AT4G10180	-0.469117	376.07	0.143653	-3.26563	0.00109222	0.0069099
AT1G33140	0.529949	2591.05	0.1	5.29949	1.16128e-07	2.47497e-06		AT1G07910	-0.469065	400.554	0.170081	-2.7579	0.00581741	0.027019
AT4G31590	0.529885	313.819	0.181238	2.92371	0.0034589	0.0175838		AT5G61410	-0.468682	10518.9	0.12136	-3.86191	0.000112502	0.000992182
AT1G27330	0.529855	2577.11	0.151867	3.48894	0.000484939	0.00346595		AT5G23980	-0.468578	234.908	0.18694	-2.50656	0.0121911	0.0490357
AT4G31600	0.529761	292.298	0.182662	2.90023	0.00372887	0.0187582		AT5G16810	-0.468525	407.79	0.161378	-2.90328	0.00369279	0.0186101
AT2G16595	0.529759	300.092	0.168119	3.1511	0.00162656	0.00957462		AT5G23340	-0.468384	347.558	0.164086	-2.85451	0.00431039	0.0211512
AT5G45130	0.528968	1663.74	0.123814	4.27228	1.93484e-05	0.000223264		AT4G02790	-0.468334	911.017	0.155789	-3.00622	0.0026452	0.0142148
AT1G04480	0.528606	2058.33	0.14593	3.62233	0.000291957	0.00226157		AT5G20220	-0.468174	243.951	0.174672	-2.6803	0.00735562	0.0327059
AT3G25020	0.528455	1364.64	0.187346	2.82074	0.00479131	0.0231374		AT1G21000	-0.467631	1559.67	0.160089	-2.92106	0.00348842	0.0177294
AT5G24590	0.528265	1057.19	0.170507	3.0982	0.00194702	0.0111025		AT2G47590	-0.467593	2067.5	0.108446	-4.31175	1.61967e-05	0.000191411
AT2G04650	0.528174	154.775	0.209303	2.52349	0.0116195	0.0472293		AT5G21170	-0.467496	550.638	0.161239	-2.89939	0.00373885	0.0187926
AT5G23520	0.528005	368.155	0.17838	2.96	0.00307641	0.0160545		AT1G30380	-0.46734	17779.4	0.185101	-2.52479	0.0115768	0.0471319
AT5G53650	0.526941	389.629	0.168107	3.13455	0.00172118	0.0100286		AT2G17695	-0.467047	1077.67	0.111351	-4.19437	2.73626e-05	0.000298724
AT4G27230	0.525846	416.902	0.182659	2.87884	0.00399135	0.0198332		AT4G24770	-0.466951	8824.9	0.126132	-3.70208	0.000213843	0.00172719
AT1G19680	0.525108	777.956	0.15963	3.28954	0.00100351	0.00643599		AT5G20830	-0.466407	3077.58	0.170831	-2.73022	0.0063292	0.0289337
AT4G27070	0.524682	551.509	0.15077	3.48002	0.000501372	0.00356814		AT2G45820	-0.465961	1601.99	0.120924	-3.85335	0.000116515	0.00102218
AT1G14360	0.524523	1195.15	0.149958	3.4978	0.000469115	0.00336674		AT1G21350	-0.465922	508.057	0.14225	-3.27538	0.00105521	0.00671206
AT1G22180	0.524407	933.789	0.145105	3.61399	0.000301523	0.00233027		AT3G16230	-0.465366	460.216	0.144035	-3.23092	0.00123392	0.00763536
AT2G29020	0.524169	709.14	0.169401	3.09425	0.0019731	0.0112307		AT5G54770	-0.465072	69959.4	0.13881	-3.35042	0.000806905	0.00536021
AT3G05360	0.523949	326.551	0.185015	2.83193	0.00462677	0.022451		AT1G74880	-0.465056	1629.92	0.132365	-3.51343	0.000442368	0.00320393
AT5G42360	0.523866	215.058	0.183072	2.86153	0.00421607	0.0207595		AT2G36390	-0.46445	3972.46	0.153858	-3.0187	0.00253865	0.0137379
AT1G04870	0.523664	807.238	0.123807	4.2297	2.34005e-05	0.000261302		AT3G13180	-0.46404	461.293	0.145494	-3.1894	0.00142567	0.00859126
AT3G27230	0.52308	830.214	0.187596	2.78833	0.00529813	0.0251013		AT1G62780	-0.463998	2061.61	0.104651	-4.43375	9.26095e-06	0.000118478
AT2G26740	0.5225	3262.11	0.125411	4.16631	3.09568e-05	0.00033129		AT3G63140	-0.46393	5948.17	0.109832	-4.22398	2.40022e-05	0.000267573
AT1G60440	0.522373	397.89	0.142904	3.65543	0.000256754	0.00203205		AT3G17670	-0.463585	189.704	0.170618	-2.7171	0.00658572	0.0298545
AT1G23290	0.522202	1881.33	0.166413	3.13799	0.00170113	0.00993486		AT1G03630	-0.463558	3249.94	0.118513	-3.91144	9.17468e-05	0.000831818
AT5G02600	0.522113	345.784	0.188487	2.77002	0.00560529	0.0262405		AT2G35900	-0.462775	510.874	0.145395	-3.18287	0.00145824	0.00875337
AT2G02810	0.521509	727.196	0.162821	3.20295	0.00136028	0.00827681		AT4G09670	-0.462345	1081.19	0.117858	-3.9229	8.74884e-05	0.000798989
AT5G63490	0.521046	630.276	0.131636	3.95825	7.55014e-05	0.000705053		AT1G05140	-0.462321	1245.69	0.11888	-3.88897	0.00010067	0.000900506
AT4G25900	0.520987	2717.45	0.113708	4.58178	4.61035e-06	6.48788e-05		AT4G21215	-0.462318	756.799	0.153149	-3.01874	0.00253831	0.0137379
AT3G16565	0.520569	1051.65	0.148805	3.49833	0.000468187	0.003363		AT3G04070	-0.462249	426.351	0.183328	-2.52143	0.0116877	0.0474585
AT3G12500	0.520372	432.166	0.20279	2.56606	0.0102861	0.0428963		AT5G65480	-0.462091	1613.78	0.138081	-3.34653	0.000818287	0.00541967
AT3G54110	0.52029	1772.18	0.142032	3.66318	0.000249102	0.00198322		AT2G40890	-0.46207	960.022	0.147218	-3.13869	0.00169707	0.00992268
AT3G24927	0.520019	361.182	0.182892	2.84331	0.00446473	0.0218125		AT1G45230	-0.461943	933.616	0.11701	-3.94789	7.88435e-05	0.000729338
AT3G17420	0.519816	145.619	0.202449	2.56764	0.0102394	0.0427369		AT3G51820	-0.46168	2663.01	0.105174	-4.38968	1.13517e-05	0.000141403
AT5G11950	0.519749	391.194	0.166709	3.1177	0.0018227	0.0105252		AT1G03610	-0.461469	599.211	0.171155	-2.6962	0.00701363	0.031432
AT3G25070	0.519705	1172.56	0.123464	4.20937	2.56084e-05	0.000282807		AT2G17450	-0.461454	1213.81	0.161109	-2.86423	0.00418022	0.0206082
AT1G31010	0.519673	197.856	0.164733	3.15463	0.00160702	0.00947628		AT1G61520	-0.461255	60522.9	0.183913	-2.508	0.0121417	0.0488664
AT5G67590	0.51962	1511.01	0.1776	2.92579	0.00343585	0.0175063		AT3G50790	-0.460876	517.203	0.129691	-3.55364	0.000379938	0.00283048
AT1G22410	0.5182	3545.12	0.179563	2.88589	0.00390309	0.0194524		AT3G14150	-0.460813	383.613	0.175684	-2.62296	0.00871702	0.0376031
AT1G63010	0.517655	1536.44	0.102317	5.05932	4.20762e-07	7.83508e-06		AT4G33090	-0.460694	3725.7	0.13264	-3.47326	0.000514168	0.00364756
AT5G49630	0.517024	777.679	0.167514	3.08645	0.00202561	0.0114691		AT2G33590	-0.46066	1159.13	0.152417	-3.02236	0.00250808	0.0136203
AT5G20900	0.516823	2124.79	0.160932	3.21144	0.00132073	0.00807784		AT1G62850	-0.460618	259.96	0.174048	-2.64649	0.0081331	0.0355126
AT3G47590	0.516796	290.591	0.159309	3.24399	0.0011787	0.00735035		AT2G32970	-0.46052	534.962	0.142033	-3.24234	0.00118552	0.00738372
AT5G04720	0.51548	2170.7	0.154948	3.32678	0.000878547	0.00577491		AT2G20230	-0.460409	2061.08	0.101304	-4.54483	5.49806e-06	7.52139e-05
AT3G07680	0.515424	1819.38	0.114703	4.49357	7.00389e-06	9.28989e-05		AT5G64460	-0.459947	711.066	0.145816	-3.1543	0.00160882	0.00948407
AT4G23470	0.515105	2596.94	0.114615	4.49424	6.98197e-06	9.26693e-05		AT5G02840	-0.459494	707.463	0.160289	-2.86666	0.00414828	0.020481
AT4G37630	0.514638	154.666	0.200316	2.56913	0.0101954	0.042589		AT2G41950	-0.458945	201.564	0.176507	-2.60016	0.00931814	0.0396594
AT2G32060	0.514625	1363.62	0.13755	3.74137	0.000183018	0.00151233		AT1G67090	-0.458916	141267	0.10608	-4.32615	1.5174e-05	0.000181248
AT1G35350	0.514446	1139.72	0.156003	3.29767	0.000974899	0.00626855		AT4G14210	-0.458512	1884.89	0.110645	-4.14398	3.41327e-05	0.000358019
AT2G19710	0.513977	703.368	0.187618	2.73948	0.00615361	0.0282987		AT2G04240	-0.458284	506.709	0.167989	-2.72807	0.00637061	0.0290634
AT5G02680	0.513968	235.618	0.177778	2.89106	0.00383946	0.0192069		AT2G35410	-0.458279	1872.77	0.124783	-3.67262	0.000240078	0.00191747
AT1G72910	0.51313	4024.65	0.1925	2.66561	0.00768486	0.0338502		AT2G16400	-0.4579	827.99	0.160943	-2.84512	0.00443952	0.0217105
AT5G28150	0.512981	238.972	0.177499	2.89005	0.00385182	0.0192591		AT1G77060	-0.457802	497.669	0.157095	-2.91418	0.00356624	0.0180607
AT1G14020	0.512859	320.774	0.147751	3.4711	0.000518338	0.00367195		AT5G12980	-0.457527	202.153	0.174486	-2.62215	0.00873773	0.0376445
AT5G40370	0.512817	6840.41	0.124866	4.10694	4.00937e-05	0.000411084		AT4G33470	-0.457283	1036.68	0.119511	-3.82628	0.000130095	0.00112362
AT4G16490	0.512592	1652.49	0.16353	3.13455	0.00172115	0.0100286		AT3G01690	-0.457095	1594.28	0.127274	-3.59141	0.000328897	0.00250704
AT3G57120	0.512461	212.04	0.175017	2.92806	0.00341084	0.0174126		AT2G42600	-0.457068	8695.01	0.168891	-2.70629	0.00680405	0.0306641
AT1G32330	0.511684	257.632	0.16543	3.09306	0.00198107	0.0112678		AT5G04440	-0.456874	877.137	0.132954	-3.43632	0.000589666	0.00410047
AT3G62530	0.511468	3846.13	0.14266	3.58522	0.000336793	0.00255751		AT2G30950	-0.45683	12124.7	0.131361	-3.47768	0.000505769	0.00359306
AT4G24960	0.511384	585.86	0.185248	2.76053	0.00577075	0.026833		AT5G20040	-0.456774	432.77	0.140744	-3.24541	0.0011728	0.0073204
AT2G21470	0.511147	1021.73	0.123979	4.12284	3.74232e-05	0.000388268		AT3G04940	-0.456541	599.638	0.151466	-3.01414	0.00257705	0.0139082
AT4G01720	0.510736	494.153	0.181529	2.81352	0.00490026	0.0235388		AT5G49660	-0.456072	500.078	0.146231	-3.11885	0.00181556	0.0104871
AT4G17070	0.51058	754.643	0.120107	4.25104	2.12779e-05	0.000241997		AT4G16410	-0.455315	1925.88	0.134843	-3.37664	0.000733771	0.00494981
AT2G37600	0.51016	621.444	0.173661	2.93767	0.00330685	0.0169787		AT1G05190	-0.455178	4787.04	0.111314	-4.08911	4.33024e-05	0.000439489
AT3G63010	0.50979	562.061	0.146611	3.47715	0.000506769	0.00359889		AT5G23060	-0.454917	3967.37	0.114918	-3.95863	7.53795e-05	0.000704772
AT5G42990	0.509644	330.121	0.145388	3.50541	0.000455913	0.00328542		AT3G54660	-0.45443	3075.23	0.128218	-3.5442	0.000393813	0.00291221
AT3G60800	0.509451	607.634	0.143762	3.54371	0.000394537	0.00291538		AT1G22430	-0.454194	828.901	0.115725	-3.92477	8.68136e-05	0.000793911
AT5G08630	0.509119	301.104	0.181272	2.8086	0.00497577	0.0238274		AT4G27600	-0.453935	2044.1	0.116476	-3.89725	9.72907e-05	0.00087457
AT2G46192	0.508334	962.435	0.162027	3.13735	0.00170484	0.00995069		AT3G20930	-0.453886	307.436	0.165666	-2.73977	0.00614822	0.0282804
AT3G22845	0.507681	1403.57	0.130588	3.88765	0.000101219	0.00090421		AT2G32500	-0.453665	393.881	0.150421	-3.01597	0.00256155	0.0138432
AT3G59570	0.507601	263.547	0.165977	3.05826	0.00222625	0.0123917		AT1G30130	-0.453158	258.7	0.168379	-2.6913	0.00711736	0.0317974
AT3G51430	0.50746	1987.08	0.113143	4.4851	7.28787e-06	9.62201e-05		AT4G29070	-0.452551	806.911	0.145755	-3.10488	0.00190354	0.0109042
AT2G25620	0.507377	232.11	0.174044	2.91522	0.00355435	0.0180143		AT3G10770	-0.452455	1294.53	0.145335	-3.11318	0.00185082	0.0106404
AT1G31130	0.506415	1368.17	0.156728	3.23116	0.00123287	0.00763122		AT4G15110	-0.452376	1510.47	0.124854	-3.62325	0.000290929	0.00225534
AT5G53550	0.506392	3071.66	0.118976	4.25624	2.07894e-05	0.000237568		AT1G60550	-0.452316	783.782	0.139741	-3.23682	0.00120869	0.00751653
AT2G36360	0.506082	722.823	0.12525	4.04059	5.33162e-05	0.000521589		AT1G67700	-0.452286	3872.94	0.127283	-3.55338	0.000380309	0.00283219
AT3G56480	0.505961	393.5	0.142326	3.55494	0.000378071	0.00281971		AT1G42540	-0.451943	395.667	0.172532	-2.61947	0.00880658	0.037876
AT4G12040	0.505642	1320.76	0.141427	3.57527	0.000349862	0.00264075		AT1G60870	-0.451869	889.206	0.145668	-3.10205	0.00192186	0.0109777
AT2G31870	0.505591	468.317	0.133426	3.78931	0.000151067	0.00128157		AT4G30993	-0.451323	1269.36	0.140697	-3.20776	0.00133774	0.00815701
AT3G01820	0.505412	609.007	0.15512	3.2582	0.00112122	0.00705557		AT4G16155	-0.451187	853.167	0.169502	-2.66183	0.00777168	0.0341585
AT4G26550	0.505189	391.566	0.15477	3.26412	0.00109804	0.0069402		AT2G24395	-0.450739	199.094	0.178348	-2.5273	0.0114944	0.0468252
AT3G46620	0.50508	1175.06	0.175438	2.87897	0.00398978	0.0198303		AT1G55850	-0.450595	3420.24	0.169158	-2.66375	0.0077276	0.034016
AT5G10740	0.505075	265.365	0.169198	2.98512	0.0028347	0.0150317		AT1G50020	-0.450582	940.239	0.126973	-3.54864	0.000387226	0.00286985
AT3G48570	0.504686	335.362	0.174201	2.89714	0.00376577	0.0189043		AT5G38430	-0.450437	22586.1	0.0942871	-4.77729	1.77671e-06	2.78676e-05
[truncated: 571 more rows]

## Sheet: smd3b-1 Pst vs smd3b-1 MgCl2
gene	log2FoldChange	baseMean	lfcSE	stat	pvalue	padj		gene	log2FoldChange	baseMean	lfcSE	stat	pvalue	padj
AT5G24780	7.97967	2159.89	0.273817	29.1424	1.04397e-186	1.48481e-183		AT5G20630	-2.97456	2109.43	0.227637	-13.0671	5.07722e-39	6.68626e-37
AT5G24770	7.38753	3560.79	0.197428	37.4189	1.92568e-306	6.84707e-303		AT5G35777	-2.96671	82.6129	0.347943	-8.52642	1.50945e-17	5.12779e-16
AT5G07010	7.00809	3662.61	0.214427	32.6829	2.73642e-234	6.48653e-231		AT2G42870	-2.84662	42.0807	0.410368	-6.93675	4.01229e-12	6.55423e-11
AT4G21830	6.8451	487.218	0.316301	21.6411	7.37599e-104	3.93399e-101		AT5G45670	-2.7762	22.5808	0.428803	-6.4743	9.52501e-11	1.23155e-09
AT4G35160	6.62716	259.451	0.386063	17.166	4.77054e-66	1.24115e-63		AT5G54550	-2.72052	152.25	0.255699	-10.6395	1.95151e-26	1.33441e-24
AT2G39030	6.54397	4096.19	0.166062	39.4068	0	0		AT3G44990	-2.56491	673.855	0.238572	-10.7511	5.85815e-27	4.13048e-25
AT5G44430	6.45378	4159.52	0.355637	18.1471	1.35421e-73	4.0691e-71		AT2G42170	-2.56087	31.2934	0.389404	-6.57637	4.82066e-11	6.5673e-10
AT1G51780	6.18988	367.604	0.325874	18.9947	1.88618e-80	6.28747e-78		AT1G13650	-2.5349	66.044	0.338064	-7.49829	6.46575e-14	1.36036e-12
AT3G21500	6.05537	535.297	0.252549	23.977	4.8345e-127	3.96689e-124		AT4G29610	-2.52713	153.284	0.223111	-11.3268	9.66616e-30	8.11882e-28
AT1G52030	6.02421	272.179	0.305572	19.7145	1.61888e-86	6.39576e-84		AT1G10640	-2.48845	15.9854	0.451247	-5.5146	3.49568e-08	2.91772e-07
AT1G54020	5.93117	170.864	0.348645	17.0121	6.68468e-65	1.69775e-62		AT4G12970	-2.48615	61.9777	0.324134	-7.67012	1.71841e-14	3.90422e-13
AT2G26010	5.81009	954.919	0.258148	22.5069	3.55568e-112	2.16734e-109		AT3G58120	-2.47894	30.8935	0.395193	-6.27274	3.54755e-10	4.15842e-09
AT1G52040	5.76159	2272.08	0.167747	34.3469	1.5663e-258	4.17694e-255		AT4G20940	-2.46371	59.8099	0.307534	-8.01117	1.13619e-15	3.06055e-14
AT4G17470	5.71796	1100.14	0.184897	30.9251	5.48759e-210	9.75603e-207		AT3G06160	-2.46215	16.447	0.436813	-5.63662	1.73421e-08	1.53645e-07
AT5G28237	5.5131	310.356	0.310828	17.7368	2.17904e-70	6.1168e-68		AT1G09350	-2.45168	174.185	0.250337	-9.79351	1.20052e-22	6.60102e-21
AT1G73325	5.46499	118.881	0.373721	14.6232	1.99801e-48	3.52277e-46		AT1G20190	-2.43678	154.455	0.291647	-8.35521	6.53155e-17	2.06742e-15
AT5G59580	5.45675	109.992	0.383634	14.2239	6.51638e-46	1.05319e-43		AT4G23870	-2.42667	63.1081	0.288151	-8.42151	3.71656e-17	1.21423e-15
AT1G61120	5.4518	2602.89	0.362003	15.0601	2.96369e-51	5.6453e-49		AT4G26530	-2.40552	5561.32	0.193955	-12.4024	2.53489e-35	2.90749e-33
AT3G11480	5.41795	442.065	0.40975	13.2226	6.50012e-40	8.77681e-38		AT2G40610	-2.40228	126.999	0.334619	-7.17915	7.01443e-13	1.27902e-11
AT4G24340	5.31114	110.788	0.398161	13.3392	1.36975e-40	1.90995e-38		AT4G34900	-2.39538	281.86	0.230353	-10.3987	2.51239e-25	1.61931e-23
AT5G44420	5.28389	7584.52	0.21422	24.6657	2.49537e-134	2.21818e-131		AT5G20740	-2.36945	27.7761	0.404768	-5.85386	4.80306e-09	4.73295e-08
AT5G63450	5.28182	121.905	0.350986	15.0485	3.53093e-51	6.66627e-49		AT2G15090	-2.3627	564.545	0.232836	-10.1475	3.39939e-24	2.07207e-22
AT1G52400	5.21058	7496.53	0.119272	43.6867	0	0		AT5G35740	-2.35464	76.4961	0.33128	-7.10771	1.17985e-12	2.07852e-11
AT1G56650	5.20967	110.02	0.376658	13.8313	1.65e-43	2.58831e-41		AT3G54530	-2.34706	86.8711	0.259258	-9.05297	1.39134e-19	5.82018e-18
AT4G37410	5.19645	63.6739	0.415383	12.51	6.58065e-36	7.8431e-34		AT3G13061	-2.33795	25.1042	0.391214	-5.97615	2.28478e-09	2.38354e-08
AT3G55970	5.18211	2709.08	0.131299	39.4681	0	0		AT5G25460	-2.33517	547.261	0.277734	-8.40794	4.17292e-17	1.35091e-15
AT1G66370	5.09552	53.5056	0.432266	11.7879	4.5054e-32	4.51259e-30		AT4G38850	-2.33246	10.6098	0.483939	-4.81974	1.43749e-06	8.94874e-06
AT1G19640	5.05554	245.848	0.291683	17.3323	2.68285e-67	7.15449e-65		AT5G44020	-2.31956	732.385	0.231906	-10.0022	1.49062e-23	8.7606e-22
AT1G76640	5.05426	71.5725	0.397594	12.7121	5.06478e-37	6.39361e-35		AT2G03230	-2.31909	38.11	0.356052	-6.51335	7.34925e-11	9.7324e-10
AT1G76470	4.98583	139.152	0.314051	15.8759	9.3139e-57	2.09161e-54		AT5G46690	-2.31712	119.528	0.295794	-7.83358	4.74179e-15	1.16153e-13
AT2G39330	4.81964	732.841	0.184974	26.0558	1.15684e-149	1.29895e-146		AT2G05100	-2.31276	2466.75	0.200173	-11.5538	7.06243e-31	6.33066e-29
AT1G19250	4.81858	871.741	0.20479	23.5294	2.04114e-122	1.50158e-119		AT3G27690	-2.31089	377.604	0.240612	-9.60421	7.67414e-22	3.8981e-20
AT2G24850	4.79985	14017.9	0.208615	23.0081	3.86527e-117	2.49884e-114		AT5G13140	-2.31028	278.463	0.215162	-10.7374	6.79217e-27	4.75095e-25
AT2G24210	4.75072	44.6484	0.44593	10.6535	1.67922e-26	1.15563e-24		AT4G01580	-2.29841	23.5001	0.376323	-6.10756	1.01166e-09	1.10794e-08
AT4G13790	4.72792	43.7333	0.446445	10.5901	3.31092e-26	2.23529e-24		AT3G54520	-2.28141	9.1286	0.492812	-4.62937	3.6678e-06	2.10913e-05
AT3G09260	4.69652	198.03	0.253935	18.495	2.26587e-76	7.21493e-74		AT4G17460	-2.28128	64.4945	0.287326	-7.93969	2.02691e-15	5.31883e-14
AT1G75450	4.67581	325.908	0.242635	19.271	9.41859e-83	3.4057e-80		AT2G30420	-2.2791	51.2769	0.289072	-7.88418	3.16608e-15	7.95585e-14
AT3G28220	4.65178	1026.91	0.174516	26.6554	1.54902e-156	1.94392e-153		AT4G01130	-2.273	238.225	0.199686	-11.3829	5.08675e-30	4.41141e-28
AT4G11911	4.64838	53.3594	0.410315	11.3288	9.44927e-30	7.96801e-28		AT1G53520	-2.27288	92.8312	0.249015	-9.12748	7.01152e-20	3.02189e-18
AT5G13220	4.63049	736.536	0.198009	23.3853	6.03591e-121	4.15387e-118		AT5G61350	-2.25674	33.5339	0.409743	-5.5077	3.63557e-08	3.02265e-07
AT4G16590	4.60853	42.0376	0.433893	10.6214	2.37087e-26	1.60572e-24		AT4G18970	-2.24596	106.214	0.287994	-7.79865	6.2571e-15	1.50835e-13
AT3G50280	4.59731	327.648	0.221931	20.715	2.53522e-95	1.17579e-92		AT1G06360	-2.24246	19.4446	0.456152	-4.91603	8.83148e-07	5.753e-06
AT5G24420	4.57877	503.137	0.181196	25.2697	6.88695e-141	6.67847e-138		AT4G34250	-2.23962	71.7289	0.299509	-7.47765	7.56647e-14	1.57794e-12
AT1G54010	4.5709	535.387	0.191881	23.8216	1.99626e-125	1.57734e-122		AT2G29300	-2.23922	52.154	0.277056	-8.0822	6.36065e-16	1.77383e-14
AT3G61930	4.52836	47.669	0.412292	10.9834	4.59413e-28	3.46329e-26		AT3G13750	-2.23494	7824.44	0.215327	-10.3793	3.08049e-25	1.97355e-23
AT1G66280	4.50597	38.338	0.436163	10.3309	5.1063e-25	3.21351e-23		AT2G05070	-2.22444	3003.25	0.201568	-11.0357	2.57145e-28	1.95926e-26
AT2G30830	4.50086	102.217	0.349922	12.8624	7.32263e-38	9.58411e-36		AT4G19170	-2.22424	587.924	0.173973	-12.785	1.9886e-37	2.55571e-35
AT4G16730	4.47666	46.6089	0.448462	9.98225	1.82279e-23	1.06541e-21		AT2G21650	-2.21954	87.7514	0.267398	-8.30052	1.03653e-16	3.18179e-15
AT1G30850	4.46697	44.6351	0.430757	10.37	3.39434e-25	2.16811e-23		AT5G56100	-2.19581	83.1247	0.317512	-6.91566	4.65704e-12	7.52677e-11
AT5G19110	4.46095	60.9281	0.406895	10.9634	5.73039e-28	4.25966e-26		AT3G12610	-2.18816	128.233	0.264036	-8.28737	1.15782e-16	3.53377e-15
AT1G24070	4.4251	196.959	0.243071	18.205	4.71105e-74	1.43579e-71		AT5G25190	-2.18263	46.8739	0.36885	-5.9174	3.27073e-09	3.31801e-08
AT4G15210	4.42438	1263.53	0.382359	11.5713	5.76344e-31	5.27714e-29		AT3G59250	-2.16882	19.3614	0.403868	-5.37012	7.86853e-08	6.14673e-07
AT1G06620	4.41906	918.743	0.141315	31.271	1.15764e-214	2.24519e-211		AT1G12090	-2.16693	1780.28	0.20873	-10.3815	3.01024e-25	1.93435e-23
AT4G08870	4.34569	6586.11	0.146491	29.6653	2.15173e-193	3.27893e-190		AT3G06770	-2.16689	68.1922	0.32561	-6.65485	2.83591e-11	4.00406e-10
AT4G23680	4.30909	118.082	0.284572	15.1424	8.50839e-52	1.65016e-49		AT4G28780	-2.16339	85.5923	0.361963	-5.97683	2.27523e-09	2.37475e-08
AT3G12230	4.22096	39.9463	0.424385	9.94607	2.62349e-23	1.51269e-21		AT5G49170	-2.14959	13.9342	0.460691	-4.666	3.07116e-06	1.79507e-05
AT3G24982	4.19944	2231.76	0.17702	23.723	2.08665e-124	1.58988e-121		AT2G29290	-2.13351	485.526	0.206701	-10.3217	5.62246e-25	3.52793e-23
AT4G10290	4.18958	30.4456	0.46399	9.02947	1.72511e-19	7.17415e-18		AT5G49730	-2.10689	845.472	0.211574	-9.95816	2.32318e-23	1.34682e-21
AT5G36907	4.18597	76.0684	0.335763	12.467	1.12976e-35	1.33901e-33		AT5G50740	-2.10296	43.1217	0.364203	-5.77414	7.73452e-09	7.25311e-08
AT3G44860	4.18498	5994.84	0.22788	18.3648	2.51168e-75	7.88001e-73		AT2G05790	-2.10292	219.899	0.192228	-10.9397	7.44347e-28	5.47583e-26
AT5G26260	4.13905	39.9125	0.416162	9.94575	2.63189e-23	1.51345e-21		AT2G45180	-2.09078	7399.39	0.178985	-11.6814	1.58747e-31	1.52507e-29
AT3G09940	4.07348	1077.4	0.378274	10.7686	4.84255e-27	3.45522e-25		AT1G29440	-2.08283	9.8554	0.488226	-4.26612	1.98898e-05	9.79297e-05
AT3G25180	4.05977	407.696	0.192293	21.1125	6.11088e-99	2.96294e-96		AT5G52930	-2.08075	179.762	0.212907	-9.77303	1.46986e-22	7.95888e-21
AT5G42800	4.0316	87.7463	0.401256	10.0474	9.42888e-24	5.57218e-22		AT4G34220	-2.06521	88.4776	0.348079	-5.93316	2.97157e-09	3.03618e-08
AT4G11320	3.93241	455.455	0.198575	19.8031	2.79761e-87	1.12612e-84		AT3G06880	-2.05022	247.532	0.243245	-8.42861	3.49782e-17	1.15158e-15
AT4G22880	3.91949	56.7483	0.403292	9.71874	2.50857e-22	1.33129e-20		AT1G50732	-2.04566	199.986	0.212786	-9.6137	6.99903e-22	3.56366e-20
AT3G45130	3.91918	130.792	0.270063	14.5121	1.01598e-47	1.734e-45		AT3G46490	-2.04565	24.0853	0.402674	-5.08016	3.77115e-07	2.62577e-06
AT4G02360	3.91307	278.19	0.192973	20.2778	2.02042e-91	8.79664e-89		AT4G01460	-2.03738	91.737	0.291025	-7.00071	2.54672e-12	4.26132e-11
AT3G13610	3.90409	418.512	0.236411	16.514	2.91068e-61	6.89959e-59		AT3G06433	-2.03167	5.56403	0.504821	-4.02454	5.70865e-05	0.000255697
AT5G14650	3.90029	21.3141	0.468014	8.33371	7.83454e-17	2.45076e-15		AT5G45040	-2.02544	101.993	0.266014	-7.61406	2.65607e-14	5.88418e-13
AT4G16740	3.88093	187.308	0.323329	12.003	3.42613e-33	3.61847e-31		AT2G42380	-2.01842	20.9153	0.433574	-4.65531	3.23497e-06	1.88257e-05
AT5G54060	3.85941	46.2907	0.42525	9.07562	1.13036e-19	4.75645e-18		AT1G52190	-2.01696	572.269	0.210784	-9.56885	1.08102e-21	5.43925e-20
AT1G14250	3.8375	3857.65	0.151054	25.4048	2.22967e-142	2.26513e-139		AT5G15230	-2.0164	413.139	0.238103	-8.46858	2.48403e-17	8.30633e-16
AT4G15440	3.81521	587.462	0.173602	21.9768	4.80425e-107	2.84705e-104		AT4G33070	-2.01056	685.512	0.226784	-8.86555	7.6127e-19	2.96367e-17
AT3G16470	3.81495	4347.4	0.102358	37.2706	4.91552e-304	1.49811e-300		AT1G55330	-2.01019	104.641	0.31783	-6.32474	2.53662e-10	3.04195e-09
AT4G32810	3.80418	27.2376	0.433299	8.77957	1.64107e-18	6.1856e-17		AT5G63140	-2.00506	49.4111	0.35911	-5.58341	2.35844e-08	2.03704e-07
AT4G10390	3.77058	217.616	0.20861	18.0748	5.0345e-73	1.47132e-70		AT5G63780	-2.00232	976.605	0.187839	-10.6598	1.56998e-26	1.08395e-24
AT1G35910	3.76435	79.9577	0.330913	11.3756	5.5295e-30	4.75671e-28		AT5G46220	-1.99764	19.0457	0.443278	-4.50652	6.58998e-06	3.59291e-05
AT5G38120	3.76388	40.9316	0.388876	9.67886	3.70819e-22	1.92483e-20		AT1G12845	-1.99598	289.414	0.226575	-8.80934	1.25882e-18	4.82148e-17
AT5G57550	3.74734	163.633	0.306742	12.2166	2.53587e-34	2.78867e-32		AT4G38400	-1.98426	31.0323	0.34138	-5.81245	6.15657e-09	5.93244e-08
AT1G66100	3.73111	528.885	0.173557	21.4979	1.62836e-102	8.27129e-100		AT2G10940	-1.97427	425.097	0.456975	-4.32031	1.55813e-05	7.86775e-05
AT3G28270	3.71088	65.5275	0.332038	11.1761	5.34043e-29	4.28318e-27		AT1G53250	-1.97091	54.7654	0.310743	-6.34258	2.25943e-10	2.73879e-09
AT1G17380	3.70612	1185.48	0.169842	21.821	1.46633e-105	8.23229e-103		AT3G16370	-1.9648	1562.29	0.233304	-8.42163	3.71292e-17	1.21423e-15
AT1G14120	3.67564	32.0623	0.440567	8.34298	7.24398e-17	2.27269e-15		AT3G62550	-1.96208	3683.89	0.158179	-12.4042	2.48035e-35	2.87586e-33
AT1G61820	3.65917	165.267	0.344065	10.6351	2.04545e-26	1.39417e-24		AT3G04290	-1.95906	71.8655	0.345199	-5.67516	1.38556e-08	1.24829e-07
AT5G01900	3.62771	94.3172	0.339442	10.6873	1.16745e-26	8.11279e-25		AT5G05890	-1.95424	95.1812	0.301749	-6.47637	9.3956e-11	1.21704e-09
AT4G13410	3.60891	372.772	0.186305	19.371	1.35592e-83	5.07494e-81		AT3G15450	-1.94568	2459.64	0.211307	-9.20787	3.32675e-20	1.48169e-18
AT1G52410	3.59815	2848.11	0.0960493	37.4615	3.90371e-307	1.66563e-303		AT5G02890	-1.94492	97.5351	0.275762	-7.05291	1.75218e-12	3.00974e-11
AT1G19670	3.57831	5387.22	0.0874713	40.9083	0	0		AT5G19730	-1.94418	31.759	0.370679	-5.24491	1.56363e-07	1.16191e-06
AT1G43160	3.5661	504.888	0.258199	13.8115	2.17391e-43	3.38527e-41		AT2G06850	-1.93997	514.687	0.224921	-8.6251	6.40362e-18	2.27312e-16
AT2G44578	3.55515	86.1232	0.305374	11.6419	2.52233e-31	2.38104e-29		AT1G21500	-1.93983	936.021	0.170278	-11.3921	4.57729e-30	4.00213e-28
AT2G26400	3.54084	224.656	0.301727	11.7352	8.40909e-32	8.30554e-30		AT1G04360	-1.93517	19.0276	0.400031	-4.83757	1.31439e-06	8.23769e-06
AT4G11500	3.49091	40.4579	0.374465	9.3224	1.13738e-20	5.21824e-19		AT3G53190	-1.92667	137.133	0.202951	-9.49328	2.23878e-21	1.09798e-19
AT5G44050	3.48197	61.0166	0.317153	10.9788	4.83171e-28	3.60418e-26		AT2G20800	-1.92573	186.465	0.26038	-7.39584	1.40521e-13	2.84429e-12
AT5G02580	3.46765	19.7086	0.457812	7.5744	3.60797e-14	7.8745e-13		AT3G43960	-1.92536	9.31825	0.468451	-4.11005	3.9557e-05	0.000183021
AT3G46700	3.46059	27.4481	0.411366	8.41244	4.01571e-17	1.30796e-15		AT1G09750	-1.92095	202.245	0.271765	-7.06842	1.5671e-12	2.7203e-11
AT2G13810	3.45719	293.446	0.257939	13.4031	5.79754e-41	8.19103e-39		AT2G34060	-1.91852	16.643	0.420544	-4.56199	5.06699e-06	2.83179e-05
AT3G57950	3.44771	72.4949	0.31623	10.9026	1.12068e-27	8.15992e-26		AT2G29090	-1.91741	35.9205	0.360792	-5.31446	1.06977e-07	8.14795e-07
AT1G52900	3.44711	30.2781	0.455104	7.57433	3.60985e-14	7.8745e-13		AT5G09570	-1.91688	266.637	0.239006	-8.02023	1.05551e-15	2.85402e-14
AT5G24540	3.44205	93.6092	0.331945	10.3693	3.41914e-25	2.17743e-23		AT3G19350	-1.90841	12.8224	0.496253	-3.84564	0.000120239	0.000501896
AT1G09935	3.42969	24.7677	0.440438	7.787	6.86187e-15	1.64484e-13		AT1G13700	-1.90454	110.607	0.242094	-7.86697	3.63338e-15	9.04488e-14
AT4G36950	3.42186	58.3243	0.337359	10.1431	3.55621e-24	2.14924e-22		AT3G15720	-1.90174	207.602	0.278203	-6.83579	8.15552e-12	1.25988e-10
AT2G34810	3.41897	3448.35	0.158677	21.5467	5.69175e-103	2.96165e-100		AT5G62360	-1.90147	744.202	0.215286	-8.83229	1.02557e-18	3.94937e-17
AT4G37430	3.41884	403.566	0.208892	16.3665	3.31486e-60	7.68687e-58		AT1G74670	-1.89873	168.561	0.492868	-3.85242	0.000116958	0.000489637
AT5G05340	3.41717	127.591	0.25928	13.1794	1.15278e-39	1.54676e-37		AT1G69530	-1.89695	2305.17	0.230628	-8.22516	1.94925e-16	5.808e-15
AT4G27860	3.39078	775.898	0.173381	19.5568	3.61097e-85	1.37565e-82		AT2G01918	-1.89449	89.8034	0.279913	-6.76816	1.30429e-11	1.94586e-10
AT3G12145	3.38882	139.854	0.237968	14.2407	5.12444e-46	8.34541e-44		AT2G33330	-1.89005	108.367	0.297717	-6.34846	2.17474e-10	2.64515e-09
AT2G38240	3.38646	1833.65	0.202618	16.7135	1.04429e-62	2.59058e-60		AT1G33170	-1.88665	187.458	0.250439	-7.53339	4.94405e-14	1.05794e-12
AT1G52565	3.37263	90.1263	0.265333	12.711	5.13931e-37	6.44953e-35		AT4G36570	-1.88494	50.115	0.302119	-6.23905	4.40232e-10	5.09599e-09
AT4G11650	3.35378	54.7704	0.369336	9.08056	1.0802e-19	4.56337e-18		AT4G25470	-1.88371	41.0754	0.342802	-5.49504	3.90629e-08	3.23136e-07
AT4G23600	3.33866	25045.4	0.126783	26.3337	7.89202e-153	9.3538e-150		AT5G22920	-1.88275	418.72	0.229831	-8.19191	2.57114e-16	7.54746e-15
AT1G76480	3.30773	19.5584	0.450655	7.33982	2.13876e-13	4.21703e-12		AT4G29905	-1.88195	205.691	0.445546	-4.22392	2.40092e-05	0.000116518
AT1G75040	3.30759	4337.17	0.171692	19.2647	1.06277e-82	3.77884e-80		AT2G27385	-1.88009	257.954	0.275963	-6.81284	9.56922e-12	1.46239e-10
AT3G15950	3.30587	89.8076	0.280079	11.8034	3.75027e-32	3.77397e-30		AT2G42065	-1.87955	168.663	0.245377	-7.65985	1.86145e-14	4.19348e-13
AT2G26020	3.293	365.462	0.281911	11.681	1.59412e-31	1.52507e-29		AT5G52940	-1.87595	541.469	0.205869	-9.11231	8.06476e-20	3.46184e-18
AT1G71390	3.2904	121.462	0.316009	10.4123	2.17791e-25	1.41227e-23		AT1G04520	-1.87472	45.2781	0.3155	-5.94205	2.81477e-09	2.88843e-08
AT3G57260	3.28766	9875.31	0.176528	18.6241	2.05049e-77	6.62805e-75		AT4G12980	-1.87205	162.071	0.26633	-7.02906	2.07936e-12	3.53475e-11
AT1G57560	3.27994	178.198	0.212951	15.4023	1.57986e-53	3.1208e-51		AT3G46370	-1.86841	114.476	0.203026	-9.20283	3.48643e-20	1.54314e-18
AT1G65890	3.27944	45.8145	0.353665	9.27274	1.81419e-20	8.18265e-19		AT2G28630	-1.8667	348.03	0.13561	-13.7652	4.12999e-43	6.25102e-41
AT4G29700	3.26849	401.4	0.161422	20.2481	3.69171e-91	1.57518e-88		AT5G66520	-1.86288	263.847	0.228416	-8.15566	3.47283e-16	1.00802e-14
AT1G30135	3.26487	51.1725	0.367735	8.87831	6.78849e-19	2.65249e-17		AT5G24105	-1.86192	32.3672	0.369187	-5.0433	4.57569e-07	3.14086e-06
AT1G80590	3.24389	15.8019	0.462824	7.00892	2.40168e-12	4.03127e-11		AT4G38840	-1.85966	163.629	0.29293	-6.34849	2.17444e-10	2.64515e-09
AT3G16400	3.20713	954.239	0.132948	24.1231	1.43023e-128	1.2205e-125		AT2G29310	-1.85937	659.399	0.169943	-10.9412	7.3244e-28	5.40688e-26
AT1G03940	3.18405	19.5961	0.461711	6.89619	5.34139e-12	8.55505e-11		AT1G51080	-1.85907	91.1881	0.252241	-7.3702	1.70367e-13	3.4e-12
AT5G23820	3.18338	553.314	0.162749	19.56	3.38875e-85	1.31447e-82		AT1G25230	-1.8471	158.545	0.211748	-8.7231	2.70686e-18	9.90536e-17
AT5G38130	3.16956	12.055	0.488762	6.48488	8.88038e-11	1.15591e-09		AT2G20720	-1.84159	1131.61	0.184942	-9.95764	2.33548e-23	1.35028e-21
AT1G23850	3.16297	139.213	0.237579	13.3134	1.93578e-40	2.68168e-38		AT2G21210	-1.84153	214.43	0.317287	-5.80399	6.47536e-09	6.19486e-08
AT4G21840	3.1553	253.769	0.238254	13.2434	4.92486e-40	6.69216e-38		AT4G24670	-1.83591	43.0568	0.35953	-5.10641	3.28329e-07	2.3104e-06
AT5G55410	3.12334	46.4873	0.333666	9.3607	7.9208e-21	3.72208e-19		AT1G18620	-1.83083	554.021	0.213066	-8.5928	8.48738e-18	2.99289e-16
AT5G27060	3.12212	897.081	0.22846	13.6659	1.62176e-42	2.43653e-40		AT4G03210	-1.82732	56.7902	0.336561	-5.4294	5.65443e-08	4.54699e-07
AT5G66690	3.11201	14.8654	0.468448	6.64323	3.06881e-11	4.29312e-10		AT3G01500	-1.82503	16500.8	0.210755	-8.65951	4.73808e-18	1.69317e-16
AT4G37140	3.10046	16.5702	0.456709	6.78868	1.13161e-11	1.70613e-10		AT4G34138	-1.8198	1478.43	0.134591	-13.521	1.17595e-41	1.71833e-39
AT2G22760	3.09129	21.1758	0.443614	6.96841	3.20542e-12	5.31347e-11		AT3G53800	-1.81783	771.516	0.153011	-11.8804	1.49597e-32	1.54179e-30
AT5G53750	3.08661	524.906	0.153517	20.106	6.53608e-90	2.73413e-87		AT3G15570	-1.81721	315.327	0.271421	-6.69518	2.15407e-11	3.10088e-10
AT1G79310	3.08576	14.1829	0.467939	6.59437	4.27078e-11	5.85934e-10		AT5G01015	-1.8151	23.1336	0.387943	-4.67879	2.88571e-06	1.69738e-05
AT4G01080	3.08205	256.097	0.198012	15.5649	1.25969e-54	2.66082e-52		AT1G56720	-1.81507	37.5781	0.359375	-5.05062	4.40389e-07	3.02975e-06
AT4G16260	3.07112	1094.47	0.205605	14.937	1.89375e-50	3.48287e-48		AT4G38660	-1.81382	49.0211	0.329578	-5.50348	3.72362e-08	3.09104e-07
AT2G32460	3.06017	17.3823	0.463832	6.59758	4.17927e-11	5.74118e-10		AT2G36790	-1.81084	516.586	0.245612	-7.37277	1.67119e-13	3.34143e-12
AT1G67000	3.05902	532.81	0.183674	16.6547	2.7991e-62	6.78591e-60		AT5G58310	-1.80823	295.539	0.224932	-8.03902	9.05611e-16	2.46747e-14
AT3G16460	3.05512	683.438	0.149738	20.4031	1.56837e-92	7.11907e-90		AT3G18710	-1.80631	63.9531	0.293417	-6.15614	7.45392e-10	8.29968e-09
AT2G24195	3.04885	25.21	0.399424	7.63311	2.29161e-14	5.1086e-13		AT1G60590	-1.8052	20.0541	0.408994	-4.41377	1.01586e-05	5.34855e-05
AT1G61110	3.04285	11.0332	0.49219	6.18227	6.31861e-10	7.13234e-09		AT1G55260	-1.80164	113.569	0.27265	-6.60788	3.89861e-11	5.37987e-10
AT5G67210	3.03336	114.337	0.226785	13.3755	8.40889e-41	1.18023e-38		AT3G06070	-1.7993	289.133	0.172184	-10.4498	1.46782e-25	9.60563e-24
AT5G22545	3.02567	261.521	0.239077	12.6557	1.041e-36	1.29121e-34		AT4G33660	-1.796	111.627	0.271516	-6.6147	3.72298e-11	5.15085e-10
AT4G11310	3.02549	12.2194	0.481223	6.28707	3.23511e-10	3.82528e-09		AT1G17970	-1.7942	156.171	0.220881	-8.12291	4.55145e-16	1.29879e-14
AT3G45060	3.02163	371.197	0.254309	11.8817	1.47305e-32	1.52554e-30		AT3G46880	-1.79139	12.7814	0.464235	-3.85881	0.000113942	0.000478322
AT5G21960	3.01017	137.687	0.284481	10.5813	3.6404e-26	2.44998e-24		AT5G08000	-1.78542	35.8817	0.321726	-5.54951	2.86468e-08	2.43487e-07
AT3G59930	2.99241	206.582	0.267808	11.1737	5.48246e-29	4.38063e-27		AT1G02620	-1.78312	11.2392	0.444082	-4.0153	5.93712e-05	0.000265206
AT2G20825	2.98072	15.3029	0.461777	6.45489	1.08301e-10	1.39186e-09		AT3G23880	-1.78074	98.2849	0.31593	-5.63649	1.73548e-08	1.53693e-07
AT1G44350	2.96949	1433.94	0.12696	23.3893	5.49414e-121	3.90707e-118		AT2G18300	-1.77233	956.77	0.222462	-7.96687	1.62743e-15	4.31837e-14
AT1G80165	2.95497	73.4756	0.273797	10.7926	3.73232e-27	2.68098e-25		AT5G20250	-1.77033	2577.52	0.15767	-11.2281	2.96928e-29	2.4553e-27
AT3G46660	2.94489	1028.07	0.189672	15.5263	2.30389e-54	4.77196e-52		AT1G55370	-1.76721	351.07	0.194174	-9.10113	8.93981e-20	3.81444e-18
AT3G27809	2.93462	9.54053	0.493738	5.94368	2.78701e-09	2.86269e-08		AT1G18400	-1.76677	64.6184	0.312471	-5.65419	1.56581e-08	1.39945e-07
AT2G30770	2.93047	2023.05	0.394027	7.43724	1.02809e-13	2.11302e-12		AT1G18265	-1.76664	61.5112	0.274372	-6.43887	1.20369e-10	1.53219e-09
AT4G15280	2.9152	145.724	0.232118	12.5591	3.54351e-36	4.2953e-34		AT4G34790	-1.76559	11.8439	0.462032	-3.82136	0.000132718	0.000548086
AT5G38710	2.90688	1036.04	0.200294	14.5131	1.0009e-47	1.72204e-45		AT2G37640	-1.76543	93.6254	0.314008	-5.62225	1.88482e-08	1.66023e-07
AT4G08770	2.89998	192.44	0.233689	12.4096	2.31883e-35	2.70327e-33		AT3G26932	-1.76324	18.137	0.417081	-4.22757	2.36232e-05	0.000114749
AT2G27690	2.89655	264.173	0.186628	15.5205	2.52128e-54	5.12276e-52		AT1G48100	-1.76253	44.3907	0.340889	-5.17038	2.33618e-07	1.69007e-06
AT3G22620	2.89106	105.888	0.260614	11.0932	1.353e-28	1.05347e-26		AT5G16000	-1.7604	153.679	0.256655	-6.85903	6.93311e-12	1.08598e-10
AT1G61800	2.86456	566.956	0.164441	17.42	5.82034e-68	1.57179e-65		AT2G21140	-1.75859	12.6467	0.472848	-3.71916	0.00019989	0.000796647
AT1G73260	2.86029	1322.15	0.430508	6.64399	3.05308e-11	4.27391e-10		AT5G51720	-1.75511	131.432	0.262752	-6.67972	2.39391e-11	3.42533e-10
AT3G51450	2.85047	1564.72	0.166306	17.14	7.46904e-66	1.91981e-63		AT1G14700	-1.75476	157.554	0.235319	-7.45693	8.85585e-14	1.83072e-12
AT3G16450	2.84649	11.8546	0.48962	5.81367	6.11183e-09	5.89465e-08		AT4G36410	-1.75266	132.03	0.205258	-8.53883	1.35592e-17	4.6432e-16
AT3G26330	2.83995	13.2815	0.481583	5.89711	3.69926e-09	3.72265e-08		AT3G29030	-1.75143	113.082	0.217616	-8.04826	8.3981e-16	2.29405e-14
AT3G45140	2.83315	84586.4	0.0873386	32.4387	7.83047e-231	1.67055e-227		AT1G77580	-1.74575	110.169	0.260743	-6.69526	2.15282e-11	3.10088e-10
AT5G13320	2.81782	2888.01	0.381088	7.39414	1.42324e-13	2.87804e-12		AT5G65410	-1.74357	67.4414	0.25388	-6.86769	6.52517e-12	1.02812e-10
AT2G39420	2.79992	1357.73	0.146529	19.1083	2.15483e-81	7.41472e-79		AT4G36540	-1.74118	490.16	0.253486	-6.86893	6.46854e-12	1.02071e-10
AT3G60120	2.79621	43.9841	0.368745	7.58304	3.37548e-14	7.39347e-13		AT4G12470	-1.7331	1397.95	0.115747	-14.9732	1.09948e-50	2.03968e-48
AT5G67080	2.78768	217.9	0.23829	11.6987	1.2944e-31	1.26095e-29		AT5G23360	-1.73129	62.6024	0.2524	-6.85932	6.91889e-12	1.08455e-10
AT4G39030	2.78081	2582.51	0.226004	12.3043	8.59174e-35	9.64717e-33		AT1G67750	-1.73062	70.6176	0.32707	-5.29129	1.21459e-07	9.19843e-07
AT4G37150	2.78047	94.8252	0.245747	11.3143	1.11436e-29	9.32305e-28		AT5G14740	-1.72613	11835.9	0.196768	-8.77241	1.74886e-18	6.58026e-17
AT2G45220	2.77753	2085.17	0.151992	18.2742	1.32933e-74	4.11014e-72		AT1G02520	-1.72212	1699.28	0.179576	-9.58989	8.81754e-22	4.44712e-20
AT2G14610	2.77639	10279.1	0.145984	19.0184	1.2002e-80	4.0643e-78		AT4G37030	-1.71655	661.569	0.21375	-8.03067	9.69398e-16	2.6379e-14
AT5G41610	2.76189	100.791	0.252714	10.9289	8.38358e-28	6.14623e-26		AT3G62930	-1.71267	49.3647	0.354706	-4.82841	1.37629e-06	8.58784e-06
AT1G76790	2.75518	3082.57	0.125405	21.9702	5.55579e-107	3.20344e-104		AT5G26200	-1.71097	20.1087	0.409795	-4.17518	2.97745e-05	0.00014182
AT1G04580	2.75303	34.3957	0.353343	7.79138	6.6283e-15	1.59243e-13		AT4G25835	-1.70274	104.15	0.210684	-8.08196	6.37361e-16	1.77512e-14
AT3G60470	2.74908	67.6794	0.28662	9.59138	8.69188e-22	4.39414e-20		AT5G40150	-1.70238	33.9007	0.330353	-5.15322	2.56055e-07	1.84301e-06
AT5G36220	2.74652	1563.86	0.105679	25.9893	6.55093e-149	6.98787e-146		AT1G32860	-1.6998	355.485	0.193359	-8.79091	1.48351e-18	5.62151e-17
AT1G52000	2.74101	1694.71	0.126413	21.683	2.97089e-104	1.62516e-101		AT5G15780	-1.69925	14.0069	0.423556	-4.01186	6.02434e-05	0.000268709
AT5G39110	2.73944	16.8067	0.493329	5.55296	2.80866e-08	2.39201e-07		AT1G23052	-1.69891	29.7176	0.348917	-4.86911	1.12103e-06	7.1221e-06
AT4G13860	2.73622	42.1057	0.321524	8.51017	1.73676e-17	5.87194e-16		AT1G73830	-1.6967	51.8718	0.311008	-5.45549	4.8838e-08	3.97069e-07
AT1G66380	2.72122	9.53328	0.489553	5.55858	2.71978e-08	2.3256e-07		AT1G29460	-1.69556	11.7657	0.456989	-3.71028	0.000207033	0.000822349
AT3G55110	2.71378	121.118	0.260005	10.4374	1.67295e-25	1.09146e-23		AT5G47500	-1.69488	7.63207	0.488496	-3.46958	0.000521265	0.00186933
AT5G10625	2.71006	288.189	0.196861	13.7663	4.06269e-43	6.2355e-41		AT2G15890	-1.69281	8110.76	0.124883	-13.5552	7.37723e-42	1.09296e-39
AT5G05600	2.70733	4336.51	0.0970773	27.8884	3.68649e-171	4.91548e-168		AT5G50915	-1.69143	77.4436	0.342944	-4.93209	8.13558e-07	5.3306e-06
AT3G47540	2.68367	743.415	0.202474	13.2544	4.25712e-40	5.82188e-38		AT5G49100	-1.69033	152.748	0.2644	-6.39309	1.62563e-10	2.02341e-09
AT1G62660	2.68101	1473.72	0.12731	21.0588	1.89784e-98	8.99743e-96		AT4G25480	-1.69028	46.4283	0.34696	-4.8717	1.1064e-06	7.04139e-06
AT2G38380	2.67644	9.60172	0.492034	5.43953	5.34202e-08	4.31692e-07		AT1G27460	-1.68856	168.001	0.201139	-8.39501	4.65872e-17	1.49908e-15
AT5G60300	2.67605	773.056	0.126693	21.1223	4.96302e-99	2.46235e-96		AT5G57780	-1.68803	16.154	0.491689	-3.43313	0.000596658	0.00210886
AT1G17750	2.6738	582.535	0.216926	12.3258	6.57481e-35	7.42154e-33		AT5G62730	-1.68413	23.1559	0.383282	-4.39398	1.11296e-05	5.79825e-05
AT2G38760	2.67141	65.976	0.265716	10.0537	8.85204e-24	5.24582e-22		AT5G39210	-1.68405	345.581	0.185434	-9.08167	1.06926e-19	4.52611e-18
AT3G04320	2.6532	31.5927	0.409649	6.47675	9.37194e-11	1.21471e-09		AT3G05180	-1.68339	87.6923	0.246047	-6.84174	7.8237e-12	1.21301e-10
AT5G41120	2.64907	233.504	0.172461	15.3604	3.01523e-53	5.90155e-51		AT1G19610	-1.68204	95.1682	0.241395	-6.96802	3.21442e-12	5.32426e-11
AT3G44326	2.6433	52.1927	0.319893	8.26307	1.41974e-16	4.27808e-15		AT3G12110	-1.68129	16.8934	0.406104	-4.14005	3.47231e-05	0.000162845
AT4G21850	2.63096	683.148	0.236332	11.1325	8.71851e-29	6.91453e-27		AT4G27440	-1.67867	6263.71	0.150048	-11.1876	4.68919e-29	3.77506e-27
AT5G39120	2.62885	7.52316	0.500211	5.25549	1.4763e-07	1.10278e-06		AT4G21490	-1.67774	39.263	0.299693	-5.59818	2.16608e-08	1.88233e-07
AT2G22770	2.62824	21.2672	0.421074	6.24175	4.32707e-10	5.01705e-09		AT3G27355	-1.67105	5.048	0.501147	-3.33446	0.000854665	0.00291502
AT1G79400	2.62524	62.3139	0.330892	7.93384	2.12464e-15	5.52769e-14		AT4G25990	-1.66806	28.6699	0.406692	-4.10154	4.1041e-05	0.000189231
AT3G12500	2.6198	118.683	0.284525	9.20762	3.3344e-20	1.482e-18		AT1G78340	-1.66762	83.1033	0.287787	-5.79465	6.84634e-09	6.51471e-08
AT3G49620	2.61033	337.807	0.432681	6.03292	1.61021e-09	1.70652e-08		AT5G26790	-1.66739	5.23688	0.502264	-3.31976	0.000900955	0.0030524
AT4G06744	2.60142	164.691	0.219136	11.8713	1.66912e-32	1.71197e-30		AT1G74070	-1.66515	418.598	0.221563	-7.5155	5.66956e-14	1.20114e-12
AT3G22560	2.60035	11.0038	0.473641	5.49012	4.01651e-08	3.31355e-07		AT4G34760	-1.66496	31.2051	0.432317	-3.85126	0.000117511	0.00049166
AT5G66890	2.59734	59.874	0.353163	7.35451	1.91627e-13	3.81358e-12		AT3G28190	-1.65962	3.24456	0.497747	-3.33425	0.000855285	0.00291666
AT1G11580	2.57999	1154.59	0.155521	16.5893	8.33165e-62	1.99716e-59		AT1G47520	-1.65528	40.0637	0.294833	-5.6143	1.97356e-08	1.73196e-07
AT5G22570	2.57457	167.925	0.452282	5.6924	1.25268e-08	1.13674e-07		AT3G60100	-1.65365	29.6847	0.372766	-4.43616	9.15788e-06	4.8649e-05
AT1G26930	2.57455	164.729	0.201273	12.7913	1.83351e-37	2.37067e-35		AT5G41050	-1.64945	124.638	0.261096	-6.3174	2.65996e-10	3.17914e-09
AT4G15200	2.55246	9.07896	0.49587	5.14744	2.64071e-07	1.89432e-06		AT4G21445	-1.64687	263.626	0.187819	-8.76841	1.81205e-18	6.79408e-17
AT1G70700	2.54639	4781.13	0.0847822	30.0345	3.47556e-198	5.70365e-195		AT4G39250	-1.64527	4.63209	0.505185	-3.25675	0.00112694	0.00372862
AT1G51760	2.54511	7407.42	0.140631	18.0978	3.3141e-73	9.81985e-71		AT2G18260	-1.6436	28.8811	0.352506	-4.66261	3.12227e-06	1.82245e-05
AT4G14630	2.54301	183.138	0.261754	9.71527	2.59562e-22	1.37067e-20		AT5G02760	-1.64337	101.053	0.474834	-3.46094	0.000538298	0.00192202
AT1G10070	2.54007	773.202	0.246895	10.2881	7.97421e-25	4.97432e-23		AT5G23350	-1.64261	20.3876	0.379778	-4.3252	1.52396e-05	7.72076e-05
AT5G38030	2.53653	14.8689	0.453006	5.59934	2.15174e-08	1.87139e-07		AT1G56250	-1.64127	15.055	0.462481	-3.54883	0.000386944	0.00143716
AT5G45810	2.53105	40.1569	0.331948	7.62484	2.44331e-14	5.43541e-13		AT2G05160	-1.63955	176.46	0.245229	-6.68577	2.29711e-11	3.29567e-10
AT5G06870	2.52718	829.097	0.130577	19.3539	1.88949e-83	6.95007e-81		AT2G37950	-1.63709	17.437	0.398662	-4.10647	4.01758e-05	0.000185602
AT2G47950	2.52405	63.4569	0.282838	8.924	4.49741e-19	1.79341e-17		AT3G58150	-1.63645	238.27	0.204399	-8.00615	1.18352e-15	3.18001e-14
AT1G05010	2.52106	21185.3	0.176625	14.2735	3.2e-46	5.29216e-44		AT3G08940	-1.63519	5509.51	0.194387	-8.41204	4.02957e-17	1.31047e-15
AT1G64210	2.51629	7.31717	0.502508	5.00747	5.51503e-07	3.73991e-06		AT3G12710	-1.63485	23.2289	0.386885	-4.22568	2.38225e-05	0.000115664
AT3G04717	2.51601	27.4557	0.369759	6.80445	1.01436e-11	1.54463e-10		AT5G51440	-1.63447	601.819	0.209111	-7.81631	5.43953e-15	1.31573e-13
AT5G56880	2.5133	8.92989	0.497004	5.0569	4.26118e-07	2.93726e-06		AT3G47030	-1.63329	7.02971	0.485782	-3.36218	0.000773295	0.00266303
AT5G24910	2.5055	62.0022	0.298442	8.39526	4.64855e-17	1.49807e-15		AT3G18850	-1.63096	51.5476	0.27618	-5.90544	3.51697e-09	3.54924e-08
AT3G28600	2.4983	20.4172	0.43567	5.73439	9.78636e-09	9.04211e-08		AT4G03190	-1.63032	58.6004	0.272112	-5.99137	2.08083e-09	2.18038e-08
AT2G04450	2.49804	403.052	0.200415	12.4643	1.16849e-35	1.37727e-33		AT1G68190	-1.62859	295.898	0.240256	-6.77856	1.21375e-11	1.82225e-10
AT1G10586	2.49627	11.5602	0.468336	5.33009	9.81656e-08	7.54146e-07		AT1G32760	-1.62855	23.0949	0.357647	-4.5535	5.27597e-06	2.93501e-05
AT3G48520	2.49346	890.635	0.175008	14.2477	4.63601e-46	7.60804e-44		AT4G32280	-1.62783	11.5097	0.463639	-3.51099	0.000446441	0.00163368
AT3G20370	2.48685	12.8794	0.463743	5.36256	8.20486e-08	6.37678e-07		AT2G05420	-1.62557	3.20369	0.49657	-3.27359	0.00106189	0.00353698
AT4G14090	2.4784	94.5444	0.3292	7.52855	5.13054e-14	1.09346e-12		AT3G55240	-1.62308	20.756	0.382973	-4.23809	2.25428e-05	0.000109902
AT1G26390	2.4738	1377.98	0.224876	11.0007	3.79219e-28	2.86888e-26		AT1G32540	-1.62256	505.296	0.167897	-9.66405	4.28558e-22	2.21377e-20
AT2G23010	2.46754	267.193	0.157416	15.6753	2.23073e-55	4.80711e-53		AT2G22980	-1.62187	519.136	0.195478	-8.29695	1.06821e-16	3.2696e-15
AT4G33150	2.46728	1135.94	0.204426	12.0693	1.53478e-33	1.64537e-31		AT1G43675	-1.62047	141.664	0.221709	-7.30898	2.69182e-13	5.20646e-12
AT1G44800	2.4654	1004.54	0.22261	11.075	1.65956e-28	1.27816e-26		AT2G30820	-1.62023	13.181	0.439051	-3.69031	0.000223984	0.000883267
AT1G72120	2.46253	703.978	0.136498	18.0408	9.32161e-73	2.68739e-70		AT1G09170	-1.61892	4.29519	0.505049	-3.20548	0.00134839	0.00437981
AT3G30393	2.46082	42.0154	0.366189	6.72008	1.81621e-11	2.64485e-10		AT1G29920	-1.61646	13368.1	0.341457	-4.734	2.20136e-06	1.32181e-05
AT4G21680	2.45498	830.765	0.365577	6.71537	1.8759e-11	2.72619e-10		AT2G34620	-1.61433	131.534	0.208779	-7.73223	1.05675e-14	2.47473e-13
AT1G06640	2.45269	1643.91	0.106681	22.9908	5.76519e-117	3.61749e-114		AT4G38860	-1.61295	60.0992	0.404163	-3.99084	6.58387e-05	0.000290928
AT3G60970	2.44925	176.143	0.263481	9.29573	1.46195e-20	6.66435e-19		AT5G18030	-1.6123	7.95883	0.48864	-3.29958	0.000968312	0.00325374
AT5G03350	2.44013	4608.61	0.180796	13.4966	1.63791e-41	2.36103e-39		AT1G49200	-1.60932	41.7567	0.324103	-4.96547	6.85343e-07	4.56683e-06
AT1G54000	2.43901	52.2931	0.341487	7.14232	9.17718e-13	1.63701e-11		AT1G64760	-1.60712	196.263	0.220123	-7.30099	2.85667e-13	5.51033e-12
AT5G13080	2.43521	665.764	0.145826	16.6995	1.32211e-62	3.24205e-60		AT1G51460	-1.60684	10.6535	0.449577	-3.57411	0.000351417	0.00131778
AT3G27810	2.4316	6.51991	0.5033	4.83131	1.35639e-06	8.47107e-06		AT2G45560	-1.60662	640.643	0.189154	-8.49368	2.00194e-17	6.72587e-16
AT1G54095	2.4287	6.76311	0.503547	4.82319	1.41281e-06	8.80281e-06		AT5G24640	-1.60609	407.223	0.17954	-8.94558	3.70014e-19	1.48941e-17
AT5G03204	2.42515	18.5429	0.425947	5.69354	1.24429e-08	1.13009e-07		AT1G19150	-1.60607	856.207	0.16741	-9.59369	8.49939e-22	4.30703e-20
AT2G32150	2.42203	333.385	0.172826	14.0143	1.27519e-44	2.03022e-42		AT2G38823	-1.60604	51.8462	0.377839	-4.2506	2.13203e-05	0.000104514
AT5G43580	2.4176	264.401	0.268963	8.98858	2.50441e-19	1.02355e-17		AT4G12320	-1.60548	1732.8	0.175198	-9.16383	5.00882e-20	2.18971e-18
AT2G28210	2.40414	149.961	0.287806	8.35334	6.63569e-17	2.09727e-15		AT1G30520	-1.60016	200.303	0.193168	-8.28376	1.19342e-16	3.62684e-15
AT1G33950	2.40169	42.2546	0.355893	6.74834	1.49542e-11	2.2113e-10		AT5G45820	-1.59907	20.8087	0.427271	-3.74251	0.000182191	0.000731989
AT1G17615	2.40126	14.9687	0.449229	5.34531	9.02645e-08	6.97719e-07		AT4G06534	-1.59765	39.4856	0.309656	-5.15942	2.47713e-07	1.78598e-06
AT3G43250	2.40054	173.242	0.273057	8.79134	1.47785e-18	5.61004e-17		AT4G34160	-1.59732	52.3454	0.287577	-5.55441	2.78558e-08	2.3752e-07
AT1G60470	2.39773	20.7278	0.395518	6.06224	1.34239e-09	1.43913e-08		AT3G15850	-1.5968	1338.82	0.196098	-8.14288	3.85987e-16	1.11129e-14
AT1G62760	2.39676	15.9081	0.443004	5.41025	6.2938e-08	5.00082e-07		AT5G66310	-1.59614	111.669	0.19809	-8.05767	7.77594e-16	2.14113e-14
AT1G31550	2.39515	1939.55	0.0959986	24.9498	2.14565e-137	1.99023e-134		AT1G68780	-1.59574	49.087	0.315336	-5.06044	4.18285e-07	2.88793e-06
AT5G36970	2.38824	43.4948	0.337228	7.08199	1.42098e-12	2.47471e-11		AT1G29660	-1.59554	802.842	0.225795	-7.06635	1.59059e-12	2.75213e-11
AT3G05390	2.38218	26.3766	0.411675	5.78656	7.18423e-09	6.79381e-08		AT3G55580	-1.59521	17.5096	0.385786	-4.13497	3.54999e-05	0.000166123
AT4G10500	2.3817	232.143	0.244375	9.74607	1.91743e-22	1.0278e-20		AT1G50280	-1.59463	96.0735	0.248595	-6.41455	1.41242e-10	1.77355e-09
AT5G55420	2.38114	615.993	0.216139	11.0167	3.17449e-28	2.41013e-26		AT1G65900	-1.59415	78.6188	0.306394	-5.20294	1.96159e-07	1.43219e-06
AT1G32910	2.37496	10.946	0.503241	4.71934	2.36614e-06	1.4128e-05		AT3G05900	-1.59199	167.759	0.233421	-6.82023	9.08977e-12	1.39311e-10
AT1G19570	2.3736	11328.3	0.101783	23.3203	2.76081e-120	1.8406e-117		AT3G18090	-1.59159	52.3208	0.280088	-5.68247	1.32763e-08	1.20016e-07
AT1G10530	2.36371	37.6952	0.354558	6.66664	2.61722e-11	3.71743e-10		AT3G18217	-1.59124	11.2407	0.442212	-3.59836	0.000320229	0.0012126
AT2G22200	2.3619	37.6571	0.327362	7.21495	5.39532e-13	1.00352e-11		AT4G23820	-1.59005	357.095	0.24231	-6.56206	5.30685e-11	7.15653e-10
AT5G24200	2.35691	1177.08	0.1867	12.6241	1.555e-36	1.9176e-34		AT5G14490	-1.58964	40.0673	0.290288	-5.47609	4.34822e-08	3.56514e-07
AT5G52390	2.35672	73.248	0.306867	7.67992	1.59187e-14	3.63996e-13		AT3G59480	-1.58958	10.5856	0.468858	-3.39032	0.000698112	0.00243318
AT2G01379	2.35603	13.0128	0.457897	5.14533	2.67051e-07	1.91312e-06		AT4G17490	-1.5883	260.944	0.275751	-5.75992	8.41523e-09	7.8638e-08
AT3G03480	2.35052	30.7588	0.366383	6.41549	1.40373e-10	1.76573e-09		AT3G22790	-1.58806	127.745	0.24406	-6.50685	7.67441e-11	1.00941e-09
AT1G33960	2.34462	1586.94	0.176575	13.2784	3.09063e-40	4.25391e-38		AT4G25780	-1.58749	7.58183	0.498162	-3.1867	0.00143908	0.00464398
AT5G44480	2.34392	261.444	0.188976	12.4032	2.51001e-35	2.89452e-33		AT5G45310	-1.58739	35.4444	0.350683	-4.52655	5.99555e-06	3.29917e-05
AT1G48510	2.3407	10.0074	0.486477	4.81153	1.49779e-06	9.27546e-06		AT1G26230	-1.5867	343.574	0.205776	-7.71084	1.24996e-14	2.8954e-13
AT5G64890	2.32879	30.888	0.380972	6.11275	9.79257e-10	1.07356e-08		AT5G19190	-1.58503	203.884	0.237266	-6.68036	2.38348e-11	3.41499e-10
AT5G06730	2.3156	10.4975	0.474886	4.87611	1.08198e-06	6.90696e-06		AT3G27970	-1.58329	10.62	0.448572	-3.52962	0.000416157	0.00153259
AT5G19890	2.3053	7.11605	0.505013	4.56483	4.99905e-06	2.797e-05		AT3G15520	-1.58261	425.578	0.195249	-8.10562	5.2476e-16	1.48085e-14
AT5G10300	2.30526	358.068	0.148806	15.4918	3.94379e-54	7.93744e-52		AT5G62920	-1.58202	127.402	0.462588	-3.41992	0.000626388	0.00220554
AT1G52110	2.30329	10.7598	0.47948	4.80373	1.5574e-06	9.60833e-06		AT4G04450	-1.58201	49.0213	0.306722	-5.15778	2.4989e-07	1.80107e-06
AT1G28480	2.30103	112.09	0.277391	8.29528	1.08332e-16	3.3111e-15		AT5G10150	-1.58124	99.186	0.268752	-5.88364	4.01347e-09	4.01161e-08
AT4G35060	2.29433	79.6552	0.263642	8.70243	3.24842e-18	1.17461e-16		AT5G52900	-1.58066	189.912	0.23993	-6.58799	4.45831e-11	6.10485e-10
AT5G01210	2.28406	1706.52	0.135105	16.9058	4.07674e-64	1.02321e-61		AT2G38460	-1.5801	135.242	0.200053	-7.89843	2.82428e-15	7.16448e-14
AT1G23060	2.27431	34.0429	0.370317	6.14154	8.17268e-10	9.04805e-09		AT5G26670	-1.57902	17.4206	0.419335	-3.76554	0.000166188	0.000673015
AT2G43580	2.27007	30.9729	0.356503	6.3676	1.92003e-10	2.35956e-09		AT2G36750	-1.57808	302.476	0.198882	-7.93477	2.10882e-15	5.49323e-14
AT1G45145	2.26663	5253.26	0.152389	14.874	4.86215e-50	8.86573e-48		AT5G04150	-1.57704	14.9009	0.478967	-3.29259	0.000992692	0.0033278
AT4G31970	2.24876	23.0294	0.404576	5.55831	2.72393e-08	2.32822e-07		AT5G12900	-1.57549	98.3316	0.22255	-7.07924	1.4495e-12	2.52231e-11
AT1G62540	2.24474	110.566	0.228141	9.83924	7.62883e-23	4.27174e-21		AT4G20140	-1.57523	43.9183	0.341283	-4.61562	3.91927e-06	2.24226e-05
AT1G66390	2.24437	446.725	0.502011	4.47075	7.79451e-06	4.19919e-05		AT3G20820	-1.5741	183.281	0.245206	-6.41949	1.36728e-10	1.72397e-09
AT3G57100	2.24184	12.4378	0.448665	4.99669	5.83213e-07	3.92501e-06		AT1G04110	-1.57031	36.0501	0.3737	-4.20205	2.64505e-05	0.00012738
AT1G52890	2.24131	5067.04	0.153494	14.6019	2.72937e-48	4.73401e-46		AT3G58820	-1.57019	32.7399	0.32538	-4.82571	1.39507e-06	8.69737e-06
AT1G68620	2.24089	1163.02	0.11693	19.1644	7.33807e-82	2.5664e-79		AT2G18190	-1.56825	15.869	0.396507	-3.95515	7.64865e-05	0.000333013
AT3G15990	2.23292	60.0777	0.284607	7.84563	4.30769e-15	1.0612e-13		AT1G22370	-1.56724	246.492	0.164169	-9.54652	1.34121e-21	6.73256e-20
AT4G24000	2.23104	1222.62	0.124965	17.8534	2.72081e-71	7.73944e-69		AT3G21870	-1.56496	24.0012	0.401795	-3.89491	9.82346e-05	0.000418144
AT1G80120	2.2308	318.12	0.166232	13.4198	4.62962e-41	6.62875e-39		AT4G00165	-1.56253	618.078	0.140543	-11.1178	1.02766e-28	8.12005e-27
AT3G53600	2.2279	26.3845	0.35533	6.26994	3.61185e-10	4.22916e-09		AT5G19740	-1.56154	170.058	0.208936	-7.47378	7.79254e-14	1.61875e-12
AT3G02875	2.22501	404.429	0.128525	17.3119	3.82469e-67	1.00736e-64		AT2G21050	-1.55927	105.583	0.205414	-7.59085	3.17816e-14	6.98999e-13
AT4G24010	2.22252	78.2617	0.237131	9.37255	7.07999e-21	3.34169e-19		AT1G14440	-1.55324	51.461	0.300963	-5.16089	2.45784e-07	1.77327e-06
AT4G02320	2.22055	9.45793	0.490461	4.52748	5.9692e-06	3.28553e-05		AT5G54560	-1.54997	164.918	0.218753	-7.08549	1.38551e-12	2.42084e-11
AT2G43570	2.22044	2226.41	0.161309	13.7651	4.1314e-43	6.25102e-41		AT3G03820	-1.54985	8.21533	0.502152	-3.08642	0.00202581	0.00629549
AT2G45930	2.21713	33.372	0.346058	6.40681	1.48598e-10	1.86044e-09		AT4G35640	-1.5485	16.4307	0.423346	-3.65777	0.000254423	0.000990845
AT3G19970	2.21462	673.512	0.240557	9.20619	3.37913e-20	1.49876e-18		AT5G39530	-1.5443	370.381	0.182597	-8.45743	2.73343e-17	9.09752e-16
AT4G14640	2.20736	56.5489	0.307665	7.17456	7.25417e-13	1.31599e-11		AT5G11550	-1.54429	71.7339	0.350492	-4.40607	1.05262e-05	5.51863e-05
AT3G06100	2.20599	15.467	0.445555	4.9511	7.37955e-07	4.87416e-06		AT4G17810	-1.54374	104.009	0.297189	-5.19449	2.05281e-07	1.49419e-06
AT1G61810	2.2026	34.0801	0.389667	5.65252	1.58108e-08	1.41133e-07		AT5G12950	-1.54036	1048.93	0.128098	-12.0249	2.62976e-33	2.79121e-31
AT3G13650	2.20188	16.5133	0.425509	5.17469	2.28289e-07	1.65545e-06		AT1G07180	-1.53989	370.809	0.194268	-7.92659	2.25244e-15	5.8106e-14
AT1G80160	2.19519	295.624	0.303154	7.24115	4.44901e-13	8.35521e-12		AT5G50010	-1.53896	3.46415	0.502955	-3.05983	0.00221463	0.006804
AT3G21670	2.19358	280.561	0.243342	9.0144	1.97943e-19	8.1681e-18		AT2G38120	-1.5379	564.169	0.16734	-9.19026	3.9188e-20	1.72735e-18
AT1G70690	2.19131	223.543	0.189391	11.5703	5.82666e-31	5.31222e-29		AT3G53530	-1.53608	19.8445	0.386745	-3.97182	7.13268e-05	0.000312525
AT1G26400	2.19081	6.10691	0.505222	4.33632	1.44886e-05	7.37003e-05		AT4G32990	-1.53599	10.4644	0.454505	-3.37947	0.000726246	0.00251767
AT5G07150	2.18532	56.7063	0.286014	7.64061	2.16191e-14	4.84477e-13		AT2G26710	-1.53036	20.7129	0.388175	-3.94246	8.0649e-05	0.000349282
AT3G44320	2.185	158.406	0.18773	11.639	2.61011e-31	2.44229e-29		AT4G23290	-1.52923	405.262	0.139275	-10.9799	4.77299e-28	3.58546e-26
AT5G06230	2.18228	170.989	0.177663	12.2833	1.11394e-34	1.24423e-32		AT2G34510	-1.52533	357.267	0.164246	-9.28689	1.58863e-20	7.21105e-19
AT2G41850	2.182	12.2843	0.497007	4.39028	1.13203e-05	5.88612e-05		AT4G18670	-1.52447	29.6408	0.35172	-4.33434	1.46196e-05	7.43136e-05
AT5G19100	2.18021	6.2014	0.502125	4.34197	1.41211e-05	7.19341e-05		AT1G51400	-1.52301	2479.22	0.181113	-8.40915	4.12993e-17	1.33903e-15
AT3G11150	2.17478	34.6184	0.334527	6.50106	7.97538e-11	1.04577e-09		AT1G78990	-1.5229	33.9505	0.319039	-4.77339	1.81147e-06	1.10606e-05
AT4G31110	2.16667	24.6281	0.367243	5.89982	3.63908e-09	3.66727e-08		AT5G18660	-1.52178	732.694	0.199844	-7.61484	2.64013e-14	5.85494e-13
AT4G15765	2.16628	199.871	0.192961	11.2265	3.0211e-29	2.4885e-27		AT5G02160	-1.52088	2937.46	0.171655	-8.86007	7.99658e-19	3.09617e-17
AT2G47190	2.16388	521.865	0.180357	11.9978	3.64955e-33	3.83544e-31		AT1G49210	-1.51964	20.1486	0.415407	-3.65819	0.000254007	0.00098977
AT4G35380	2.15929	73.7429	0.281665	7.66616	1.77218e-14	4.01013e-13		AT4G26150	-1.51957	63.3479	0.269638	-5.6356	1.74455e-08	1.54368e-07
AT5G50760	2.15798	173.179	0.244356	8.83132	1.03452e-18	3.97665e-17		AT5G45950	-1.51776	260.388	0.23428	-6.4784	9.27022e-11	1.20299e-09
AT2G29440	2.15734	73.0742	0.299536	7.20226	5.92246e-13	1.09016e-11		AT3G50240	-1.5174	335.865	0.218424	-6.94703	3.73065e-12	6.11758e-11
AT3G21305	2.15612	99.3156	0.303607	7.10168	1.23251e-12	2.16771e-11		AT3G29631	-1.51726	63.3475	0.289498	-5.24102	1.59694e-07	1.18296e-06
AT4G34710	2.15276	4413.62	0.14737	14.6079	2.50038e-48	4.37238e-46		AT4G00755	-1.5166	169.565	0.197313	-7.68627	1.51485e-14	3.47878e-13
AT3G09960	2.141	85.4634	0.284322	7.53021	5.06594e-14	1.08185e-12		AT5G05430	-1.516	8.47595	0.476841	-3.17925	0.00147655	0.00474838
AT1G47510	2.13595	959.08	0.120474	17.7296	2.47617e-70	6.86061e-68		AT1G03580	-1.51232	20.4718	0.372487	-4.06007	4.90589e-05	0.00022297
AT1G69480	2.13581	230.879	0.159316	13.4062	5.56388e-41	7.91333e-39		AT5G64380	-1.51198	169.248	0.192142	-7.8691	3.57208e-15	8.90859e-14
AT2G03850	2.13174	17.1354	0.426019	5.00386	5.61935e-07	3.80099e-06		AT5G51750	-1.51151	113.738	0.308399	-4.90116	9.52719e-07	6.16292e-06
AT5G54510	2.12595	709.312	0.148792	14.2881	2.59555e-46	4.36011e-44		AT1G64940	-1.51132	97.877	0.221236	-6.83126	8.41704e-12	1.29559e-10
AT1G22400	2.1223	3636.21	0.156074	13.598	4.11384e-42	6.13739e-40		AT2G40350	-1.51104	32.6798	0.358421	-4.21581	2.48884e-05	0.000120374
AT5G17220	2.11773	75.2122	0.505206	4.19182	2.76731e-05	0.000132729		AT3G54720	-1.51066	264.293	0.220625	-6.84718	7.532e-12	1.17034e-10
AT2G26480	2.11223	22.7642	0.427133	4.94513	7.60935e-07	5.01353e-06		AT3G01600	-1.51019	26.6118	0.426922	-3.53738	0.00040411	0.00149289
AT3G22600	2.11065	2227.68	0.174556	12.0915	1.17099e-33	1.26172e-31		AT5G64330	-1.50803	279.134	0.188763	-7.98901	1.3603e-15	3.6458e-14
AT1G60830	2.1104	42.2587	0.328902	6.41651	1.3943e-10	1.75493e-09		AT5G54270	-1.50675	18747.5	0.190027	-7.92912	2.207e-15	5.7141e-14
AT2G34600	2.10932	48.8625	0.321371	6.5635	5.25597e-11	7.10138e-10		AT2G41550	-1.50629	18.3642	0.383007	-3.9328	8.39622e-05	0.00036233
AT2G33380	2.10363	1201.05	0.171738	12.249	1.70069e-34	1.88971e-32		AT5G44130	-1.50567	334.248	0.200239	-7.51937	5.50387e-14	1.16952e-12
AT2G47180	2.10329	350.348	0.135516	15.5206	2.51741e-54	5.12276e-52		AT4G26095	-1.50394	15.4604	0.42999	-3.49762	0.000469438	0.00170497
AT2G25625	2.10133	322.989	0.152589	13.7712	3.79799e-43	5.87147e-41		AT1G17180	-1.50351	151.742	0.246333	-6.10357	1.03725e-09	1.13364e-08
AT1G02310	2.10041	27.6599	0.385378	5.45025	5.02982e-08	4.07818e-07		AT1G54740	-1.50341	72.2055	0.279598	-5.37705	7.57161e-08	5.93652e-07
AT1G66550	2.09978	5.08505	0.505202	4.15631	3.23432e-05	0.000152556		AT1G20010	-1.50249	1994.86	0.143165	-10.4948	9.12582e-26	6.06512e-24
AT3G53232	2.09852	35.7616	0.323226	6.49241	8.44728e-11	1.10223e-09		AT3G25717	-1.5023	78.2121	0.326356	-4.60325	4.15939e-06	2.3663e-05
AT5G64810	2.09676	411.175	0.28705	7.30449	2.78317e-13	5.37827e-12		AT5G24490	-1.49954	4481.29	0.160746	-9.32866	1.07221e-20	4.92986e-19
AT1G21310	2.09325	695.569	0.171968	12.1723	4.36693e-34	4.72914e-32		AT4G37925	-1.49807	544.084	0.208722	-7.17735	7.10761e-13	1.2938e-11
AT5G46960	2.08825	10.3822	0.491813	4.24602	2.17597e-05	0.000106522		AT5G06790	-1.49741	40.021	0.34286	-4.36742	1.25724e-05	6.46779e-05
AT3G25290	2.0877	68.5551	0.294342	7.09277	1.31458e-12	2.30446e-11		AT2G33735	-1.49727	51.9781	0.256734	-5.83199	5.47696e-09	5.33785e-08
AT1G61610	2.0832	433.378	0.200206	10.4053	2.34477e-25	1.51586e-23		AT5G52100	-1.49722	573.176	0.198707	-7.53484	4.88926e-14	1.04832e-12
AT2G34580	2.07936	21.5694	0.383257	5.42548	5.77982e-08	4.63559e-07		AT2G22810	-1.49403	4.19192	0.504879	-2.95918	0.00308461	0.0091272
AT3G46680	2.07647	5.08701	0.505131	4.11076	3.94362e-05	0.000182502		AT3G16380	-1.49383	24.5619	0.358555	-4.16625	3.09648e-05	0.000146778
AT1G54890	2.07614	32.8353	0.347155	5.98043	2.2255e-09	2.32625e-08		AT5G47440	-1.49319	63.6431	0.282531	-5.28505	1.25671e-07	9.49383e-07
AT3G03450	2.07197	61.0446	0.30456	6.80318	1.02337e-11	1.55614e-10		AT4G28755	-1.49182	5.55478	0.505042	-2.95386	0.00313828	0.00926166
AT4G25070	2.0706	452.486	0.182198	11.3646	6.27749e-30	5.35696e-28		AT5G39240	-1.49134	14.7625	0.410248	-3.63522	0.000277745	0.00107228
AT1G69930	2.06772	174.554	0.250692	8.24805	1.60994e-16	4.83074e-15		AT1G51090	-1.49125	213.701	0.188837	-7.89702	2.85655e-15	7.22914e-14
AT3G43270	2.06417	1567.24	0.162849	12.6754	8.09928e-37	1.01047e-34		AT5G42200	-1.49094	49.169	0.294672	-5.05965	4.20029e-07	2.89903e-06
AT2G18150	2.06281	6.81733	0.504873	4.08581	4.39239e-05	0.000201261		AT5G64040	-1.49026	12091	0.150539	-9.89955	4.18136e-23	2.37248e-21
AT2G29350	2.06172	1919.22	0.102951	20.0262	3.25802e-89	1.33667e-86		AT5G23400	-1.4896	34.0715	0.309839	-4.80764	1.5272e-06	9.44387e-06
AT3G12220	2.05741	364.402	0.175657	11.7127	1.09771e-31	1.07424e-29		AT5G54450	-1.48896	58.6696	0.368642	-4.03905	5.3668e-05	0.000241602
AT1G03990	2.05631	6.74531	0.498267	4.12692	3.6765e-05	0.000171479		AT1G11130	-1.48734	120.589	0.199061	-7.47176	7.9131e-14	1.6422e-12
AT2G43530	2.04997	3310.58	0.11652	17.5932	2.77787e-69	7.59783e-67		AT1G20870	-1.48577	13.2225	0.470577	-3.15735	0.00159213	0.00507795
AT4G01895	2.04883	352.523	0.128945	15.8892	7.52351e-57	1.70752e-54		AT1G69040	-1.48508	398.788	0.396048	-3.74974	0.000177016	0.000713079
AT3G52310	2.0486	41.6677	0.327484	6.25558	3.96037e-10	4.62202e-09		AT5G62480	-1.48444	2009.9	0.179417	-8.27365	1.29916e-16	3.92028e-15
AT5G44380	2.04631	101.182	0.27528	7.43355	1.05721e-13	2.16661e-12		AT1G26761	-1.48282	46.6869	0.32507	-4.56154	5.07789e-06	2.83591e-05
AT5G13820	2.04602	544.302	0.19554	10.4634	1.27204e-25	8.37586e-24		AT4G21190	-1.4819	154.836	0.166471	-8.90184	5.49279e-19	2.17006e-17
AT5G54700	2.04095	44.5567	0.347791	5.86832	4.40225e-09	4.3642e-08		AT1G75690	-1.47988	1398.74	0.166503	-8.88804	6.21981e-19	2.43474e-17
AT5G44460	2.03794	51.8314	0.364849	5.58571	2.32748e-08	2.01274e-07		AT2G42540	-1.47811	4892.48	0.138484	-10.6735	1.35446e-26	9.38183e-25
AT1G15625	2.03633	10.6587	0.47296	4.3055	1.66611e-05	8.34774e-05		AT4G30410	-1.47671	12.7307	0.4256	-3.46972	0.000521005	0.00186871
AT1G15520	2.03605	9688.91	0.139063	14.6412	1.53333e-48	2.726e-46		AT5G14730	-1.4756	517.606	0.17556	-8.40506	4.27629e-17	1.38228e-15
AT3G25760	2.03473	2314.81	0.178985	11.3681	6.02802e-30	5.16473e-28		AT5G02180	-1.47549	53.8216	0.282335	-5.22603	1.73189e-07	1.27363e-06
AT1G65610	2.02903	206.995	0.176485	11.4969	1.36756e-30	1.2106e-28		AT1G49220	-1.47526	18.3974	0.42138	-3.50102	0.000463483	0.00168621
AT4G18360	2.02718	364.993	0.248759	8.14918	3.664e-16	1.06062e-14		AT2G35130	-1.47487	284.605	0.191962	-7.68314	1.55234e-14	3.55721e-13
AT5G09980	2.0271	7.85933	0.502316	4.0355	5.44855e-05	0.000244729		AT2G22990	-1.47449	1429.84	0.155004	-9.51261	1.85943e-21	9.24686e-20
AT2G44240	2.02186	60.9209	0.370179	5.46186	4.7118e-08	3.84257e-07		AT5G56220	-1.47021	48.8536	0.294436	-4.99333	5.93481e-07	3.98531e-06
AT3G01420	2.02023	242.521	0.492841	4.09915	4.14667e-05	0.000191069		AT2G37450	-1.46984	368.797	0.201959	-7.27791	3.39025e-13	6.48679e-12
AT3G21230	2.01772	517.465	0.172574	11.6919	1.40149e-31	1.35906e-29		AT4G20430	-1.46834	119.301	0.232698	-6.31006	2.78935e-10	3.31706e-09
AT5G12340	2.01761	101.829	0.267645	7.53836	4.75914e-14	1.02247e-12		AT4G37750	-1.46758	55.2953	0.286151	-5.12869	2.91767e-07	2.07347e-06
AT5G64110	2.01752	6.559	0.499161	4.04183	5.30356e-05	0.000239121		AT5G51550	-1.46722	294.487	0.212972	-6.88925	5.60876e-12	8.96982e-11
AT2G14290	2.01665	29.3957	0.36869	5.46976	4.50655e-08	3.68222e-07		AT5G04530	-1.46696	39.503	0.384247	-3.81775	0.000134677	0.000555635
AT5G24290	2.01509	134.747	0.2071	9.73003	2.24526e-22	1.19751e-20		AT3G21260	-1.46696	98.6625	0.220696	-6.64696	2.99207e-11	4.19677e-10
AT5G56970	2.01352	11.6389	0.482572	4.17247	3.01317e-05	0.000143329		AT3G18145	-1.46648	11.4882	0.459558	-3.19106	0.00141751	0.00458269
AT2G03980	2.00508	1082.69	0.0986684	20.3214	8.31505e-92	3.69569e-89		AT2G01590	-1.46559	300.365	0.181928	-8.05586	7.89249e-16	2.16425e-14
AT5G40990	2.00378	16.569	0.421261	4.75663	1.96854e-06	1.19309e-05		AT5G03120	-1.46532	16.7246	0.41698	-3.51412	0.000441206	0.00161647
AT3G26830	2.00281	14361	0.207974	9.63009	5.96749e-22	3.06035e-20		AT1G71030	-1.46497	196.916	0.19134	-7.65637	1.91267e-14	4.30432e-13
AT1G06000	1.99197	612.25	0.124211	16.037	7.05054e-58	1.61738e-55		AT5G44680	-1.46392	279.691	0.190603	-7.68049	1.58477e-14	3.62762e-13
AT4G20460	1.97913	79.3032	0.232711	8.50464	1.82162e-17	6.13942e-16		AT1G78820	-1.46261	184.833	0.257417	-5.68189	1.33216e-08	1.20272e-07
AT2G15780	1.97816	9.71096	0.484986	4.0788	4.52693e-05	0.000206893		AT2G34170	-1.46159	75.2707	0.331565	-4.40816	1.04252e-05	5.47405e-05
AT4G36430	1.97778	21.0375	0.390379	5.06629	4.05641e-07	2.80867e-06		AT1G07450	-1.46133	5.39142	0.503905	-2.90002	0.00373144	0.0108073
AT1G04500	1.97312	40.9833	0.319934	6.16727	6.94793e-10	7.78095e-09		AT4G00400	-1.46107	182.518	0.234601	-6.2279	4.72734e-10	5.43976e-09
AT4G35630	1.97302	5933.42	0.155171	12.7151	4.87222e-37	6.18714e-35		AT2G32020	-1.45995	237.414	0.182145	-8.0153	1.09867e-15	2.96321e-14
AT3G51860	1.97192	806.954	0.156818	12.5746	2.91171e-36	3.57002e-34		AT1G75900	-1.45839	194.963	0.229123	-6.36511	1.95154e-10	2.39414e-09
AT3G63050	1.97156	45.1387	0.301771	6.53328	6.43444e-11	8.59155e-10		AT1G17850	-1.45732	200.656	0.203086	-7.17585	7.18598e-13	1.30584e-11
AT5G28235	1.97129	5.36945	0.504032	3.91104	9.18986e-05	0.00039353		AT3G01440	-1.45655	568.199	0.177971	-8.1842	2.74116e-16	8.03297e-15
AT1G78940	1.96917	70.023	0.248719	7.91726	2.42802e-15	6.24089e-14		AT3G07540	-1.45654	59.1752	0.251965	-5.78074	7.43741e-09	7.00219e-08
AT4G35170	1.9686	43.8836	0.333627	5.90061	3.62163e-09	3.65141e-08		AT3G52720	-1.45553	61.028	0.307112	-4.7394	2.14348e-06	1.29069e-05
AT5G60310	1.96628	20.2582	0.396003	4.96533	6.85859e-07	4.56683e-06		AT1G36060	-1.45551	19.663	0.369421	-3.93998	8.14871e-05	0.000352752
AT4G26470	1.96178	36.8973	0.309605	6.33641	2.35188e-10	2.83795e-09		AT1G75240	-1.45491	18.2352	0.402563	-3.61411	0.000301382	0.00115104
AT1G64200	1.96088	333.435	0.156009	12.569	3.1253e-36	3.81e-34		AT4G35420	-1.45474	108.735	0.210467	-6.91197	4.77959e-12	7.69568e-11
AT3G44550	1.95929	10.7713	0.464319	4.21971	2.44613e-05	0.000118523		AT3G43580	-1.45376	20.7649	0.363377	-4.00069	6.31582e-05	0.000280303
AT1G72540	1.95759	125.452	0.229459	8.5313	1.44717e-17	4.92406e-16		AT4G21870	-1.45237	58.9737	0.248099	-5.85399	4.79931e-09	4.73144e-08
AT5G01850	1.95639	649.835	0.160687	12.1752	4.21549e-34	4.58843e-32		AT1G28330	-1.45079	2989.77	0.185602	-7.81666	5.42439e-15	1.31355e-13
AT3G14060	1.95606	131.786	0.209294	9.34602	9.1007e-21	4.23918e-19		AT5G06670	-1.45069	113.452	0.263329	-5.50904	3.60791e-08	3.00317e-07
AT3G50770	1.9546	1930.72	0.213178	9.16883	4.7818e-20	2.1034e-18		AT2G22890	-1.45021	34.2673	0.313494	-4.62595	3.72881e-06	2.14075e-05
AT3G48580	1.94619	19.1141	0.402796	4.83171	1.35369e-06	8.45668e-06		AT3G62950	-1.44943	271.512	0.243408	-5.95471	2.60527e-09	2.69287e-08
AT5G28646	1.9451	25.2839	0.387912	5.0143	5.32283e-07	3.62108e-06		AT4G23020	-1.44861	28.9445	0.378488	-3.82736	0.000129523	0.000535826
AT2G43510	1.94488	2550.43	0.131068	14.8388	8.22616e-50	1.47476e-47		AT1G20030	-1.44819	111.757	0.249366	-5.80749	6.34166e-09	6.08606e-08
AT3G09910	1.94304	33.9912	0.334024	5.81707	5.98869e-09	5.78897e-08		AT4G34510	-1.44733	3.21733	0.500356	-2.89261	0.00382061	0.0110341
AT2G36690	1.94125	41.1312	0.328486	5.90968	3.42768e-09	3.46241e-08		AT1G75250	-1.4462	42.0121	0.280948	-5.14755	2.63906e-07	1.89377e-06
AT1G06180	1.939	286.069	0.184917	10.4858	1.00383e-25	6.65087e-24		AT5G58480	-1.44555	113.352	0.224589	-6.43644	1.22311e-10	1.55506e-09
AT4G01430	1.93794	188.688	0.175558	11.0387	2.48491e-28	1.90011e-26		AT5G44572	-1.44447	254.953	0.168284	-8.58352	9.20096e-18	3.2337e-16
AT2G34080	1.93708	12.9984	0.440078	4.40167	1.07423e-05	5.62257e-05		AT5G48900	-1.44306	84.8549	0.275753	-5.23318	1.66619e-07	1.22998e-06
AT1G33260	1.93613	298.591	0.180089	10.7509	5.86639e-27	4.13048e-25		AT2G28950	-1.4417	661.336	0.185371	-7.77735	7.4057e-15	1.76924e-13
AT3G60966	1.93323	266.981	0.217134	8.9034	5.41612e-19	2.14374e-17		AT2G44380	-1.44154	31.2281	0.328638	-4.38639	1.15245e-05	5.98063e-05
AT2G43590	1.93171	517.432	0.162995	11.8514	2.11699e-32	2.16095e-30		AT1G29430	-1.4408	12.708	0.459035	-3.13875	0.00169673	0.00536664
AT3G48450	1.93121	16.5332	0.432909	4.46102	8.1571e-06	4.37575e-05		AT1G64220	-1.44079	112.59	0.219949	-6.55057	5.73166e-11	7.70021e-10
AT4G18440	1.93098	6103.03	0.117567	16.4245	1.27777e-60	2.99559e-58		AT3G54400	-1.43905	161.763	0.2977	-4.8339	1.33887e-06	8.37392e-06
AT1G14880	1.93042	16299.9	0.181291	10.6481	1.7788e-26	1.22022e-24		AT5G23980	-1.43781	124.841	0.19029	-7.55589	4.16011e-14	8.99207e-13
AT4G28088	1.92955	5.0929	0.503613	3.8314	0.000127414	0.000528328		AT5G10250	-1.43653	11.6511	0.446201	-3.21946	0.00128431	0.00419592
AT4G11340	1.92945	6.21918	0.502479	3.83987	0.000123098	0.000512523		AT5G10080	-1.43227	27.923	0.375187	-3.81749	0.000134819	0.000556115
AT2G43140	1.92727	72.6647	0.329536	5.84845	4.96166e-09	4.87124e-08		AT3G28860	-1.43181	955.667	0.124353	-11.5141	1.1204e-30	9.95941e-29
AT5G60280	1.9238	288.302	0.195792	9.82574	8.72317e-23	4.84636e-21		AT1G49010	-1.43135	219.635	0.242942	-5.89171	3.82209e-09	3.83719e-08
AT1G43910	1.91381	1941.11	0.141773	13.4991	1.58217e-41	2.29618e-39		AT3G60010	-1.43092	9.11618	0.467345	-3.0618	0.00220009	0.00676613
AT1G64660	1.91367	152.842	0.245899	7.78234	7.11957e-15	1.7047e-13		AT1G18650	-1.42814	51.7847	0.274743	-5.19807	2.01365e-07	1.46719e-06
AT1G30040	1.9124	145.311	0.213919	8.93986	3.89647e-19	1.55961e-17		AT4G36850	-1.42738	25.1765	0.411497	-3.46875	0.000522883	0.00187482
AT5G55450	1.90995	2063.47	0.154645	12.3506	4.83633e-35	5.51756e-33		AT1G15550	-1.42637	40.7881	0.5046	-2.82674	0.00470246	0.0132684
AT3G20340	1.90944	119.691	0.213751	8.93299	4.14639e-19	1.65654e-17		AT3G13000	-1.42394	195.455	0.183285	-7.76899	7.91149e-15	1.88165e-13
AT1G69490	1.90939	622.006	0.198188	9.63426	5.73053e-22	2.94591e-20		AT1G28100	-1.42374	147.295	0.245161	-5.80736	6.34646e-09	6.08792e-08
AT1G29230	1.90842	18.663	0.405459	4.7068	2.5163e-06	1.49368e-05		AT3G42800	-1.4228	3.20124	0.500299	-2.84389	0.00445661	0.012653
AT5G48400	1.90508	852.342	0.244635	7.78744	6.83828e-15	1.64103e-13		AT2G27130	-1.42219	53.9701	0.284769	-4.9942	5.90808e-07	3.96986e-06
AT1G04490	1.90488	77.5106	0.334045	5.70245	1.18101e-08	1.0772e-07		AT5G18080	-1.42219	9.93085	0.446354	-3.18623	0.00144139	0.00465001
AT3G25573	1.90418	8.09367	0.493448	3.85892	0.00011389	0.0004782		AT4G17788	-1.42033	8.66683	0.477296	-2.97578	0.00292244	0.00869678
AT4G18630	1.90414	358.572	0.191044	9.96705	2.12455e-23	1.23502e-21		AT5G48360	-1.41975	35.606	0.318798	-4.45343	8.45076e-06	4.51964e-05
AT3G57240	1.90022	3322.18	0.128044	14.8403	8.03831e-50	1.4533e-47		AT4G19380	-1.41922	12.5349	0.436345	-3.25252	0.00114388	0.00378057
AT3G26820	1.89697	50.3819	0.285429	6.64605	3.01067e-11	4.21731e-10		AT1G15820	-1.418	15691.7	0.16982	-8.35	6.82646e-17	2.15119e-15
AT5G17490	1.89617	56.6723	0.276795	6.85047	7.36061e-12	1.14621e-10		AT5G10530	-1.41788	105.38	0.234846	-6.03748	1.56542e-09	1.66235e-08
AT1G73220	1.89561	4.87943	0.504758	3.75549	0.000173005	0.000698636		AT1G29670	-1.41598	1872.23	0.160271	-8.83486	1.0022e-18	3.86635e-17
AT3G25490	1.89407	22.9612	0.388119	4.88013	1.06016e-06	6.77778e-06		AT2G18193	-1.41449	893.725	0.19324	-7.31983	2.48285e-13	4.83735e-12
AT5G22550	1.88947	11.0516	0.459302	4.11379	3.89208e-05	0.000180351		AT5G46700	-1.41308	87.947	0.215302	-6.56326	5.2645e-11	7.10841e-10
AT4G35165	1.88853	5.89507	0.501459	3.76607	0.000165838	0.000671983		AT1G34245	-1.41268	3.1037	0.499511	-2.82812	0.0046822	0.0132182
AT2G02310	1.88388	9.29589	0.489909	3.84538	0.000120368	0.000502334		AT3G01060	-1.41239	521.223	0.137383	-10.2807	8.61056e-25	5.34005e-23
AT1G14185	1.88014	13.4604	0.438611	4.28658	1.81444e-05	9.01474e-05		AT1G32080	-1.41175	3043.58	0.120495	-11.7163	1.05192e-31	1.03418e-29
AT5G07660	1.87614	41.1367	0.305626	6.13867	8.32163e-10	9.18436e-09		AT2G17780	-1.4103	152.212	0.222596	-6.3357	2.36273e-10	2.84943e-09
AT5G45080	1.87003	11.6378	0.484777	3.8575	0.000114553	0.000480509		AT5G42070	-1.40545	190.154	0.211652	-6.6404	3.12832e-11	4.37063e-10
AT4G37990	1.86943	5499.21	0.167004	11.1939	4.36744e-29	3.52935e-27		AT2G41730	-1.40533	2612.5	0.164401	-8.54821	1.25009e-17	4.30845e-16
AT4G28940	1.86867	4.23087	0.50338	3.71224	0.000205431	0.000816292		AT1G29510	-1.40473	6.04398	0.496827	-2.82741	0.00469263	0.0132459
AT1G75300	1.86411	45.4534	0.292911	6.36409	1.96457e-10	2.40874e-09		AT2G03090	-1.40289	29.8181	0.386287	-3.63174	0.000281512	0.00108466
AT2G05440	1.86056	37.633	0.372139	4.99964	5.74387e-07	3.87638e-06		AT3G22150	-1.40284	681.495	0.166699	-8.41538	3.91638e-17	1.27755e-15
AT3G55910	1.85907	28.8489	0.392199	4.74012	2.13595e-06	1.28651e-05		AT2G01755	-1.40271	131.693	0.223069	-6.28823	3.21115e-10	3.79959e-09
AT3G09220	1.85657	8.26684	0.505211	3.67485	0.000237989	0.000932293		AT1G54820	-1.40223	277.246	0.224793	-6.23786	4.43595e-10	5.12936e-09
AT4G23150	1.84583	1777.67	0.362131	5.09714	3.4482e-07	2.41589e-06		AT4G29360	-1.40193	50.001	0.324568	-4.31937	1.56476e-05	7.89697e-05
AT2G37180	1.84089	2032.21	0.188517	9.76512	1.58927e-22	8.56198e-21		AT5G38420	-1.39999	16147.2	0.223934	-6.25179	4.05781e-10	4.72282e-09
AT1G69610	1.83997	731.911	0.194795	9.44568	3.5311e-21	1.70822e-19		AT5G12940	-1.39914	130.985	0.18965	-7.37749	1.613e-13	3.23722e-12
AT4G11655	1.83968	18.8121	0.399685	4.60284	4.16765e-06	2.36974e-05		AT4G27030	-1.39803	155.816	0.252273	-5.54174	2.99489e-08	2.53142e-07
AT2G38750	1.83957	202.923	0.164323	11.1948	4.32236e-29	3.50621e-27		AT1G78450	-1.3976	46.9452	0.330544	-4.22818	2.35591e-05	0.00011449
AT3G22550	1.83846	453.24	0.176397	10.4223	1.96162e-25	1.27589e-23		AT5G18475	-1.3952	50.7329	0.28459	-4.90249	9.46282e-07	6.12686e-06
AT5G38350	1.83757	37.4385	0.318445	5.77044	7.90649e-09	7.40461e-08		AT5G05860	-1.39348	395.042	0.18495	-7.53438	4.90675e-14	1.05101e-12
AT1G65360	1.83545	12.8968	0.445359	4.12128	3.76777e-05	0.000175314		AT2G04790	-1.39213	128.703	0.226061	-6.15821	7.35708e-10	8.20041e-09
AT3G10320	1.83516	342.911	0.180871	10.1462	3.44395e-24	2.09326e-22		AT4G11450	-1.39204	67.9034	0.243042	-5.72756	1.01885e-08	9.38519e-08
AT5G07650	1.83122	8.31364	0.485723	3.77008	0.000163194	0.000661695		AT1G64390	-1.39153	1145.75	0.199873	-6.96208	3.35292e-12	5.53647e-11
AT1G53990	1.83114	10.1249	0.456317	4.01287	5.99854e-05	0.000267726		AT5G25130	-1.39052	91.561	0.293317	-4.74066	2.1302e-06	1.28341e-05
AT3G14395	1.8304	4.01023	0.502869	3.63991	0.000272738	0.00105582		AT2G03420	-1.38863	549.805	0.182454	-7.61086	2.72282e-14	6.02578e-13
AT3G61390	1.8296	35.5891	0.348974	5.2428	1.58161e-07	1.17323e-06		AT3G15357	-1.38734	48.6308	0.277498	-4.99946	5.74897e-07	3.87638e-06
AT3G25780	1.828	1441.96	0.371408	4.9218	8.57501e-07	5.60133e-06		AT1G66783	-1.38732	28.0152	0.332438	-4.17317	3.00396e-05	0.000142954
AT1G25500	1.82635	442.233	0.157976	11.5609	6.50052e-31	5.87636e-29		AT1G13790	-1.38665	62.9571	0.243934	-5.68453	1.31172e-08	1.18779e-07
AT1G68630	1.82586	19.9051	0.426964	4.27637	1.89962e-05	9.39199e-05		AT5G63820	-1.38654	24.246	0.356073	-3.89398	9.86118e-05	0.000419498
AT1G69260	1.82494	145.667	0.25759	7.08464	1.39405e-12	2.43179e-11		AT3G48280	-1.38592	73.2797	0.236966	-5.84861	4.95706e-09	4.86896e-08
AT2G30360	1.82479	802.147	0.158385	11.5213	1.03098e-30	9.20286e-29		AT1G12900	-1.38578	9557.95	0.164538	-8.42228	3.69232e-17	1.21001e-15
AT1G74140	1.82338	7.36427	0.50142	3.63644	0.000276431	0.00106779		AT5G55620	-1.38481	599.654	0.168413	-8.22272	1.98935e-16	5.91923e-15
AT2G30750	1.82271	1398.79	0.193413	9.42395	4.34451e-21	2.08752e-19		AT1G29500	-1.3847	8.7165	0.466177	-2.97033	0.00297477	0.00883404
AT5G43650	1.81716	12.5464	0.436528	4.16276	3.14421e-05	0.000148766		AT3G61880	-1.38428	46.7849	0.267695	-5.1711	2.32715e-07	1.68411e-06
AT3G54990	1.81553	15.4967	0.408952	4.43946	9.01852e-06	4.79991e-05		AT5G18020	-1.38379	4.68442	0.503512	-2.74827	0.00599102	0.0164368
AT1G49370	1.81441	18.1219	0.396667	4.57413	4.782e-06	2.6833e-05		AT4G25830	-1.38318	27.3301	0.331569	-4.17163	3.02433e-05	0.000143796
AT1G24575	1.81368	740.917	0.153601	11.8078	3.55907e-32	3.59854e-30		AT3G16250	-1.38297	808.347	0.15748	-8.78183	1.60839e-18	6.07315e-17
AT3G57010	1.81366	72.0596	0.304942	5.94755	2.72181e-09	2.80005e-08		AT5G54585	-1.38228	7.80013	0.482178	-2.86675	0.00414711	0.0118789
AT1G26960	1.81146	112.644	0.250799	7.22276	5.09414e-13	9.48328e-12		AT4G00950	-1.38197	69.8206	0.26201	-5.27449	1.33128e-07	1.00041e-06
AT3G60130	1.81066	1161.74	0.156094	11.5998	4.13045e-31	3.81468e-29		AT4G32980	-1.38112	243.391	0.182747	-7.55755	4.10743e-14	8.88722e-13
AT4G08300	1.80797	716.324	0.264857	6.8262	8.71947e-12	1.34118e-10		AT1G03130	-1.38078	3061.57	0.156471	-8.82449	1.09963e-18	4.21935e-17
AT3G16420	1.80241	468.182	0.127975	14.0841	4.75692e-45	7.63038e-43		AT5G03130	-1.38015	4.19839	0.505204	-2.73187	0.00629757	0.0171368
AT5G56840	1.80185	32.6505	0.3863	4.66439	3.09532e-06	1.8082e-05		AT5G03720	-1.37771	158.55	0.193655	-7.11427	1.12504e-12	1.98525e-11
AT1G76240	1.79763	10.5911	0.470251	3.8227	0.000131999	0.000545536		AT4G12690	-1.37676	36.3709	0.297889	-4.62172	3.8058e-06	2.18202e-05
AT2G45940	1.79751	10.287	0.477319	3.76585	0.000165982	0.000672312		AT3G59400	-1.37629	172.013	0.199971	-6.88246	5.88277e-12	9.35891e-11
AT2G33020	1.79669	49.7138	0.326993	5.49459	3.91623e-08	3.23707e-07		AT1G27120	-1.37594	38.6401	0.334558	-4.11271	3.91037e-05	0.00018112
AT5G01250	1.79471	96.5979	0.244349	7.34487	2.05952e-13	4.07209e-12		AT5G15580	-1.37591	86.8202	0.242059	-5.68418	1.31446e-08	1.18976e-07
AT1G01680	1.78912	460	0.20557	8.70323	3.22559e-18	1.16833e-16		AT1G33930	-1.37548	5.60582	0.502294	-2.7384	0.00617394	0.0168455
AT2G06255	1.78579	184.955	0.178587	9.99957	1.53058e-23	8.97074e-22		AT4G04630	-1.37441	41.5428	0.293635	-4.68066	2.85949e-06	1.68288e-05
AT3G04720	1.77933	4730.11	0.152863	11.6401	2.57846e-31	2.4233e-29		AT5G35480	-1.37383	423.265	0.226614	-6.06241	1.34096e-09	1.43831e-08
AT5G37840	1.7779	6.05973	0.504741	3.5224	0.000427656	0.00157141		AT5G28360	-1.37336	14.3904	0.434522	-3.16063	0.00157429	0.00502708
AT5G01840	1.7718	8.55547	0.479613	3.69422	0.000220559	0.000870889		AT1G08380	-1.37225	18109.1	0.141778	-9.67892	3.70606e-22	1.92483e-20
AT3G60961	1.76917	36.599	0.308667	5.73166	9.9453e-09	9.1691e-08		AT1G15980	-1.37219	2523.27	0.146886	-9.34186	9.46559e-21	4.38586e-19
AT3G48350	1.76088	111.322	0.267318	6.5872	4.48208e-11	6.13346e-10		AT4G08555	-1.3712	610.5	0.184357	-7.43772	1.02436e-13	2.10741e-12
AT5G42860	1.75898	133.503	0.193406	9.0948	9.47588e-20	4.0351e-18		AT2G26267	-1.37116	8.03597	0.471795	-2.90626	0.00365783	0.01062
AT4G35110	1.7585	561.596	0.179642	9.78895	1.25589e-22	6.88772e-21		AT3G62390	-1.37107	102.791	0.251868	-5.44362	5.22087e-08	4.22382e-07
AT5G23990	1.75671	5.63193	0.504134	3.48461	0.000492855	0.00177821		AT2G45400	-1.37084	14.7558	0.404852	-3.38602	0.000709141	0.002468
AT5G61890	1.75329	76.0587	0.270778	6.47502	9.48024e-11	1.22651e-09		AT3G08030	-1.36896	965.859	0.120313	-11.3784	5.35862e-30	4.62837e-28
AT4G00430	1.75205	4487.48	0.151572	11.5592	6.63208e-31	5.96999e-29		AT4G31620	-1.36787	35.8959	0.30195	-4.5301	5.8955e-06	3.24999e-05
AT5G13330	1.75083	501.022	0.167346	10.4624	1.28582e-25	8.44054e-24		AT1G74660	-1.36749	11.2467	0.432067	-3.16499	0.00155087	0.00495823
AT3G14460	1.7481	52.711	0.395998	4.41441	1.01287e-05	5.33412e-05		AT2G45970	-1.36651	114.867	0.221174	-6.17842	6.47473e-10	7.29312e-09
AT3G15790	1.74752	493.054	0.122322	14.2862	2.66866e-46	4.44791e-44		AT1G67460	-1.36561	22.6405	0.411375	-3.31962	0.000901388	0.0030529
AT5G63225	1.74474	27.4787	0.348528	5.00602	5.55677e-07	3.76344e-06		AT1G59840	-1.36551	437.884	0.168108	-8.12285	4.55374e-16	1.29879e-14
AT4G18350	1.74277	4.02099	0.500607	3.48132	0.00049895	0.00179868		AT4G14103	-1.36488	39.6758	0.316451	-4.31308	1.60997e-05	8.09117e-05
AT4G38000	1.74174	15.8274	0.428565	4.06411	4.82157e-05	0.000219512		AT4G12420	-1.36481	851.701	0.180552	-7.5591	4.05866e-14	8.79953e-13
AT1G68450	1.74157	13.9339	0.436302	3.99167	6.56107e-05	0.000290162		AT4G01670	-1.36444	172.652	0.212348	-6.42547	1.3146e-10	1.66245e-09
AT1G79450	1.73971	460.071	0.159993	10.8736	1.53962e-27	1.11722e-25		AT1G62510	-1.36439	24.2988	0.417826	-3.26546	0.00109287	0.00362829
AT5G51680	1.73825	32.4001	0.336635	5.16362	2.42214e-07	1.74929e-06		AT1G73620	-1.36407	5.35608	0.50211	-2.71667	0.00659423	0.0178529
AT3G47340	1.73818	329.697	0.42955	4.04652	5.19855e-05	0.00023507		AT1G51100	-1.36313	249.316	0.190486	-7.15606	8.30288e-13	1.49438e-11
AT5G43170	1.73447	90.128	0.235065	7.37871	1.59828e-13	3.21372e-12		AT4G25200	-1.363	51.4202	0.325928	-4.18189	2.89095e-05	0.0001381
AT3G22275	1.73433	11.714	0.490393	3.53661	0.000405296	0.00149666		AT4G04745	-1.36259	28.9131	0.339566	-4.01275	6.00157e-05	0.000267805
AT5G45070	1.73191	12.3123	0.452402	3.82825	0.000129057	0.000534207		AT1G13670	-1.36166	4.7517	0.503792	-2.70283	0.00687524	0.0184987
AT1G05000	1.7311	219.167	0.18737	9.23891	2.49025e-20	1.11377e-18		AT2G26270	-1.36014	28.268	0.339555	-4.00566	6.18434e-05	0.000275097
AT1G03495	1.72971	8.75334	0.484912	3.56706	0.000361016	0.00135026		AT3G55630	-1.35989	932.345	0.150637	-9.02759	1.75492e-19	7.2698e-18
AT3G21420	1.72648	52.9001	0.271368	6.36213	1.98978e-10	2.43826e-09		AT3G45960	-1.35921	8.01707	0.48652	-2.79373	0.00521037	0.0145286
AT2G29460	1.72289	5933.92	0.216588	7.95466	1.79625e-15	4.73687e-14		AT2G40340	-1.35909	465.666	0.139762	-9.72434	2.37447e-22	1.26326e-20
AT2G41800	1.72194	43.0057	0.359906	4.78441	1.71489e-06	1.05343e-05		AT3G18050	-1.35846	870.085	0.198416	-6.84656	7.5645e-12	1.17453e-10
AT3G47420	1.72045	227.601	0.21628	7.95474	1.79512e-15	4.73687e-14		AT1G04240	-1.35743	139.477	0.21139	-6.42145	1.34978e-10	1.70292e-09
AT5G42650	1.71826	9329.07	0.110146	15.5998	7.2981e-55	1.55698e-52		AT5G13730	-1.35734	535.628	0.202828	-6.69209	2.20001e-11	3.16061e-10
AT3G25010	1.71668	2318.8	0.385452	4.45367	8.44129e-06	4.51684e-05		AT3G18960	-1.35711	14.7789	0.410082	-3.30936	0.000935084	0.00315351
AT1G17745	1.71658	11028.9	0.176806	9.70884	2.7647e-22	1.45635e-20		AT1G74890	-1.357	14.9618	0.460545	-2.94651	0.00321382	0.00945575
AT5G62150	1.71584	231.604	0.222324	7.71773	1.1842e-14	2.75805e-13		AT4G27370	-1.35695	13.6522	0.421603	-3.21855	0.00128842	0.00420674
AT5G21482	1.71553	327.152	0.153163	11.2007	4.04527e-29	3.29396e-27		AT2G44690	-1.35385	4.46842	0.504947	-2.68118	0.0073364	0.0195913
AT5G41730	1.71514	35.3828	0.357094	4.80305	1.56265e-06	9.63516e-06		AT5G55730	-1.35324	119.03	0.232884	-5.81079	6.21781e-09	5.98604e-08
AT1G61890	1.71507	1768.03	0.223724	7.666	1.77443e-14	4.01013e-13		AT4G39330	-1.3525	656.17	0.221886	-6.09548	1.09112e-09	1.18886e-08
AT3G16330	1.71248	263.279	0.144809	11.8258	2.87042e-32	2.91607e-30		AT5G45680	-1.35223	1000.53	0.186652	-7.24468	4.33468e-13	8.17648e-12
AT4G31230	1.71191	47.8452	0.27284	6.2744	3.50981e-10	4.12099e-09		AT5G13630	-1.35187	12515.3	0.144711	-9.34185	9.46657e-21	4.38586e-19
AT1G08050	1.71102	1192.41	0.214285	7.9848	1.40752e-15	3.76762e-14		AT2G32640	-1.35057	330.913	0.186966	-7.22358	5.06372e-13	9.43923e-12
AT1G74080	1.7086	121.967	0.320497	5.3311	9.76193e-08	7.5049e-07		AT1G69700	-1.34968	90.0501	0.261695	-5.15747	2.50303e-07	1.80343e-06
AT1G66860	1.70646	4.81534	0.498201	3.42524	0.000614256	0.00216675		AT2G35075	-1.34853	11.2812	0.438701	-3.07391	0.00211276	0.0065349
AT5G24080	1.70596	250.308	0.232254	7.34525	2.05371e-13	4.06437e-12		AT2G26211	-1.34596	30.3999	0.344013	-3.91253	9.1335e-05	0.000391588
AT3G11340	1.70269	1465.54	0.215869	7.88761	3.08041e-15	7.76801e-14		AT1G31173	-1.34551	239.138	0.289613	-4.64588	3.38628e-06	1.96099e-05
AT3G44830	1.70237	48.6739	0.29071	5.8559	4.74424e-09	4.68148e-08		AT3G01490	-1.34254	157.116	0.26333	-5.09833	3.4267e-07	2.40241e-06
AT4G30450	1.70233	91.1671	0.232313	7.32775	2.34049e-13	4.57671e-12		AT3G19000	-1.34187	425.85	0.158821	-8.44893	2.93988e-17	9.73904e-16
AT1G79900	1.70184	84.91	0.236884	7.18426	6.75711e-13	1.23316e-11		AT3G61920	-1.34157	4.34768	0.50493	-2.65694	0.00788526	0.0208637
AT2G34070	1.70032	1031.63	0.167082	10.1766	2.52335e-24	1.5425e-22		AT2G13820	-1.34076	43.8429	0.293382	-4.56999	4.87737e-06	2.73363e-05
AT2G15760	1.69782	180.151	0.191417	8.86976	7.33061e-19	2.85907e-17		AT2G36870	-1.33921	115.168	0.212039	-6.31586	2.68671e-10	3.20931e-09
AT4G04510	1.69754	183.689	0.286623	5.92258	3.16929e-09	3.2243e-08		AT1G23940	-1.33891	14.5226	0.42623	-3.14129	0.00168203	0.00532804
AT3G01930	1.69634	186.275	0.179793	9.43495	3.9118e-21	1.88811e-19		AT4G25930	-1.33828	111.003	0.242435	-5.52015	3.38706e-08	2.83371e-07
AT2G34360	1.69615	109.722	0.255388	6.64146	3.10597e-11	4.34225e-10		AT3G08920	-1.3381	440.611	0.186246	-7.18462	6.73946e-13	1.23099e-11
AT3G50130	1.6921	4.13826	0.505129	3.34984	0.000808586	0.00277121		AT1G15180	-1.33739	155.554	0.201516	-6.63668	3.20827e-11	4.47647e-10
AT5G46240	1.68545	702.884	0.172454	9.77331	1.46581e-22	7.95716e-21		AT5G23210	-1.33688	521.302	0.140706	-9.50125	2.07377e-21	1.02412e-19
AT1G30220	1.68413	208.811	0.24774	6.79797	1.06107e-11	1.60887e-10		AT2G24610	-1.33636	9.68798	0.486356	-2.74771	0.00600139	0.016461
AT2G06050	1.68188	4515.45	0.164268	10.2386	1.33083e-24	8.22951e-23		AT3G06980	-1.33619	1004.6	0.192354	-6.94655	3.74315e-12	6.13336e-11
AT1G45616	1.68172	9.89264	0.456248	3.68597	0.00022783	0.000896774		AT1G76110	-1.3361	156.114	0.240934	-5.5455	2.9312e-08	2.48447e-07
AT2G22930	1.68165	27.4465	0.355946	4.72444	2.30748e-06	1.38048e-05		AT5G45930	-1.33469	1015.79	0.155969	-8.55738	1.15463e-17	3.99884e-16
AT5G48410	1.68027	587.745	0.208326	8.06555	7.29046e-16	2.01327e-14		AT5G62350	-1.33406	1834.83	0.144732	-9.21744	3.0427e-20	1.35801e-18
AT3G19550	1.67986	315.296	0.260902	6.43865	1.20544e-10	1.53351e-09		AT4G30280	-1.33387	52.8086	0.283797	-4.70009	2.60048e-06	1.53893e-05
AT5G65280	1.67614	110.729	0.192117	8.72462	2.67088e-18	9.79046e-17		AT2G36792	-1.33381	62.7942	0.279996	-4.76369	1.90084e-06	1.156e-05
AT2G34940	1.675	290.382	0.226479	7.39586	1.40493e-13	2.84429e-12		AT2G38540	-1.33379	2353.57	0.211352	-6.31076	2.77668e-10	3.30568e-09
AT3G08860	1.67343	112.46	0.24042	6.96045	3.39197e-12	5.59662e-11		AT3G14150	-1.33332	297.006	0.167682	-7.95149	1.84274e-15	4.85346e-14
AT3G11570	1.67287	151.532	0.206535	8.09969	5.50996e-16	1.5467e-14		AT5G67390	-1.33118	19.3531	0.396816	-3.35466	0.000794633	0.00273122
AT1G70170	1.67278	57.0477	0.366304	4.56664	4.95595e-06	2.77362e-05		AT1G22330	-1.3307	30.3079	0.337331	-3.9448	7.98677e-05	0.000346461
AT4G36988	1.67123	1469.54	0.168353	9.92699	3.17711e-23	1.81717e-21		AT3G57040	-1.3307	191.832	0.273898	-4.85837	1.18353e-06	7.48576e-06
AT3G22240	1.67073	62.6232	0.301489	5.54161	2.99697e-08	2.53217e-07		AT1G34010	-1.33049	72.8911	0.237759	-5.59597	2.19396e-08	1.905e-07
AT2G35730	1.66973	87.9473	0.22385	7.45917	8.70663e-14	1.80162e-12		AT3G17350	-1.33002	54.4178	0.276073	-4.81763	1.45273e-06	9.03047e-06
AT1G76210	1.66828	7.98868	0.482022	3.46101	0.000538158	0.00192184		AT3G09580	-1.32981	255.444	0.18937	-7.02227	2.18287e-12	3.68138e-11
AT1G75830	1.66803	42.7802	0.394446	4.22879	2.34948e-05	0.000114203		AT1G74940	-1.32901	420.006	0.16707	-7.9548	1.79428e-15	4.73687e-14
AT5G53820	1.66765	67.5985	0.257657	6.47236	9.64837e-11	1.24675e-09		AT3G61950	-1.32738	12.9657	0.455715	-2.91274	0.0035827	0.0104204
AT2G39050	1.66633	845.696	0.155151	10.7401	6.60033e-27	4.63195e-25		AT2G25270	-1.32728	100.965	0.273468	-4.8535	1.213e-06	7.65396e-06
AT4G00700	1.66603	1752.44	0.350187	4.75755	1.9596e-06	1.18835e-05		AT4G26520	-1.32668	202.175	0.1829	-7.25359	4.05881e-13	7.68328e-12
AT3G09950	1.66439	3.45707	0.499205	3.33409	0.00085579	0.00291774		AT4G12900	-1.32651	299.146	0.179577	-7.38686	1.50332e-13	3.0285e-12
AT1G73330	1.66439	22.4596	0.371307	4.48253	7.37623e-06	3.9829e-05		AT5G09820	-1.32579	307.643	0.204119	-6.49519	8.29262e-11	1.08404e-09
AT1G59640	1.66351	94.0658	0.212351	7.83376	4.73504e-15	1.16153e-13		AT1G78750	-1.32573	23.6426	0.366693	-3.61538	0.000299908	0.00114581
AT4G23140	1.66285	4607.07	0.36156	4.5991	4.24329e-06	2.40698e-05		AT3G45230	-1.32542	35.4115	0.294196	-4.50522	6.63027e-06	3.61118e-05
AT1G28130	1.66013	20.7283	0.414154	4.00848	6.11101e-05	0.000272233		AT2G44040	-1.32435	207.764	0.201	-6.58884	4.4329e-11	6.07395e-10
AT3G56500	1.6594	47.5487	0.322168	5.15072	2.59495e-07	1.86525e-06		AT2G20240	-1.32326	101.141	0.22284	-5.93819	2.88188e-09	2.95161e-08
AT5G66170	1.65847	88.2642	0.241978	6.85379	7.19175e-12	1.12238e-10		AT4G12830	-1.3228	562.563	0.158164	-8.36342	6.09275e-17	1.93427e-15
AT3G25770	1.65672	16312	0.118263	14.0088	1.37668e-44	2.17557e-42		AT1G29910	-1.32275	25711.3	0.205424	-6.43913	1.20158e-10	1.53042e-09
AT3G21520	1.65632	265.249	0.411669	4.02342	5.73597e-05	0.000256813		AT4G28900	-1.32212	19.129	0.395841	-3.34004	0.00083766	0.00286366
AT3G02230	1.64886	1944.09	0.106851	15.4313	1.00763e-53	2.00904e-51		AT2G21640	-1.3221	1684.27	0.187622	-7.04662	1.83321e-12	3.14639e-11
AT2G37750	1.64601	115.509	0.241765	6.80832	9.87429e-12	1.5047e-10		AT2G32180	-1.32179	404.685	0.181493	-7.28288	3.26767e-13	6.26911e-12
AT3G26840	1.64525	3217.69	0.203173	8.09776	5.59791e-16	1.56727e-14		AT1G66130	-1.32123	288.65	0.223426	-5.9135	3.34919e-09	3.38955e-08
AT5G39520	1.64523	246.778	0.221954	7.41247	1.23967e-13	2.526e-12		AT5G55740	-1.31924	309.641	0.212013	-6.22245	4.8945e-10	5.62604e-09
AT5G23950	1.64481	17.2224	0.441375	3.72657	0.000194107	0.000775626		AT5G58070	-1.31888	5755.55	0.162031	-8.13967	3.96349e-16	1.13958e-14
AT1G72125	1.6397	10.8842	0.456161	3.59456	0.000324939	0.00122912		AT5G22640	-1.31781	1980.92	0.138068	-9.54465	1.36566e-21	6.83922e-20
AT5G57260	1.63723	8.48349	0.489525	3.34453	0.00082421	0.00282016		AT2G10980	-1.31667	3.29814	0.503986	-2.61251	0.00898807	0.0233359
AT5G19230	1.63667	594.547	0.19043	8.59459	8.35661e-18	2.95165e-16		AT1G55200	-1.31551	7.59867	0.486564	-2.70367	0.00685778	0.0184587
AT3G25882	1.63332	772.506	0.242655	6.73103	1.68461e-11	2.47347e-10		AT2G33830	-1.31463	13635	0.127393	-10.3195	5.75009e-25	3.59743e-23
AT5G23000	1.63268	5.30885	0.500785	3.26025	0.00111314	0.0036887		AT5G38410	-1.3137	28689.5	0.197907	-6.63799	3.17998e-11	4.4399e-10
AT3G28930	1.63267	4652.39	0.158725	10.2862	8.13417e-25	5.05931e-23		AT4G16880	-1.31364	163.149	0.228372	-5.7522	8.80877e-09	8.19208e-08
AT5G22530	1.6317	180.425	0.284567	5.73397	9.81052e-09	9.06051e-08		AT1G09390	-1.31258	90.7897	0.240629	-5.45478	4.90325e-08	3.98195e-07
AT5G23160	1.63031	42.0027	0.294662	5.53281	3.15134e-08	2.64896e-07		AT2G28410	-1.31113	54.0931	0.328654	-3.9894	6.62413e-05	0.000292405
AT3G06890	1.63009	83.6845	0.244507	6.66684	2.61372e-11	3.71493e-10		AT1G76100	-1.30773	758.847	0.183784	-7.11561	1.11422e-12	1.96778e-11
AT2G22560	1.62837	353.481	0.147008	11.0768	1.62663e-28	1.25733e-26		AT3G21460	-1.3061	39.2957	0.383948	-3.40178	0.00066949	0.00234376
AT1G54030	1.62822	1894.7	0.0868908	18.7387	2.39358e-78	7.8561e-76		AT3G28420	-1.30599	10.5943	0.446273	-2.92644	0.00342865	0.0100146
AT5G54610	1.62553	1695.07	0.175557	9.25927	2.05835e-20	9.24481e-19		AT2G22122	-1.30584	66.171	0.25507	-5.11953	3.06305e-07	2.16525e-06
AT2G18210	1.62481	98.7085	0.253617	6.40656	1.48836e-10	1.86233e-09		AT5G54630	-1.30477	169.971	0.213435	-6.11318	9.76676e-10	1.07128e-08
AT1G49450	1.62353	196.125	0.201278	8.06611	7.25752e-16	2.0082e-14		AT3G19920	-1.30473	6.36813	0.497608	-2.62201	0.00874141	0.0227704
AT3G52770	1.62268	30.54	0.360333	4.50327	6.69167e-06	3.64091e-05		AT4G38430	-1.3019	617.768	0.198316	-6.56476	5.21159e-11	7.05035e-10
AT4G28085	1.62253	98.8593	0.246963	6.56994	5.03356e-11	6.83987e-10		AT3G46900	-1.30147	16.9938	0.386609	-3.36637	0.000761643	0.00262714
AT4G37010	1.62186	213.456	0.179055	9.05788	1.33013e-19	5.57506e-18		AT1G10360	-1.30069	403.555	0.182907	-7.1112	1.15037e-12	2.02827e-11
AT3G27884	1.62169	3.77405	0.504586	3.2139	0.00130943	0.00426756		AT2G16850	-1.30037	34.7987	0.342838	-3.79295	0.00014887	0.000608427
AT2G30840	1.61866	50.9415	0.372229	4.34856	1.37035e-05	7.00574e-05		AT5G27290	-1.29939	397.04	0.176901	-7.34533	2.05252e-13	4.06437e-12
AT2G20030	1.61476	3.899	0.50464	3.19982	0.00137514	0.00445856		AT3G06145	-1.29939	74.5962	0.311317	-4.17385	2.99492e-05	0.000142556
AT1G29300	1.60985	233.869	0.164017	9.81513	9.69115e-23	5.35624e-21		AT1G03055	-1.2983	25.7964	0.353593	-3.67172	0.000240922	0.00094274
AT3G04000	1.60632	444.226	0.144911	11.0849	1.48477e-28	1.15186e-26		AT4G09010	-1.29829	2069.85	0.178375	-7.27839	3.37819e-13	6.46951e-12
AT1G74710	1.60468	2245.91	0.383236	4.18719	2.82431e-05	0.000135311		AT1G54217	-1.29745	149.857	0.185987	-6.97602	3.03651e-12	5.04523e-11
AT4G37390	1.60344	413.789	0.183189	8.7529	2.07933e-18	7.75532e-17		AT4G25080	-1.29697	2496.51	0.167482	-7.74391	9.6407e-15	2.27014e-13
AT1G01480	1.60142	250.83	0.171662	9.32886	1.07011e-20	4.92986e-19		AT5G47900	-1.29685	83.3846	0.245291	-5.28696	1.24363e-07	9.39838e-07
AT4G01700	1.59894	2203.57	0.18535	8.62661	6.3198e-18	2.25086e-16		AT1G49320	-1.2962	9.14338	0.450559	-2.87688	0.00401634	0.0115447
AT3G24460	1.59871	61.5002	0.264976	6.03342	1.60528e-09	1.70213e-08		AT5G63180	-1.29478	869.248	0.181118	-7.14882	8.75249e-13	1.56912e-11
AT2G42760	1.59779	237.969	0.189312	8.43998	3.17384e-17	1.04815e-15		AT5G62230	-1.2943	8.73782	0.460561	-2.81027	0.00494995	0.0138896
AT5G07990	1.59472	22.2885	0.433327	3.68017	0.000233074	0.000914717		AT4G30610	-1.29224	14.5552	0.465234	-2.77762	0.00547586	0.0151914
AT5G14180	1.59254	103.619	0.318659	4.99762	5.80415e-07	3.91111e-06		AT4G25600	-1.29197	35.7802	0.347551	-3.71735	0.000201322	0.000801606
AT5G26690	1.5902	371.404	0.262421	6.05972	1.36359e-09	1.45965e-08		AT3G20680	-1.29109	330.677	0.150574	-8.57444	9.95717e-18	3.48771e-16
AT2G32990	1.5898	180.147	0.16995	9.35454	8.39678e-21	3.93707e-19		AT3G50685	-1.28967	656.735	0.156167	-8.2583	1.4776e-16	4.43987e-15
AT2G36590	1.58947	325.566	0.229408	6.92858	4.25076e-12	6.92257e-11		AT3G60290	-1.289	35.8558	0.343754	-3.74976	0.000177001	0.000713079
AT4G13900	1.58926	1074.26	0.186285	8.53134	1.44662e-17	4.92406e-16		AT3G18800	-1.28822	36.4136	0.310545	-4.14824	3.35037e-05	0.000157612
AT1G49960	1.58865	7.60102	0.485957	3.26911	0.00107885	0.00358844		AT1G75190	-1.28815	11.533	0.469296	-2.74486	0.00605373	0.0165854
AT4G30460	1.58835	45.4512	0.297473	5.33947	9.32179e-08	7.18725e-07		AT2G42220	-1.28743	1758.72	0.189874	-6.78045	1.19804e-11	1.8012e-10
AT1G29330	1.58787	445.585	0.179543	8.84395	9.23919e-19	3.57081e-17		AT5G18700	-1.28714	199.835	0.191401	-6.72483	1.758e-11	2.56885e-10
AT2G37040	1.58379	2783.25	0.138597	11.4273	3.05416e-30	2.69246e-28		AT5G51560	-1.28662	163.067	0.195685	-6.57496	4.86668e-11	6.62577e-10
AT1G09080	1.58267	132.879	0.29451	5.37389	7.70552e-08	6.03043e-07		AT1G22740	-1.28619	208.139	0.15834	-8.123	4.54804e-16	1.29879e-14
AT1G07610	1.58236	202.271	0.253587	6.23989	4.37873e-10	5.07419e-09		AT2G25900	-1.28612	290.648	0.230316	-5.58416	2.34827e-08	2.0299e-07
AT4G27410	1.58227	1364.77	0.146968	10.7662	4.97352e-27	3.53683e-25		AT5G44260	-1.28573	36.8584	0.334642	-3.84209	0.00012199	0.000508505
AT1G76040	1.58199	974.107	0.197094	8.02658	1.00225e-15	2.72036e-14		AT2G27650	-1.28477	9.36293	0.458941	-2.79943	0.00511934	0.0143121
AT4G19970	1.58176	168.223	0.235435	6.71847	1.83642e-11	2.67245e-10		AT3G58070	-1.28365	10.3819	0.448949	-2.85923	0.00424676	0.0121237
AT3G07720	1.58089	1930.32	0.126271	12.5198	5.81568e-36	6.97032e-34		AT4G26370	-1.28348	1167.6	0.144805	-8.86355	7.75062e-19	3.01187e-17
AT2G47800	1.58046	4873.89	0.198168	7.97532	1.51985e-15	4.04296e-14		AT5G61590	-1.28307	1330.02	0.109894	-11.6756	1.69906e-31	1.6182e-29
AT1G34420	1.58001	1177.1	0.194611	8.11881	4.70776e-16	1.33558e-14		AT1G66060	-1.28227	77.3265	0.219488	-5.84211	5.15435e-09	5.04186e-08
AT4G24040	1.57623	227.751	0.161544	9.75728	1.717e-22	9.22684e-21		AT4G02850	-1.2819	13.0124	0.421439	-3.04172	0.00235229	0.00718759
AT3G07900	1.57571	3.87226	0.504015	3.12632	0.00177007	0.00557795		AT1G78995	-1.28132	458.161	0.195093	-6.56776	5.10783e-11	6.93196e-10
AT1G59730	1.5757	3.36295	0.495783	3.1782	0.00148191	0.00476346		AT1G09950	-1.28071	33.0749	0.363242	-3.52577	0.000422252	0.00155289
AT3G55890	1.57549	82.5842	0.275755	5.71337	1.10762e-08	1.01437e-07		AT5G25110	-1.28043	50.384	0.285584	-4.48355	7.34124e-06	3.96501e-05
AT5G11230	1.5752	174.011	0.162726	9.68012	3.66279e-22	1.91056e-20		AT4G20130	-1.27972	706.199	0.154099	-8.3045	1.00243e-16	3.09043e-15
AT3G47040	1.57228	4.42155	0.505182	3.1123	0.00185635	0.00582404		AT4G37800	-1.27939	240.446	0.231041	-5.5375	3.06825e-08	2.58728e-07
AT2G28570	1.56985	154.719	0.181083	8.66924	4.35033e-18	1.56246e-16		AT3G49670	-1.27885	299.145	0.249726	-5.121	3.03926e-07	2.15057e-06
AT3G44720	1.56833	2580.92	0.204333	7.67537	1.64947e-14	3.76362e-13		AT5G64770	-1.27877	1868.41	0.15799	-8.09397	5.77507e-16	1.61475e-14
AT4G11480	1.56602	16.8813	0.39645	3.9501	7.81172e-05	0.000339558		AT1G76530	-1.2775	44.1207	0.293901	-4.3467	1.382e-05	7.05517e-05
AT5G13550	1.56472	1552.21	0.0988835	15.8239	2.13021e-56	4.73395e-54		AT1G35612	-1.27686	188.213	0.167469	-7.62447	2.4504e-14	5.44551e-13
AT4G26120	1.56349	362.533	0.222604	7.02365	2.16147e-12	3.64816e-11		AT5G22680	-1.27517	3.09091	0.503394	-2.53315	0.0113044	0.0283898
AT3G15500	1.56037	555.206	0.187088	8.34027	7.41228e-17	2.32208e-15		AT5G11590	-1.27517	61.9649	0.340451	-3.74553	0.000180014	0.000723516
AT3G11580	1.55757	396.449	0.124054	12.5556	3.70276e-36	4.46298e-34		AT3G28130	-1.27507	132.906	0.199874	-6.37937	1.77819e-10	2.20173e-09
AT4G11910	1.55577	363.374	0.20593	7.55486	4.19314e-14	9.05429e-13		AT4G27595	-1.27485	109.347	0.234503	-5.43638	5.43727e-08	4.38393e-07
AT3G29575	1.55399	581.999	0.129093	12.0378	2.2498e-33	2.39987e-31		AT3G55690	-1.27395	34.1724	0.320654	-3.97297	7.09834e-05	0.000311148
AT1G19180	1.55287	5106.83	0.200252	7.75459	8.86327e-15	2.09401e-13		AT5G59080	-1.2731	277.586	0.198675	-6.40796	1.47481e-10	1.84754e-09
AT3G43828	1.55197	26.7625	0.343853	4.51347	6.37746e-06	3.48238e-05		AT1G61080	-1.27294	48.5314	0.328159	-3.87905	0.000104864	0.000443532
AT2G39530	1.54769	34.7632	0.3545	4.36585	1.2663e-05	6.51244e-05		AT1G70430	-1.27244	27.3505	0.410093	-3.1028	0.00191697	0.00599042
AT5G35580	1.54565	115.397	0.229944	6.72183	1.79456e-11	2.6169e-10		AT5G15530	-1.27188	11.8821	0.431977	-2.94432	0.00323662	0.00950973
AT5G41315	1.54398	16.0485	0.419648	3.67923	0.000233943	0.00091796		AT2G35480	-1.27181	167.271	0.207019	-6.14344	8.07536e-10	8.95425e-09
AT2G25820	1.54361	11.3179	0.476662	3.23838	0.0012021	0.00395157		AT5G25810	-1.27146	12.3139	0.446849	-2.84539	0.00443566	0.0125989
AT3G28890	1.54285	511.665	0.257174	5.99924	1.98249e-09	2.08449e-08		AT1G32470	-1.27087	3782.07	0.160574	-7.91456	2.48134e-15	6.36261e-14
AT5G07322	1.5416	69.3742	0.282597	5.45513	4.89376e-08	3.97576e-07		AT2G02100	-1.26979	1920.07	0.145112	-8.75043	2.12539e-18	7.89889e-17
AT3G62590	1.54105	350.573	0.15116	10.1948	2.09114e-24	1.28566e-22		AT4G04330	-1.26722	1798.6	0.127639	-9.92814	3.14074e-23	1.8012e-21
AT3G47050	1.54071	27.7917	0.359806	4.28205	1.85179e-05	9.18533e-05		AT4G03610	-1.26708	24.8033	0.409488	-3.0943	0.00197278	0.00615131
AT1G05220	1.5407	12.5835	0.43925	3.50757	0.000452226	0.00165089		AT3G55735	-1.26654	23.3657	0.381949	-3.31601	0.000913138	0.00308633
AT3G07970	1.53816	3.85847	0.50335	3.05584	0.00224432	0.00688627		AT1G27285	-1.26533	7.19821	0.489347	-2.58575	0.0097168	0.0249156
AT2G44840	1.53769	305.504	0.258165	5.95622	2.58139e-09	2.66948e-08		AT1G74470	-1.26475	7236.69	0.147557	-8.57122	1.02392e-17	3.56934e-16
AT1G51960	1.5372	8.15094	0.487652	3.15224	0.0016202	0.00515517		AT3G03630	-1.26471	449.583	0.149729	-8.44665	2.99773e-17	9.91529e-16
AT1G66960	1.53525	283.125	0.211581	7.25607	3.98504e-13	7.55705e-12		AT2G01760	-1.26468	91.5094	0.255301	-4.95369	7.28199e-07	4.81568e-06
AT1G14520	1.53457	99.23	0.237942	6.44935	1.12332e-10	1.44013e-09		AT5G66480	-1.26134	258.277	0.195062	-6.46634	1.00405e-10	1.29585e-09
AT3G13100	1.53444	777.492	0.22933	6.69096	2.21705e-11	3.18294e-10		AT1G14345	-1.261	487.159	0.205412	-6.13887	8.31081e-10	9.17956e-09
AT5G18350	1.53421	50.4645	0.301473	5.08904	3.59871e-07	2.50981e-06		AT1G49130	-1.26079	232.911	0.236695	-5.32664	1.00046e-07	7.66934e-07
AT2G44940	1.53413	128.337	0.208628	7.35341	1.93214e-13	3.84159e-12		AT1G75640	-1.26043	8.87649	0.471295	-2.6744	0.00748624	0.0199266
AT4G34588	1.53213	835.257	0.169487	9.03978	1.56982e-19	6.54113e-18		AT2G42530	-1.26043	3926.75	0.117868	-10.6936	1.09105e-26	7.60667e-25
AT1G74010	1.53175	221.283	0.169329	9.04599	1.48321e-19	6.19233e-18		AT1G32090	-1.25907	349.366	0.174641	-7.20949	5.61636e-13	1.0374e-11
AT1G77420	1.53005	778.978	0.129938	11.7752	5.238e-32	5.22185e-30		AT5G26010	-1.2571	14.3236	0.449841	-2.79454	0.00519734	0.0145053
AT5G67310	1.52147	170.172	0.23543	6.46252	1.02972e-10	1.32578e-09		AT3G47470	-1.25694	30903.8	0.143937	-8.73258	2.48938e-18	9.1883e-17
AT2G26290	1.51925	82.7458	0.233258	6.51318	7.35772e-11	9.73757e-10		AT3G17680	-1.25586	13.1909	0.412905	-3.04153	0.00235377	0.00719024
AT4G10960	1.51171	700.024	0.227302	6.65069	2.91716e-11	4.1079e-10		AT1G78120	-1.25426	37.2552	0.335734	-3.73588	0.000187058	0.000750414
AT5G52720	1.51071	25.1573	0.381606	3.95881	7.5325e-05	0.000328761		AT4G01390	-1.25377	175.52	0.262945	-4.76819	1.85886e-06	1.13209e-05
AT4G13890	1.51054	12.5108	0.455972	3.31279	0.000923697	0.00311855		AT4G01330	-1.25319	267.665	0.197961	-6.33052	2.44335e-10	2.93339e-09
AT2G22860	1.5104	192.045	0.176459	8.55951	1.13345e-17	3.93188e-16		AT3G10720	-1.25213	459.163	0.170304	-7.35234	1.9477e-13	3.86893e-12
AT5G39090	1.51017	117.525	0.225185	6.70635	1.99559e-11	2.89619e-10		AT2G37790	-1.25211	122.55	0.22566	-5.54865	2.87884e-08	2.44495e-07
AT3G23240	1.50728	151.088	0.340151	4.43122	9.37029e-06	4.9666e-05		AT2G41340	-1.252	6.86427	0.47947	-2.61122	0.00902202	0.0234042
AT3G47480	1.50648	2963.12	0.195969	7.68733	1.50232e-14	3.45373e-13		AT2G43030	-1.25131	3299.12	0.135277	-9.25002	2.24451e-20	1.00597e-18
AT5G52800	1.50259	63.3899	0.24335	6.17462	6.63211e-10	7.45466e-09		AT1G03660	-1.25038	208.881	0.190477	-6.56445	5.22262e-11	7.06079e-10
AT1G78660	1.50192	1021.76	0.0952312	15.7713	4.90336e-56	1.06743e-53		AT1G68238	-1.24963	13.3493	0.445291	-2.80633	0.00501099	0.0140385
AT1G47480	1.49983	79.7209	0.220997	6.78663	1.14782e-11	1.72935e-10		AT4G20820	-1.24923	9.55915	0.475749	-2.62581	0.00864434	0.0225751
AT2G24750	1.49954	3.04316	0.493151	3.04073	0.00236008	0.00720519		AT2G19910	-1.24896	3.74591	0.504892	-2.47372	0.0133716	0.0326806
AT5G09290	1.49944	201.893	0.20053	7.47741	7.58022e-14	1.57926e-12		AT5G06570	-1.24827	59.6415	0.256026	-4.87555	1.08508e-06	6.92463e-06
AT5G24530	1.49882	3182.52	0.179113	8.36801	5.85996e-17	1.86592e-15		AT3G56160	-1.24727	389.495	0.150223	-8.30276	1.01717e-16	3.12683e-15
AT1G08650	1.49819	1326.9	0.131981	11.3516	7.28264e-30	6.16539e-28		AT4G38160	-1.2472	613.889	0.152988	-8.15227	3.57156e-16	1.03527e-14
AT5G43380	1.49458	218.393	0.18782	7.95747	1.75599e-15	4.6537e-14		AT3G53460	-1.24714	9128.09	0.123786	-10.075	7.12691e-24	4.24708e-22
AT1G11330	1.49381	2049.81	0.181846	8.21467	2.12745e-16	6.30374e-15		AT1G14030	-1.24483	504.081	0.155292	-8.01603	1.09219e-15	2.94946e-14
AT5G45605	1.49234	6.85762	0.485452	3.07412	0.00211122	0.00653239		AT3G61090	-1.24432	7.96233	0.500735	-2.485	0.0129552	0.0318492
AT4G25000	1.49145	93.7282	0.213416	6.98845	2.77941e-12	4.63612e-11		AT1G19720	-1.24422	810.822	0.14184	-8.77201	1.75498e-18	6.59168e-17
AT5G52120	1.48689	97.9373	0.217362	6.84059	7.8867e-12	1.21924e-10		AT5G63810	-1.24296	1416.39	0.136921	-9.07797	1.10615e-19	4.66376e-18
AT3G22235	1.4866	22014.3	0.165104	9.00406	2.1753e-19	8.95904e-18		AT2G05995	-1.24232	6.93997	0.499615	-2.48656	0.0128985	0.0317427
AT4G04500	1.48499	387.056	0.409978	3.62212	0.0002922	0.00111998		AT4G39710	-1.24228	810.256	0.166143	-7.47715	7.59493e-14	1.58078e-12
AT1G72220	1.48495	25.2009	0.37572	3.95228	7.74109e-05	0.000336762		AT3G52070	-1.2415	134.249	0.222	-5.59235	2.24018e-08	1.94356e-07
AT5G47730	1.48458	1283.1	0.150213	9.88317	4.92487e-23	2.77955e-21		AT4G21880	-1.24139	112.801	0.186701	-6.64909	2.94914e-11	4.14472e-10
AT2G37770	1.48337	2644.48	0.170433	8.7035	3.21804e-18	1.16758e-16		AT5G57170	-1.24091	289.839	0.164737	-7.53267	4.97131e-14	1.0627e-12
AT1G43640	1.48007	4.11046	0.501009	2.95418	0.00313506	0.00925593		AT5G21430	-1.23908	869.611	0.133539	-9.27877	1.71447e-20	7.74924e-19
AT4G12410	1.47688	41.2165	0.346639	4.26059	2.03891e-05	0.000100203		AT1G09310	-1.23858	3527.5	0.178256	-6.94834	3.69614e-12	6.075e-11
AT1G08860	1.47563	30.1757	0.379029	3.89319	9.8934e-05	0.000420701		AT3G13470	-1.23829	660.169	0.179139	-6.91242	4.76457e-12	7.67729e-11
AT3G22231	1.47451	2570.54	0.191857	7.68548	1.52429e-14	3.49669e-13		AT5G56860	-1.23746	215.971	0.214129	-5.77905	7.51245e-09	7.06905e-08
AT4G29690	1.47405	4.99799	0.503855	2.92554	0.00343861	0.0100396		AT5G54100	-1.23717	1936.69	0.170621	-7.25098	4.1378e-13	7.82586e-12
AT1G15670	1.47232	1853.18	0.152242	9.67093	4.00714e-22	2.07496e-20		AT3G10405	-1.23704	338.445	0.193141	-6.40486	1.50508e-10	1.88214e-09
AT1G17830	1.47208	61.4625	0.25473	5.77899	7.51505e-09	7.06905e-08		AT5G48490	-1.23659	8.72676	0.491874	-2.51404	0.0119358	0.0297092
AT1G19300	1.4716	418.069	0.148645	9.90008	4.15943e-23	2.36633e-21		AT1G49650	-1.23632	284.715	0.161488	-7.65583	1.92068e-14	4.31778e-13
AT5G53370	1.47145	2495.11	0.125869	11.6903	1.42892e-31	1.3794e-29		AT1G22590	-1.23527	207.196	0.200177	-6.17087	6.7916e-10	7.6259e-09
AT4G28490	1.47071	3689.71	0.208203	7.0638	1.62005e-12	2.80082e-11		AT3G14330	-1.23522	285.171	0.225248	-5.48384	4.16197e-08	3.42427e-07
AT2G38490	1.46994	22.9492	0.399044	3.68365	0.000229915	0.000903816		AT4G09160	-1.23501	60.6131	0.256564	-4.81365	1.48199e-06	9.18561e-06
AT1G77885	1.46749	150.796	0.179372	8.18126	2.80881e-16	8.21991e-15		AT4G31840	-1.23478	40.2618	0.352488	-3.50304	0.000459984	0.00167548
AT4G27290	1.46731	13.1354	0.434589	3.37632	0.000734632	0.00254302		AT5G54145	-1.23453	118.377	0.220872	-5.58936	2.2791e-08	1.97411e-07
AT1G32640	1.4632	3434.67	0.145934	10.0265	1.16616e-23	6.87259e-22		AT1G67830	-1.23449	114.324	0.228647	-5.39909	6.69789e-08	5.29822e-07
AT4G09770	1.46285	35.0874	0.313226	4.67027	3.00811e-06	1.76208e-05		AT4G04340	-1.23443	3305.69	0.125757	-9.81598	9.60988e-23	5.32512e-21
AT1G72470	1.46181	161.476	0.189825	7.7008	1.35212e-14	3.11851e-13		AT1G69200	-1.23339	576.371	0.161596	-7.63255	2.30164e-14	5.12559e-13
AT3G60160	1.46033	3163.58	0.117469	12.4317	1.75941e-35	2.06238e-33		AT3G18870	-1.23312	110.671	0.214476	-5.74943	8.95426e-09	8.30701e-08
AT3G52430	1.45924	2541.91	0.215315	6.77721	1.22515e-11	1.83643e-10		AT3G56940	-1.23305	6271.62	0.140101	-8.80114	1.35437e-18	5.16889e-17
AT2G18660	1.45765	1475.92	0.225651	6.45975	1.04874e-10	1.34945e-09		AT1G64355	-1.23295	443.295	0.142233	-8.66855	4.37673e-18	1.5693e-16
AT1G61160	1.4561	3.32329	0.502821	2.89587	0.00378108	0.0109318		AT1G23080	-1.23292	1255.69	0.170893	-7.21458	5.41001e-13	1.00479e-11
AT1G32450	1.45531	148.606	0.182342	7.9812	1.4492e-15	3.86949e-14		AT2G04050	-1.23255	2351.88	0.17063	-7.22352	5.06605e-13	9.43923e-12
AT5G56300	1.45509	9.1319	0.457639	3.17956	0.00147501	0.00474461		AT5G27450	-1.23194	92.5086	0.248806	-4.95143	7.36691e-07	4.86732e-06
AT1G74950	1.45489	1382.78	0.0935614	15.5502	1.58688e-54	3.31907e-52		AT5G07900	-1.23107	86.1913	0.265205	-4.64196	3.45119e-06	1.99641e-05
AT4G21910	1.45402	1867.88	0.091932	15.8163	2.4025e-56	5.28401e-54		AT2G43920	-1.23005	73.3477	0.260802	-4.71641	2.40043e-06	1.43127e-05
AT1G74210	1.45329	726.555	0.136713	10.6302	2.15567e-26	1.46462e-24		AT2G42200	-1.22953	37.0547	0.304423	-4.0389	5.37015e-05	0.000241701
AT5G26270	1.45145	6.12725	0.496398	2.92397	0.00345601	0.0100844		AT2G47520	-1.22904	77.0458	0.276444	-4.44588	8.75322e-06	4.6732e-05
AT5G63600	1.45028	38.4323	0.3792	3.82457	0.000131	0.000541618		AT1G17650	-1.22814	248.612	0.217126	-5.65634	1.54636e-08	1.38381e-07
AT3G50760	1.44966	882.223	0.220737	6.56735	5.12189e-11	6.94662e-10		AT1G23935	-1.2264	23.1772	0.351678	-3.48729	0.000487946	0.00176139
AT3G56400	1.44867	6494.7	0.187997	7.70578	1.30043e-14	3.00579e-13		AT5G05420	-1.22522	7.27079	0.474317	-2.58313	0.00979073	0.0250751
AT4G09820	1.44769	2.97356	0.490421	2.95194	0.00315788	0.00931298		AT5G58610	-1.22484	37.614	0.326219	-3.75465	0.000173584	0.00070084
AT2G26170	1.4464	737.01	0.171622	8.42786	3.52031e-17	1.1572e-15		AT1G59720	-1.22407	221.856	0.19392	-6.31225	2.75008e-10	3.27583e-09
AT3G18777	1.44638	16.1949	0.395213	3.65974	0.000252476	0.000984702		AT4G30680	-1.22382	56.2838	0.271518	-4.50733	6.56473e-06	3.58006e-05
AT4G20110	1.44352	2133.38	0.12887	11.2014	4.01564e-29	3.28236e-27		AT1G01190	-1.2238	18.3534	0.450657	-2.71558	0.00661599	0.0179002
AT1G23800	1.44032	513.034	0.137009	10.5126	7.55987e-26	5.05587e-24		AT3G22350	-1.22334	6.49982	0.500479	-2.44435	0.0145114	0.0350688
AT2G39310	1.43986	7.06854	0.482513	2.98409	0.00284419	0.00848524		AT3G10080	-1.22316	107.902	0.224425	-5.4502	5.0313e-08	4.07818e-07
AT5G06750	1.43948	785.961	0.172404	8.34941	6.86036e-17	2.15869e-15		AT4G34260	-1.22312	530.596	0.169015	-7.23678	4.59479e-13	8.62139e-12
AT5G65160	1.43566	16.4644	0.40563	3.53933	0.000401143	0.00148267		AT3G45780	-1.22272	3791.1	0.124139	-9.8496	6.8818e-23	3.86359e-21
AT1G77280	1.43518	280.316	0.136593	10.5069	8.02604e-26	5.35086e-24		AT3G25670	-1.22247	6.71653	0.483017	-2.53091	0.0113766	0.0285432
AT1G63440	1.43177	205.41	0.162808	8.79423	1.44036e-18	5.48725e-17		AT1G61520	-1.22218	36645	0.128319	-9.52454	1.6578e-21	8.26343e-20
AT4G26060	1.4312	852.958	0.148639	9.62867	6.05082e-22	3.08823e-20		AT1G60690	-1.22161	136.108	0.194336	-6.28608	3.25574e-10	3.84596e-09
AT5G38280	1.43077	72.324	0.260019	5.50254	3.74351e-08	3.10513e-07		AT5G24000	-1.2216	159.135	0.194663	-6.27547	3.48584e-10	4.0951e-09
AT2G01610	1.42819	69.409	0.245709	5.81252	6.154e-09	5.93244e-08		AT4G36180	-1.22147	124.959	0.213047	-5.73335	9.84684e-09	9.08618e-08
AT2G35070	1.42704	54.2984	0.260562	5.47678	4.33133e-08	3.55266e-07		AT4G33000	-1.22138	172.829	0.15765	-7.74743	9.37726e-15	2.21299e-13
AT4G08290	1.42634	940.775	0.228925	6.23061	4.64612e-10	5.35496e-09		AT1G61415	-1.22104	28.9944	0.377793	-3.23203	0.00122913	0.00403108
AT5G46230	1.42631	368.531	0.197773	7.21185	5.51964e-13	1.02219e-11		AT1G67265	-1.22088	5.98192	0.498034	-2.45139	0.0142305	0.0344875
AT1G17420	1.42608	1929.52	0.188054	7.58334	3.36763e-14	7.38388e-13		AT4G30020	-1.22075	868.133	0.169816	-7.18867	6.54244e-13	1.19911e-11
AT1G22340	1.4237	60.3076	0.262938	5.41458	6.1434e-08	4.89773e-07		AT5G54980	-1.22062	204.174	0.173438	-7.03781	1.95283e-12	3.3356e-11
AT5G65140	1.42293	354.156	0.145632	9.77073	1.50362e-22	8.12106e-21		AT5G55220	-1.21993	1270.94	0.167827	-7.26895	3.62289e-13	6.90095e-12
AT3G51090	1.42269	136.043	0.213477	6.66438	2.65782e-11	3.76507e-10		AT1G03600	-1.21901	2070.56	0.168487	-7.23504	4.6539e-13	8.70933e-12
AT5G57910	1.42218	588.634	0.166316	8.55108	1.21939e-17	4.20946e-16		AT5G07180	-1.2188	37.8415	0.322447	-3.77984	0.000156928	0.000638669
AT5G50090	1.42143	54.84	0.268814	5.28777	1.23819e-07	9.3606e-07		AT5G14090	-1.21858	25.4552	0.330973	-3.6818	0.000231591	0.000909568
AT5G58680	1.42133	50.5599	0.323276	4.39665	1.09936e-05	5.73362e-05		AT3G06750	-1.218	138.864	0.220109	-5.53361	3.13713e-08	2.6391e-07
AT1G60610	1.41926	97.6478	0.229118	6.19446	5.84843e-10	6.67935e-09		AT1G14100	-1.21734	6.39494	0.502812	-2.42107	0.0154751	0.0370575
AT5G49680	1.41907	582.102	0.157676	8.99993	2.25858e-19	9.24849e-18		AT5G16020	-1.21715	6.66084	0.479881	-2.53636	0.0112012	0.0281634
AT3G49570	1.41736	21.1174	0.373992	3.78981	0.000150763	0.000615104		AT3G52840	-1.21687	1224.67	0.148257	-8.20782	2.25237e-16	6.64621e-15
AT2G03360	1.41685	11.7716	0.47419	2.98794	0.00280863	0.00839323		AT1G75700	-1.21639	9.30858	0.450795	-2.69831	0.00696918	0.0187214
AT5G59220	1.41663	746.36	0.149975	9.44574	3.52903e-21	1.70822e-19		AT5G06690	-1.21633	1033	0.146866	-8.28189	1.21239e-16	3.67924e-15
AT4G19975	1.41517	35.4437	0.35935	3.93814	8.21169e-05	0.000355279		AT5G19090	-1.21471	185.771	0.192246	-6.31854	2.64051e-10	3.15766e-09
AT1G62370	1.4134	51.6231	0.267815	5.27755	1.30925e-07	9.85237e-07		AT5G59360	-1.21359	9.1766	0.447375	-2.71269	0.00667392	0.0180321
AT3G56620	1.41335	279.486	0.229497	6.15847	7.34512e-10	8.19137e-09		AT1G64625	-1.21293	23.927	0.352673	-3.43925	0.000583326	0.00206756
AT4G08780	1.41073	33.9466	0.332861	4.23821	2.25307e-05	0.000109867		AT4G30845	-1.21215	98.2415	0.217926	-5.56218	2.66423e-08	2.28231e-07
AT1G35230	1.40984	288.887	0.203316	6.93422	4.08467e-12	6.66736e-11		AT3G17170	-1.21187	437.548	0.133254	-9.09445	9.50683e-20	4.04021e-18
AT5G38250	1.40966	393.424	0.266775	5.28406	1.26354e-07	9.53869e-07		AT2G25040	-1.21184	5.7882	0.494227	-2.45199	0.0142068	0.0344417
AT1G05020	1.40564	62.1166	0.330714	4.25032	2.13464e-05	0.000104618		AT1G52230	-1.21088	6520.17	0.138702	-8.73006	2.54538e-18	9.36261e-17
AT2G29750	1.40547	10.3172	0.469826	2.99148	0.0027763	0.00830245		AT4G16870	-1.20981	138.837	0.225346	-5.36868	7.93134e-08	6.18447e-07
AT3G49120	1.40489	36805.3	0.109378	12.8443	9.25788e-38	1.20431e-35		AT1G53540	-1.20965	28.6831	0.380237	-3.1813	0.00146618	0.00472072
AT3G60490	1.40475	15.9767	0.404982	3.46867	0.000523035	0.00187505		AT1G33811	-1.20904	121.738	0.283591	-4.26331	2.01423e-05	9.90356e-05
AT5G52882	1.40457	1515.51	0.118206	11.8823	1.46279e-32	1.5223e-30		AT3G44960	-1.20859	9.57152	0.467152	-2.58715	0.00967727	0.0248292
AT5G60950	1.4045	269.715	0.148336	9.46835	2.84309e-21	1.39116e-19		AT4G14560	-1.20848	115.578	0.189037	-6.39282	1.62849e-10	2.02578e-09
AT2G40113	1.40362	40.6532	0.288603	4.86349	1.15332e-06	7.31203e-06		AT5G08350	-1.20843	95.9658	0.214206	-5.64144	1.6863e-08	1.49836e-07
AT5G06530	1.40348	1496.12	0.150061	9.35278	8.53726e-21	3.99416e-19		AT1G06080	-1.20821	2.7001	0.470994	-2.56523	0.0103107	0.0261742
AT1G08290	1.40274	63.4583	0.274042	5.11869	3.07661e-07	2.17411e-06		AT4G10340	-1.20807	43235.1	0.145298	-8.31441	9.22094e-17	2.85929e-15
AT2G03505	1.40246	90.8314	0.213156	6.57953	4.71953e-11	6.43775e-10		AT4G26542	-1.2071	40.8227	0.346554	-3.48316	0.000495538	0.00178759
AT4G34200	1.40168	5869.57	0.113563	12.3428	5.32894e-35	6.04721e-33		AT1G22030	-1.20574	23.7532	0.345108	-3.49381	0.000476185	0.00172478
AT3G28510	1.39924	423.556	0.274351	5.10018	3.39331e-07	2.38135e-06		AT1G49975	-1.20552	375.765	0.148024	-8.14409	3.82153e-16	1.10174e-14
AT1G19565	1.39918	11.45	0.437556	3.1977	0.00138527	0.00448865		AT4G37110	-1.20536	108.421	0.2694	-4.47422	7.66909e-06	4.13267e-05
AT5G54230	1.39835	6.64155	0.491826	2.84317	0.00446668	0.0126702		AT3G07010	-1.20521	386.224	0.206031	-5.84967	4.92562e-09	4.8417e-08
AT5G11870	1.39825	16.6217	0.409437	3.41506	0.00063769	0.00224126		AT2G33400	-1.20444	12.2768	0.425047	-2.83367	0.00460164	0.013008
AT4G18430	1.39719	177.194	0.286043	4.88453	1.03674e-06	6.64598e-06		AT3G05410	-1.20442	252.09	0.149518	-8.05536	7.92445e-16	2.17022e-14
AT3G56200	1.39571	706.93	0.168636	8.27642	1.26929e-16	3.84099e-15		AT1G53800	-1.20433	785.11	0.129523	-9.29822	1.42823e-20	6.52457e-19
AT2G29940	1.39537	145.075	0.315348	4.42486	9.65063e-06	5.10234e-05		AT1G60600	-1.20406	565.11	0.188748	-6.37915	1.78069e-10	2.20355e-09
AT1G69920	1.39507	17.4691	0.433049	3.2215	0.00127523	0.00417011		AT4G14550	-1.20401	18.916	0.426533	-2.82278	0.00476088	0.0134208
AT1G24320	1.39282	3.64001	0.505158	2.7572	0.0058299	0.0160546		AT3G60390	-1.2037	157.926	0.171088	-7.03559	1.98417e-12	3.38642e-11
AT5G61160	1.39115	493.243	0.460044	3.02395	0.00249498	0.00754897		AT4G33960	-1.2029	167.686	0.248286	-4.8448	1.26736e-06	7.96639e-06
AT1G67360	1.39003	1863.27	0.204659	6.79191	1.10661e-11	1.6708e-10		AT5G01747	-1.20255	6.3709	0.503851	-2.38672	0.0169995	0.040198
AT1G26200	1.38932	77.4691	0.273639	5.07718	3.83077e-07	2.66294e-06		AT4G23750	-1.20213	77.1365	0.327679	-3.66861	0.000243877	0.000953365
AT5G57510	1.38911	143.13	0.246217	5.64179	1.68292e-08	1.49597e-07		AT4G12917	-1.20164	297.71	0.170905	-7.03104	2.04999e-12	3.4876e-11
AT4G35070	1.38823	104.826	0.225325	6.16102	7.22774e-10	8.08582e-09		AT3G14760	-1.2016	8.12856	0.480284	-2.50186	0.0123543	0.0306081
AT3G06490	1.38774	52.2092	0.301594	4.60136	4.19751e-06	2.38545e-05		AT3G26060	-1.20126	2270.35	0.147414	-8.14888	3.67321e-16	1.06185e-14
AT5G19880	1.38621	38.2487	0.306463	4.52325	6.08984e-06	3.34416e-05		AT3G29185	-1.20108	674.229	0.18196	-6.60079	4.08979e-11	5.62551e-10
AT2G23270	1.38454	71.7115	0.377118	3.67137	0.000241254	0.000943695		AT3G07200	-1.20051	95.5253	0.220107	-5.45423	4.91861e-08	3.99291e-07
AT2G32660	1.3836	33.9433	0.360465	3.83839	0.000123846	0.000515436		AT1G02205	-1.19994	30.0878	0.376821	-3.18438	0.00145067	0.00467571
AT1G66465	1.38279	432.947	0.259548	5.32771	9.94606e-08	7.63271e-07		AT2G39800	-1.19899	1514.03	0.231137	-5.18737	2.13287e-07	1.55035e-06
AT1G67070	1.37908	139.573	0.23523	5.8627	4.55414e-09	4.50431e-08		AT1G70470	-1.19858	42.2856	0.298731	-4.01224	6.01442e-05	0.000268322
AT1G30900	1.37862	2122.33	0.175359	7.8617	3.78961e-15	9.41181e-14		AT3G25905	-1.1982	4.73206	0.504054	-2.37712	0.0174484	0.0411139
AT2G43150	1.37862	217.729	0.17188	8.02083	1.05034e-15	2.84364e-14		AT4G37300	-1.19774	1149.26	0.164225	-7.29329	3.02487e-13	5.81899e-12
AT5G24655	1.37696	74.6025	0.227265	6.05882	1.37125e-09	1.46638e-08		AT3G47430	-1.19715	282.216	0.175181	-6.83382	8.26848e-12	1.27364e-10
AT4G19230	1.37629	436.254	0.153519	8.96494	3.10453e-19	1.25677e-17		AT5G43870	-1.19713	89.5469	0.239575	-4.99689	5.8262e-07	3.92225e-06
AT5G57150	1.37445	667.132	0.148014	9.28595	1.60267e-20	7.25929e-19		AT5G26820	-1.19708	906.089	0.134177	-8.92162	4.59523e-19	1.82901e-17
AT1G54575	1.3738	1001.57	0.182763	7.51688	5.60993e-14	1.18968e-12		AT5G45650	-1.19691	847.409	0.14606	-8.19466	2.51311e-16	7.39513e-15
AT2G36080	1.37296	316.605	0.156728	8.76012	1.95047e-18	7.28743e-17		AT5G43990	-1.19689	36.6646	0.337298	-3.54845	0.000387502	0.00143873
AT2G37440	1.37263	29.3583	0.343183	3.99972	6.34178e-05	0.00028128		AT5G10690	-1.19661	500.341	0.160929	-7.43565	1.04056e-13	2.13661e-12
AT1G12320	1.37187	421.611	0.132782	10.3317	5.06459e-25	3.19669e-23		AT3G44769	-1.19647	8.49231	0.47469	-2.52052	0.0117182	0.0292599
AT1G78230	1.37162	197.872	0.183108	7.49078	6.84631e-14	1.43477e-12		AT3G61550	-1.19535	60.8094	0.24665	-4.84635	1.25752e-06	7.91152e-06
AT2G02870	1.37052	1363.67	0.107727	12.7222	4.45235e-37	5.68781e-35		AT3G13840	-1.19443	2.47745	0.493079	-2.42239	0.0154187	0.0369473
AT4G05100	1.36887	188.095	0.191615	7.14388	9.07352e-13	1.62123e-11		AT5G28770	-1.19428	266.171	0.166825	-7.15887	8.13472e-13	1.46948e-11
AT2G32487	1.36769	229.637	0.152229	8.98445	2.60026e-19	1.06069e-17		AT3G61080	-1.19111	316.5	0.177696	-6.70309	2.04064e-11	2.95153e-10
AT2G35000	1.36716	23.5833	0.350006	3.9061	9.37971e-05	0.000401016		ATCG00320	-1.19089	337.672	0.162614	-7.32341	2.41742e-13	4.71851e-12
AT1G51770	1.36715	13.7388	0.41615	3.28524	0.00101896	0.00340445		AT4G16980	-1.19063	575.492	0.195743	-6.08261	1.18245e-09	1.27923e-08
AT5G01820	1.3658	372.306	0.140561	9.71673	2.55865e-22	1.3545e-20		AT3G54890	-1.19002	27321	0.133787	-8.89484	5.85033e-19	2.30278e-17
AT5G52810	1.36362	1207.77	0.193535	7.04585	1.8433e-12	3.16117e-11		AT4G39235	-1.19	86.8779	0.234251	-5.08001	3.77409e-07	2.62696e-06
AT4G10860	1.36205	83.2447	0.30974	4.3974	1.09553e-05	5.72142e-05		AT4G34139	-1.18995	7.53476	0.470172	-2.53088	0.0113777	0.0285432
AT4G01850	1.36084	4667.99	0.0938519	14.4999	1.21389e-47	2.05533e-45		AT5G05580	-1.18959	574.46	0.1704	-6.98116	2.92749e-12	4.87168e-11
AT5G02490	1.36023	5542.62	0.171669	7.92352	2.30879e-15	5.94875e-14		AT5G58370	-1.18821	305.962	0.168325	-7.05898	1.67735e-12	2.89285e-11
AT5G48290	1.35721	32.0506	0.314218	4.31933	1.56503e-05	7.89697e-05		AT5G58900	-1.18818	233.994	0.167295	-7.10231	1.22692e-12	2.15966e-11
AT5G38260	1.3562	3.16991	0.49869	2.71953	0.00653754	0.0177231		AT2G21320	-1.18816	29.4245	0.369802	-3.21296	0.00131373	0.00428026
AT2G17260	1.3561	108.213	0.197089	6.88063	5.95866e-12	9.47258e-11		AT4G26145	-1.18755	13.9353	0.420055	-2.82713	0.00469669	0.0132539
AT5G61250	1.35369	215.777	0.193055	7.01193	2.3505e-12	3.95158e-11		AT1G08500	-1.18673	44.3289	0.271992	-4.36311	1.28224e-05	6.58529e-05
AT4G39230	1.35322	367.365	0.167574	8.07534	6.72888e-16	1.86676e-14		AT2G32100	-1.18672	31.3939	0.333048	-3.56321	0.000366342	0.00136803
AT2G35940	1.35277	5283.11	0.102694	13.1728	1.25762e-39	1.67688e-37		AT3G46780	-1.18553	7145.2	0.154482	-7.67423	1.66414e-14	3.79303e-13
AT5G03610	1.35273	683.147	0.184387	7.33635	2.19501e-13	4.31996e-12		AT2G45190	-1.18552	34.6552	0.318182	-3.72593	0.000194595	0.000777288
AT1G14330	1.35174	480.911	0.170518	7.92726	2.24038e-15	5.78649e-14		AT1G71530	-1.18359	516.924	0.188735	-6.27116	3.58357e-10	4.19835e-09
AT5G64000	1.3514	278.791	0.211318	6.39512	1.60422e-10	2.00026e-09		AT1G70640	-1.18346	67.5526	0.254348	-4.65294	3.27241e-06	1.90073e-05
AT2G15220	1.35077	7.93388	0.47211	2.86113	0.0042213	0.0120623		AT1G80690	-1.18315	43.6912	0.297749	-3.97366	7.07758e-05	0.000310366
AT3G09280	1.35008	13.3081	0.445706	3.02908	0.00245298	0.00743986		AT2G28605	-1.1829	393.563	0.173048	-6.83567	8.16213e-12	1.25999e-10
AT3G02140	1.3495	72.8352	0.279767	4.82364	1.40963e-06	8.78558e-06		AT1G79529	-1.18219	67.2883	0.308248	-3.8352	0.000125461	0.000521144
AT2G37760	1.34748	1953.25	0.110615	12.1817	3.89047e-34	4.25638e-32		AT2G26220	-1.18186	19.923	0.359826	-3.28453	0.00102151	0.00341101
AT3G14560	1.34657	151.674	0.209785	6.41885	1.37312e-10	1.72929e-09		AT5G52970	-1.18099	645.078	0.145277	-8.12924	4.31984e-16	1.23704e-14
AT5G14000	1.34565	12.3239	0.424422	3.17055	0.00152152	0.00487463		AT3G15680	-1.18039	86.5098	0.259931	-4.54117	5.59418e-06	3.09954e-05
AT2G23110	1.34511	20.579	0.379988	3.53988	0.000400309	0.0014801		AT1G77490	-1.18021	1366.02	0.126504	-9.32937	1.06497e-20	4.91778e-19
AT5G64260	1.3421	2065.33	0.344745	3.89303	9.90013e-05	0.000420904		AT4G11460	-1.18003	5.04824	0.49905	-2.36455	0.0180518	0.042302
AT5G24430	1.33937	1063.81	0.127324	10.5193	7.03644e-26	4.72061e-24		AT4G14358	-1.17993	2.44206	0.492298	-2.39677	0.0165402	0.03926
AT1G13280	1.3365	517.814	0.14846	9.00242	2.20795e-19	9.07599e-18		AT2G05655	-1.17931	3.21738	0.498239	-2.36696	0.0179348	0.0420508
AT1G66870	1.33254	3.33447	0.481664	2.76654	0.00566549	0.0156483		AT1G47370	-1.17852	64.3558	0.256034	-4.603	4.16444e-06	2.36854e-05
AT2G23170	1.33173	1074.63	0.130716	10.188	2.24289e-24	1.37499e-22		AT3G50820	-1.17724	9108.61	0.141655	-8.31063	9.51919e-17	2.9475e-15
AT2G24285	1.33031	6.34025	0.49681	2.6777	0.00741286	0.0197559		AT1G44110	-1.17717	22.3537	0.352452	-3.33993	0.000837984	0.00286407
AT3G14225	1.3298	4.97932	0.502822	2.64466	0.00817721	0.0215241		AT3G52170	-1.17699	144.997	0.245629	-4.79174	1.65341e-06	1.0183e-05
AT4G37530	1.32972	385.978	0.156869	8.47659	2.31897e-17	7.77876e-16		AT1G14280	-1.17693	99.0205	0.252121	-4.66812	3.03967e-06	1.78008e-05
AT5G63850	1.3294	2335.75	0.186109	7.1431	9.12491e-13	1.62904e-11		AT3G48420	-1.17655	1297.58	0.159468	-7.37796	1.60733e-13	3.22889e-12
AT3G17510	1.3271	690.767	0.144785	9.16599	4.90922e-20	2.15058e-18		AT2G26330	-1.17625	566.064	0.181464	-6.48199	9.05226e-11	1.17613e-09
AT5G27520	1.32575	996.322	0.114637	11.5647	6.2185e-31	5.64534e-29		AT1G49150	-1.17608	16.9601	0.408796	-2.87693	0.00401562	0.0115442
AT3G14470	1.32554	748.443	0.228857	5.79203	6.95424e-09	6.61148e-08		AT5G15210	-1.1757	147.894	0.213428	-5.50864	3.61623e-08	3.00892e-07
AT5G53486	1.32544	42.4107	0.300439	4.41169	1.02569e-05	5.39899e-05		AT2G44640	-1.17486	540.407	0.161762	-7.26291	3.78854e-13	7.19721e-12
AT3G21240	1.32456	195.347	0.20351	6.50861	7.58496e-11	9.98873e-10		AT1G51380	-1.17465	105.672	0.196765	-5.96985	2.37479e-09	2.4702e-08
AT1G64195	1.32454	4.60291	0.50107	2.64342	0.00820725	0.0215925		AT1G20650	-1.17454	260.003	0.166289	-7.06321	1.62699e-12	2.81055e-11
AT5G43570	1.32428	13.3793	0.423523	3.12682	0.00176707	0.00557097		AT1G23400	-1.17368	868.678	0.145519	-8.06548	7.29471e-16	2.01327e-14
AT2G47490	1.32378	208.741	0.157927	8.38225	5.19267e-17	1.65591e-15		AT2G45850	-1.17357	444.789	0.177878	-6.59762	4.17817e-11	5.74118e-10
AT1G51640	1.32303	18.0641	0.399415	3.31242	0.000924933	0.00312224		AT3G22210	-1.17346	1376.89	0.172012	-6.82197	8.98012e-12	1.37928e-10
AT2G25440	1.3224	86.3454	0.327128	4.04246	5.28939e-05	0.000238621		AT3G12685	-1.173	201.746	0.191661	-6.12017	9.34743e-10	1.02846e-08
AT1G48320	1.32211	770.834	0.192352	6.87339	6.26928e-12	9.91466e-11		AT5G05740	-1.1727	1024.13	0.160241	-7.31831	2.51105e-13	4.88784e-12
AT2G41690	1.32155	4.95939	0.502156	2.63175	0.00849452	0.0222468		AT4G28080	-1.17263	5284.81	0.140219	-8.36286	6.12169e-17	1.94057e-15
AT4G19460	1.32106	14.738	0.409505	3.22599	0.00125536	0.00410828		AT2G36145	-1.17258	532.805	0.151174	-7.75648	8.73218e-15	2.06762e-13
AT5G41080	1.31936	58.2001	0.273	4.83281	1.34621e-06	8.41487e-06		AT4G25050	-1.17137	1742.03	0.167066	-7.01144	2.35885e-12	3.96249e-11
AT5G05730	1.31863	6209.73	0.121969	10.8112	3.04703e-27	2.19612e-25		AT2G46810	-1.17077	65.5511	0.257582	-4.54524	5.48717e-06	3.04379e-05
AT4G13920	1.31823	1187.75	0.1636	8.05764	7.77808e-16	2.14113e-14		AT1G72970	-1.17076	153.473	0.239445	-4.88945	1.01116e-06	6.49763e-06
AT1G33840	1.31775	23.3708	0.355349	3.70832	0.000208635	0.00082765		AT4G34730	-1.17069	377.391	0.189346	-6.18279	6.2978e-10	7.11261e-09
AT5G38344	1.31505	34.7387	0.319353	4.11786	3.82407e-05	0.000177469		AT5G55470	-1.17052	32.9305	0.302321	-3.87178	0.000108042	0.000455976
AT5G40760	1.31152	1483.42	0.132636	9.88813	4.68698e-23	2.65231e-21		AT3G62100	-1.17016	6.92955	0.493631	-2.37053	0.0177627	0.041721
AT1G24147	1.31036	3814.22	0.183645	7.13527	9.65984e-13	1.71879e-11		AT1G74870	-1.17007	39.9829	0.288866	-4.05055	5.10972e-05	0.000231593
AT1G80110	1.30818	311.278	0.133825	9.7753	1.43738e-22	7.84273e-21		AT1G19050	-1.16864	450.18	0.279749	-4.17745	2.948e-05	0.000140605
AT1G80820	1.30784	70.7789	0.322933	4.04989	5.12413e-05	0.000232138		AT2G39920	-1.16791	401.751	0.179445	-6.50847	7.59205e-11	9.9919e-10
AT5G59990	1.30754	18.9019	0.418259	3.12616	0.00177107	0.00558027		AT4G27700	-1.16735	962.12	0.148012	-7.88685	3.09921e-15	7.8062e-14
AT5G38320	1.30746	2.74895	0.481916	2.71305	0.00666678	0.0180174		AT5G08600	-1.16707	118.154	0.201747	-5.78481	7.25952e-09	6.85892e-08
AT4G30270	1.30551	1064.21	0.177875	7.33948	2.14429e-13	4.22404e-12		AT1G29450	-1.16654	13.65	0.438155	-2.66238	0.00775892	0.0205702
AT2G30720	1.30485	888.299	0.125892	10.3648	3.58467e-25	2.27605e-23		AT4G22620	-1.16647	112.851	0.249538	-4.67451	2.94659e-06	1.72937e-05
AT1G65483	1.30483	53.8918	0.310423	4.2034	2.62931e-05	0.00012668		AT5G28280	-1.16545	20.0915	0.396658	-2.93817	0.00330153	0.00968582
AT2G29450	1.30396	5044.54	0.120307	10.8386	2.25892e-27	1.63362e-25		AT1G13448	-1.16533	51.0994	0.287933	-4.04722	5.18292e-05	0.000234413
AT3G30340	1.30388	13.7844	0.41797	3.11955	0.00181127	0.00569431		AT1G10657	-1.16516	38.0557	0.332999	-3.49899	0.000467022	0.00169764
AT1G10540	1.29954	25.4791	0.352868	3.68278	0.0002307	0.000906569		AT3G51870	-1.1646	328.029	0.188909	-6.16488	7.05371e-10	7.89527e-09
AT5G43910	1.29922	550.143	0.161275	8.05591	7.88917e-16	2.16425e-14		AT2G02020	-1.16443	101.249	0.234015	-4.97588	6.49509e-07	4.34513e-06
AT5G04330	1.29362	58.5969	0.247987	5.21649	1.82347e-07	1.33684e-06		AT4G14713	-1.16439	41.4385	0.279429	-4.16704	3.08583e-05	0.000146328
AT5G49280	1.29103	137.8	0.244717	5.27558	1.32337e-07	9.94811e-07		AT4G00163	-1.16433	1.96374	0.470058	-2.477	0.0132493	0.0324674
AT2G21188	1.29045	130.006	0.217877	5.92285	3.16401e-09	3.22047e-08		AT2G03310	-1.16397	452.012	0.150646	-7.7265	1.10545e-14	2.5831e-13
AT1G33730	1.2902	54.6783	0.335319	3.84769	0.000119235	0.000498188		ATCG00620	-1.1628	385.012	0.146654	-7.92885	2.21176e-15	5.71947e-14
AT4G09030	1.28919	57.9766	0.270368	4.76828	1.85806e-06	1.132e-05		AT5G11070	-1.16276	732.375	0.191855	-6.06064	1.35579e-09	1.45203e-08
AT3G24900	1.28856	283.49	0.252342	5.1064	3.28355e-07	2.3104e-06		AT4G30720	-1.16108	499.375	0.168666	-6.8839	5.82343e-12	9.28528e-11
AT1G25370	1.28766	288.188	0.250407	5.14228	2.71419e-07	1.94245e-06		AT3G19002	-1.16049	6.50281	0.499577	-2.32295	0.020182	0.0466382
AT4G11070	1.28742	96.9075	0.328887	3.91447	9.06016e-05	0.000388678		AT2G05310	-1.15987	981.893	0.123013	-9.42883	4.14692e-21	1.99708e-19
AT3G52870	1.28711	1407.83	0.137306	9.37407	6.97902e-21	3.30868e-19		AT1G73090	-1.15981	180.404	0.164087	-7.06825	1.569e-12	2.72138e-11
AT5G25820	1.2854	362.397	0.199921	6.42953	1.27998e-10	1.62253e-09		AT5G27390	-1.15958	367.16	0.190655	-6.08208	1.18635e-09	1.28279e-08
AT5G22630	1.28527	782.961	0.176703	7.27364	3.49933e-13	6.6835e-12		AT1G65970	-1.15914	953.18	0.432585	-2.67957	0.00737157	0.0196606
AT5G17760	1.28466	1405.17	0.112521	11.417	3.43743e-30	3.01786e-28		AT3G20440	-1.15908	848.33	0.154069	-7.52315	5.3471e-14	1.13734e-12
AT3G57270	1.28442	5.72895	0.502242	2.55737	0.0105467	0.0266974		AT4G39795	-1.15878	33.3806	0.295284	-3.9243	8.69839e-05	0.000374665
AT1G23120	1.28416	34.235	0.332676	3.86008	0.00011335	0.000476121		AT1G12244	-1.15878	54.8381	0.331299	-3.49767	0.000469339	0.0017049
AT1G74590	1.28344	773.096	0.151792	8.45525	2.78497e-17	9.25459e-16		AT3G62910	-1.15874	681.881	0.161557	-7.17231	7.37403e-13	1.33546e-11
AT5G18661	1.28265	8.82706	0.47574	2.69611	0.00701554	0.0188287		AT2G30432	-1.1585	6.0973	0.493744	-2.34637	0.0189575	0.0441865
AT1G65730	1.28104	94.6102	0.233176	5.49389	3.93167e-08	3.24857e-07		AT3G51510	-1.15797	1215.11	0.130204	-8.89355	5.91844e-19	2.3253e-17
AT2G02340	1.28029	17.6847	0.392867	3.25885	0.00111863	0.00370412		AT5G66960	-1.15749	90.3296	0.229116	-5.052	4.37203e-07	3.0088e-06
AT5G07780	1.27957	42.9904	0.288655	4.43287	9.2988e-06	4.93143e-05		AT3G04445	-1.15729	8.37832	0.4795	-2.41353	0.015799	0.0377146
AT2G23000	1.27915	115.547	0.262019	4.88189	1.05076e-06	6.72979e-06		AT5G18430	-1.15715	31.8329	0.372373	-3.1075	0.0018868	0.00590738
AT2G21840	1.27862	27.8244	0.352434	3.62797	0.00028566	0.00109846		AT1G68935	-1.15682	88.1875	0.210537	-5.49461	3.91585e-08	3.23707e-07
AT5G45000	1.27862	411.725	0.198107	6.45415	1.08828e-10	1.3978e-09		AT5G65010	-1.15663	1350.55	0.225802	-5.12234	3.01774e-07	2.13667e-06
AT4G34860	1.27803	155.746	0.173012	7.38694	1.50249e-13	3.0285e-12		AT5G60740	-1.15621	2.23923	0.467755	-2.47184	0.0134421	0.0328455
AT5G64700	1.27562	96.6132	0.217275	5.87099	4.33206e-09	4.30262e-08		AT1G70760	-1.15593	1365.46	0.14266	-8.10269	5.37577e-16	1.51102e-14
AT3G14870	1.27487	226.725	0.172544	7.38863	1.48352e-13	2.99426e-12		AT1G77960	-1.15537	10.6051	0.447539	-2.58161	0.0098342	0.0251592
AT1G73010	1.27455	56.0644	0.290295	4.39054	1.13071e-05	5.88081e-05		AT2G01505	-1.15512	23.7007	0.355748	-3.24703	0.00116617	0.00384589
AT3G02150	1.27455	753.688	0.114097	11.1708	5.66791e-29	4.51191e-27		AT5G23060	-1.15472	3153.24	0.138764	-8.32143	8.69072e-17	2.70668e-15
AT3G55500	1.27181	222.029	0.219668	5.7897	7.05136e-09	6.68594e-08		AT5G62280	-1.1543	12.3624	0.445353	-2.59187	0.0095455	0.0245561
AT3G04300	1.27127	15.9765	0.398484	3.19028	0.00142137	0.00459237		AT3G16360	-1.15421	26.416	0.457939	-2.52045	0.0117204	0.0292619
AT2G43870	1.27081	24.0173	0.370863	3.42662	0.000611142	0.00215649		AT2G13610	-1.1539	53.7862	0.337318	-3.42079	0.000624385	0.00219958
AT2G32510	1.27075	4.3013	0.499696	2.54304	0.0109892	0.0276957		AT2G38530	-1.15366	87.4259	0.294023	-3.9237	8.72008e-05	0.000375372
AT5G51060	1.27045	100.893	0.300303	4.23057	2.33102e-05	0.000113383		AT2G20210	-1.1536	73.224	0.244738	-4.71362	2.43356e-06	1.4494e-05
AT3G60540	1.27045	246.217	0.218479	5.81498	6.06398e-09	5.85645e-08		AT5G15310	-1.1521	65.1733	0.315598	-3.65053	0.000261702	0.00101678
AT3G51440	1.26963	439.965	0.142436	8.91372	4.93485e-19	1.96052e-17		AT4G00220	-1.15162	6.97795	0.481702	-2.39073	0.016815	0.0398458
AT4G20370	1.26951	5.19945	0.496618	2.55631	0.0105789	0.0267627		AT3G18070	-1.1513	15.1303	0.411967	-2.79464	0.0051957	0.0145028
AT4G39950	1.26934	3839.6	0.178224	7.12218	1.06232e-12	1.88236e-11		AT3G18110	-1.14989	626.181	0.147435	-7.7993	6.22529e-15	1.50238e-13
AT1G60270	1.26904	43.1335	0.291531	4.35303	1.34271e-05	6.87597e-05		AT5G55580	-1.14985	408.398	0.168796	-6.8121	9.61814e-12	1.46862e-10
AT3G07700	1.26785	3901.52	0.114278	11.0944	1.33495e-28	1.04322e-26		AT5G08050	-1.14957	1067.28	0.181516	-6.33318	2.40164e-10	2.88838e-09
AT1G05620	1.26741	209.774	0.161921	7.82736	4.98233e-15	1.21478e-13		AT4G34290	-1.14883	782.348	0.146746	-7.82869	4.92984e-15	1.20473e-13
AT5G39100	1.26741	7.29818	0.486404	2.60568	0.00916932	0.0237487		AT3G02380	-1.14792	14.6024	0.413431	-2.77656	0.00549378	0.0152352
AT3G27170	1.26688	26.6521	0.357666	3.54206	0.000397017	0.00147048		AT5G16400	-1.14727	515.817	0.150215	-7.63751	2.21463e-14	4.9525e-13
AT1G14260	1.26674	57.3675	0.305024	4.15293	3.28244e-05	0.000154654		AT1G80050	-1.14688	82.274	0.273434	-4.19434	2.73668e-05	0.000131437
AT2G16720	1.26567	452.562	0.150243	8.42417	3.63332e-17	1.19251e-15		AT2G29180	-1.14663	370.114	0.155489	-7.37434	1.65167e-13	3.30552e-12
AT3G61890	1.26405	381.049	0.161247	7.83921	4.53403e-15	1.11567e-13		AT3G48500	-1.14595	1049.64	0.118873	-9.64012	5.41224e-22	2.789e-20
AT1G69810	1.26257	93.3461	0.22904	5.51243	3.53909e-08	2.9528e-07		AT3G54910	-1.14557	66.3827	0.243317	-4.70814	2.49988e-06	1.48476e-05
AT4G39955	1.26018	416.92	0.171813	7.33461	2.22374e-13	4.36844e-12		AT3G16240	-1.1454	1441.46	0.234139	-4.89196	9.98357e-07	6.42696e-06
AT4G18253	1.25992	1230.54	0.217604	5.78999	7.03915e-09	6.67733e-08		AT2G01200	-1.14426	6.92354	0.479196	-2.38788	0.0169458	0.0401075
AT1G32690	1.25948	121.86	0.280068	4.49707	6.88963e-06	3.74003e-05		AT4G24810	-1.14341	432.716	0.180385	-6.33873	2.31661e-10	2.80332e-09
AT1G24145	1.25694	1360.69	0.23616	5.32242	1.02395e-07	7.83256e-07		AT1G70280	-1.14308	328.206	0.195513	-5.84656	5.01842e-09	4.92244e-08
AT2G40200	1.25524	40.8445	0.309399	4.05701	4.97055e-05	0.000225525		AT2G18380	-1.14117	25.4406	0.342825	-3.32874	0.000872408	0.00296794
AT3G27660	1.25516	8.99855	0.48274	2.60008	0.00932029	0.0240598		AT3G14210	-1.14056	17226.7	0.167907	-6.79281	1.09971e-11	1.66488e-10
AT2G39350	1.25512	254.392	0.175385	7.1564	8.28231e-13	1.49235e-11		AT4G27450	-1.14002	505.209	0.140491	-8.11455	4.87601e-16	1.37781e-14
AT3G44717	1.25472	2.42236	0.47919	2.61843	0.00883365	0.022977		AT3G04140	-1.13979	59.8597	0.260279	-4.37911	1.19165e-05	6.15562e-05
AT1G48000	1.25466	110.99	0.215803	5.81389	6.10392e-09	5.88969e-08		AT5G61040	-1.13896	282.952	0.164334	-6.93077	4.18542e-12	6.82137e-11
AT5G16900	1.25458	102.834	0.221046	5.67567	1.38143e-08	1.2451e-07		AT5G18060	-1.13868	7.07824	0.485014	-2.34772	0.0188885	0.044045
AT4G20190	1.25347	2.64603	0.477915	2.62279	0.00872118	0.022726		AT5G44574	-1.13858	30.4872	0.359547	-3.1667	0.0015418	0.00493516
AT4G23590	1.25245	2.51558	0.478449	2.61772	0.00885186	0.0230167		AT5G01445	-1.13856	33.941	0.313232	-3.63487	0.000278116	0.00107352
AT5G39720	1.25223	6.32527	0.48698	2.57142	0.0101282	0.0257571		AT1G29090	-1.13808	36.2024	0.332924	-3.41844	0.000629807	0.00221538
AT2G47550	1.25169	20.6796	0.383056	3.26766	0.00108442	0.00360416		AT5G63900	-1.13722	7.02874	0.48789	-2.33089	0.0197593	0.045815
AT3G03910	1.25122	21.5572	0.462148	2.70739	0.00678139	0.0182785		AT4G13710	-1.13703	60.0981	0.242258	-4.69348	2.68595e-06	1.58556e-05
AT5G16450	1.25049	639.145	0.111213	11.2441	2.47497e-29	2.05451e-27		AT1G23740	-1.13695	740.786	0.135181	-8.41056	4.08073e-17	1.32509e-15
AT1G06520	1.25025	45.9584	0.309702	4.03693	5.41554e-05	0.000243334		AT2G39730	-1.13582	41399.7	0.133218	-8.52606	1.51419e-17	5.13574e-16
AT1G58390	1.24962	25.8914	0.384535	3.24969	0.00115531	0.00381539		AT5G44600	-1.13566	119.882	0.218341	-5.20129	1.97909e-07	1.44398e-06
AT2G26740	1.24883	3633.22	0.0830139	15.0436	3.80021e-51	7.11173e-49		AT3G23700	-1.13554	1988.75	0.119523	-9.50062	2.0865e-21	1.02802e-19
AT3G55950	1.24836	701.561	0.246765	5.0589	4.21682e-07	2.9095e-06		AT3G14240	-1.13538	507.047	0.154814	-7.33384	2.23656e-13	4.38152e-12
AT2G03830	1.24748	7.81915	0.483293	2.58121	0.00984541	0.0251807		AT5G38865	-1.13502	14.9441	0.407171	-2.78757	0.00531054	0.014777
AT5G48180	1.24299	525.326	0.252705	4.91872	8.71137e-07	5.6828e-06		AT1G55360	-1.13298	675.035	0.168577	-6.72085	1.80665e-11	2.63272e-10
AT5G07000	1.24131	29.1889	0.340116	3.64968	0.000262572	0.00101961		AT1G64510	-1.13284	2080.16	0.160092	-7.0762	1.48161e-12	2.57609e-11
AT4G02280	1.24125	181.499	0.212118	5.85171	4.8653e-09	4.78766e-08		AT2G21330	-1.13284	9687.98	0.148358	-7.63587	2.24305e-14	5.01082e-13
AT1G12380	1.24106	121.752	0.199927	6.20755	5.38179e-10	6.16622e-09		AT4G37080	-1.13196	392.309	0.194933	-5.80689	6.36426e-09	6.09951e-08
AT1G16370	1.23995	16.6787	0.402227	3.08271	0.00205126	0.0063644		AT3G23805	-1.13164	45.8571	0.306685	-3.68991	0.000224337	0.000884331
AT5G14700	1.23953	566.57	0.157748	7.85765	3.91422e-15	9.68747e-14		AT3G05730	-1.13074	774.633	0.167101	-6.7668	1.31659e-11	1.96146e-10
AT4G39380	1.2392	131.948	0.189524	6.53847	6.21497e-11	8.33376e-10		AT3G21055	-1.13015	9224.67	0.139198	-8.119	4.7004e-16	1.33526e-14
AT5G55170	1.238	104.415	0.194309	6.3713	1.87434e-10	2.30873e-09		AT4G19100	-1.12824	335.968	0.14417	-7.82579	5.04469e-15	1.22578e-13
AT1G55210	1.23771	2266.79	0.14176	8.73105	2.52309e-18	9.29663e-17		AT2G32280	-1.1277	42.2429	0.278784	-4.04505	5.23123e-05	0.00023626
AT1G59710	1.23744	847.984	0.157963	7.83371	4.73699e-15	1.16153e-13		AT2G35660	-1.12765	146.661	0.164207	-6.86725	6.54527e-12	1.02977e-10
AT2G47600	1.23705	1833.65	0.105274	11.7508	6.99635e-32	6.94233e-30		AT5G62840	-1.12644	185.537	0.207122	-5.43852	5.37246e-08	4.33823e-07
AT2G14620	1.23621	306.67	0.204709	6.03889	1.55177e-09	1.65032e-08		AT2G31830	-1.12623	41.1721	0.271989	-4.14073	3.462e-05	0.000162469
AT3G51430	1.23594	2074.35	0.122411	10.0967	5.71406e-24	3.42426e-22		AT1G35140	-1.1262	78.5217	0.320729	-3.51137	0.000445802	0.00163167
AT2G28160	1.23478	78.907	0.225263	5.48152	4.21682e-08	3.46673e-07		AT1G06680	-1.12582	28161.3	0.13932	-8.08085	6.4319e-16	1.78903e-14
AT3G63010	1.23358	1214.23	0.141496	8.71807	2.82984e-18	1.03023e-16		AT4G25160	-1.1254	1.91995	0.466253	-2.41371	0.0157908	0.0376994
AT4G09300	1.23288	18.7786	0.452321	2.72568	0.006417	0.0174284		AT5G01760	-1.12484	9.19248	0.451419	-2.49178	0.0127103	0.0313483
AT1G33110	1.23244	1907.41	0.129136	9.54371	1.37815e-21	6.8856e-20		AT4G03935	-1.12442	80.8222	0.226485	-4.96467	6.8818e-07	4.58085e-06
AT1G23560	1.23062	34.7685	0.341335	3.60532	0.000311771	0.00118401		AT2G46995	-1.12375	2.30562	0.488379	-2.30099	0.0213921	0.0490309
AT5G60630	1.23001	32.6528	0.330834	3.7179	0.000200888	0.000800177		AT5G21920	-1.12311	669.088	0.148142	-7.58129	3.42132e-14	7.47852e-13
AT4G01925	1.22993	8.05848	0.497733	2.47106	0.0134713	0.0328941		AT2G34420	-1.12288	72651.5	0.158881	-7.06743	1.57826e-12	2.73523e-11
AT3G52470	1.22971	900.377	0.150776	8.15589	3.46616e-16	1.00745e-14		AT3G62750	-1.1223	1576.01	0.130987	-8.56805	1.05254e-17	3.66311e-16
AT2G33080	1.22944	75.6711	0.278983	4.40686	1.04879e-05	5.50292e-05		AT3G23050	-1.12229	543.417	0.181184	-6.1942	5.85803e-10	6.68674e-09
AT3G47960	1.22922	4057.99	0.112194	10.9562	6.20844e-28	4.59899e-26		AT1G30380	-1.122	12161.2	0.143295	-7.83004	4.87726e-15	1.19325e-13
AT2G32680	1.22891	2548.39	0.233965	5.25255	1.50005e-07	1.11856e-06		AT5G44490	-1.12186	39.2139	0.292448	-3.83609	0.000125008	0.000519869
AT4G16760	1.22885	5424.98	0.10964	11.2081	3.72209e-29	3.05412e-27		AT4G10120	-1.1217	2432.47	0.128649	-8.71904	2.80576e-18	1.02321e-16
AT2G19500	1.22879	2.39785	0.477055	2.57577	0.0100016	0.0254836		AT5G49360	-1.12125	829.133	0.23271	-4.81822	1.44847e-06	9.01186e-06
AT2G23150	1.22799	369.349	0.143218	8.57426	9.97237e-18	3.48771e-16		AT3G51290	-1.12085	8.45628	0.4867	-2.30296	0.0212813	0.0488294
[truncated: 3,886 more rows]

## Sheet: smd3b-1 MgCl2 vs Col-0 MgCl2
gene	log2FoldChange	baseMean	lfcSE	stat	pvalue	padj		gene	log2FoldChange	baseMean	lfcSE	stat	pvalue	padj
[truncated: 2,263 more rows]

[truncated: 1 more sheets: smd3b-1 Pst vs Col-0 Pst]
