# Supplementary material for: Arabidopsis Spliceosome Factor SmD3 Modulates Immunity to Pseudomonas syringae Infection
Source: Front Plant Sci. 2021 Dec 3;12:765003. doi: 10.3389/fpls.2021.765003 (PMC8678131; doi:10.3389/fpls.2021.765003)
Supplement: Supplementary Figure 1 — The smd3b and smd3a mutations cause changes in response to infection. (A) Structure of the AtSMD3-a (At1g76300) and AtSMD3-B (At1g20580) genes. Exons are represented by gray bars, UTRs are illustrated by black bars and localization of T-DNA insertions are indicated. (B) Growth of Pst DC3000 after 24 and 72 hpi in Col-0, smd3a-2 and smd3b-2 mutants. For each time point leaf disks were collected from 5 plants. Results are mean of two independent experiments. (C) Disease symptoms in Col-0 and smd3b-1 6-week-old plants (72 hpi). Experiments were repeated at least four times; representative pictures are shown. (D) Northern blot analysis of factors involved in pathogen response (another biological replicate). Samples were collected from non-treated (NT), control (MgCl2) and infected (Pst) Col-0 and smd3b-1 plants at indicated time points. Numbers represent transcript level in Pst-treated Col-0 and the smd3b-1 relative to control and normalized to 18S rRNA loading control. (E) RT-qPCR analysis of selected genes involved in pathogen response. Mean values ± SEM were obtained from three independent experiments, letters represent significant difference (P < 0.05) for Tukey’s HSD test. UBC9 mRNA was used as a reference. [file Data_Sheet_1.zip › data sheet 1/Supplementary Dataset 2.XLSX]

## Sheet: upreg_Col-0_Pst_Col-0_MgCl2
GO Term (upreg_Col-0_Pst_Col-0_MgCl2)	Aspect	P-value	Sample frequency	sample	Background frequency	background	enrichment	procentage sample
GO:0006270 DNA replication initiation	P	9.08e-09	15	2527	21	30448	8.60648	0.593589
GO:0022625 cytosolic large ribosomal subunit	C	5.13e-26	60	2527	134	30448	5.39511	2.37436
GO:0009627 systemic acquired resistance	P	5.27e-12	33	2527	80	30448	4.97024	1.3059
GO:0002831 regulation of response to biotic stimulus	P	9.3e-09	27	2527	69	30448	4.71485	1.06846
GO:0032101 regulation of response to external stimulus	P	9.66e-09	28	2527	74	30448	4.55911	1.10803
GO:0032993 protein-DNA complex	C	6.62e-10	31	2527	82	30448	4.55514	1.22675
GO:0009225 nucleotide-sugar metabolic process	P	9.63e-06	21	2527	57	30448	4.43913	0.831025
GO:0009611 response to wounding	P	8.68e-25	75	2527	213	30448	4.24263	2.96795
GO:0009626 plant-type hypersensitive response	P	2.6e-08	30	2527	87	30448	4.15485	1.18718
GO:0015934 large ribosomal subunit	C	2.29e-19	62	2527	181	30448	4.12731	2.4535
GO:0034050 host programmed cell death induced by symbiont	P	3.63e-08	30	2527	88	30448	4.10764	1.18718
GO:0045088 regulation of innate immune response	P	2.26e-09	34	2527	101	30448	4.05612	1.34547
GO:0002682 regulation of immune system process	P	4.7e-11	39	2527	116	30448	4.05098	1.54333
GO:0009753 response to jasmonic acid	P	3.06e-23	76	2527	229	30448	3.99882	3.00752
GO:0050776 regulation of immune response	P	1.98e-09	35	2527	106	30448	3.97847	1.38504
GO:0031347 regulation of defense response	P	2.65e-23	77	2527	234	30448	3.96486	3.04709
GO:0071395 cellular response to jasmonic acid stimulus	P	2.84e-07	29	2527	89	30448	3.9261	1.14761
GO:0031349 positive regulation of defense response	P	6.17e-07	28	2527	86	30448	3.92295	1.10803
GO:0042430 indole-containing compound metabolic process	P	3.86e-07	29	2527	90	30448	3.88248	1.14761
GO:0010200 response to chitin	P	1.39e-11	43	2527	134	30448	3.86649	1.70162
GO:0022626 cytosolic ribosome	C	1.22e-30	103	2527	323	30448	3.84227	4.07598
GO:0006261 DNA-dependent DNA replication	P	4.26e-08	33	2527	105	30448	3.78685	1.3059
GO:0009867 jasmonic acid mediated signaling pathway	P	3.3e-06	27	2527	86	30448	3.78285	1.06846
GO:0044445 cytosolic part	C	3.67e-29	106	2527	352	30448	3.62841	4.1947
GO:1901136 carbohydrate derivative catabolic process	P	4.72e-06	28	2527	93	30448	3.62768	1.10803
GO:0006260 DNA replication	P	4.16e-11	46	2527	155	30448	3.57585	1.82034
GO:0010243 response to organonitrogen compound	P	2.59e-11	48	2527	165	30448	3.50518	1.89949
GO:0044391 ribosomal subunit	C	4.24e-24	94	2527	325	30448	3.48496	3.71983
GO:0022627 cytosolic small ribosomal subunit	C	1.08e-06	32	2527	111	30448	3.47361	1.26632
GO:0009751 response to salicylic acid	P	1.35e-15	64	2527	222	30448	3.47361	2.53265
GO:0012501 programmed cell death	P	1.15e-09	44	2527	156	30448	3.39846	1.7412
GO:0008219 cell death	P	5.74e-13	57	2527	204	30448	3.36665	2.25564
GO:0080134 regulation of response to stress	P	1.06e-20	87	2527	314	30448	3.33844	3.44282
GO:0009100 glycoprotein metabolic process	P	6.2e-06	31	2527	112	30448	3.33501	1.22675
GO:0009814 defense response, incompatible interaction	P	1.89e-12	57	2527	209	30448	3.28611	2.25564
GO:0042742 defense response to bacterium	P	4.49e-21	97	2527	373	30448	3.1334	3.83854
GO:0003735 structural constituent of ribosome	F	5.54e-22	101	2527	389	30448	3.12842	3.99683
GO:0045087 innate immune response	P	9.42e-21	96	2527	370	30448	3.12625	3.79897
GO:0009617 response to bacterium	P	2.31e-26	121	2527	471	30448	3.09541	4.78829
GO:0006955 immune response	P	7.86e-20	96	2527	380	30448	3.04398	3.79897
GO:0002376 immune system process	P	2.7e-21	104	2527	416	30448	3.01227	4.11555
GO:0048584 positive regulation of response to stimulus	P	3.7e-07	46	2527	196	30448	2.82784	1.82034
GO:0005802 trans-Golgi network	C	1.15e-09	60	2527	260	30448	2.78055	2.37436
GO:0098791 Golgi subcompartment	C	8.08e-12	71	2527	308	30448	2.77755	2.80966
GO:1901565 organonitrogen compound catabolic process	P	2.16e-06	46	2527	206	30448	2.69057	1.82034
GO:0005198 structural molecule activity	F	2.23e-19	118	2527	536	30448	2.65259	4.66957
GO:0005840 ribosome	C	7.12e-18	110	2527	500	30448	2.6508	4.35299
GO:0009966 regulation of signal transduction	P	3.24e-07	52	2527	237	30448	2.64368	2.05778
GO:0006952 defense response	P	3.52e-65	362	2527	1667	30448	2.61653	14.3253
GO:0044431 Golgi apparatus part	C	1.2e-19	123	2527	568	30448	2.60922	4.86743
GO:0048583 regulation of response to stimulus	P	8.46e-20	124	2527	573	30448	2.60748	4.907
GO:0023051 regulation of signaling	P	6.2e-07	52	2527	241	30448	2.5998	2.05778
GO:0005509 calcium ion binding	F	9.33e-08	57	2527	265	30448	2.59169	2.25564
GO:0000139 Golgi membrane	C	8.85e-12	80	2527	372	30448	2.5912	3.16581
GO:0010646 regulation of cell communication	P	9.94e-07	52	2527	244	30448	2.56783	2.05778
GO:0014070 response to organic cyclic compound	P	1e-09	78	2527	389	30448	2.41601	3.08666
GO:0051707 response to other organism	P	1.68e-39	266	2527	1328	30448	2.41344	10.5263
GO:0043207 response to external biotic stimulus	P	1.94e-39	266	2527	1329	30448	2.41163	10.5263
GO:1901698 response to nitrogen compound	P	7.44e-06	53	2527	265	30448	2.40981	2.09735
GO:0009607 response to biotic stimulus	P	2.8e-39	271	2527	1370	30448	2.38343	10.7242
GO:0030246 carbohydrate binding	F	1.35e-07	66	2527	334	30448	2.38095	2.61179
GO:0098542 defense response to other organism	P	1.35e-27	200	2527	1018	30448	2.3672	7.91452
GO:0016758 transferase activity, transferring hexosyl groups	F	8.64e-09	75	2527	382	30448	2.36566	2.96795
GO:0044432 endoplasmic reticulum part	C	1.67e-10	87	2527	444	30448	2.36097	3.44282
GO:0005768 endosome	C	5.38e-08	75	2527	396	30448	2.28202	2.96795
GO:0001101 response to acid chemical	P	9.95e-30	233	2527	1238	30448	2.26772	9.22042
GO:0005911 cell-cell junction	C	5.46e-22	179	2527	953	30448	2.26315	7.0835
GO:0030054 cell junction	C	5.46e-22	179	2527	953	30448	2.26315	7.0835
GO:0009506 plasmodesma	C	1.14e-21	178	2527	951	30448	2.25524	7.04393
GO:0055044 symplast	C	1.14e-21	178	2527	951	30448	2.25524	7.04393
GO:0005794 Golgi apparatus	C	4.27e-26	217	2527	1178	30448	2.21957	8.58726
GO:1901137 carbohydrate derivative biosynthetic process	P	1.67e-06	69	2527	377	30448	2.20527	2.73051
GO:0005773 vacuole	C	1.07e-21	188	2527	1030	30448	2.19925	7.43965
GO:0071229 cellular response to acid chemical	P	3.36e-09	91	2527	499	30448	2.19733	3.60111
GO:0005783 endoplasmic reticulum	C	7.15e-18	162	2527	896	30448	2.17851	6.41076
GO:0005789 endoplasmic reticulum membrane	C	9.53e-07	73	2527	404	30448	2.17718	2.8888
GO:1901700 response to oxygen-containing compound	P	2.75e-34	289	2527	1602	30448	2.17365	11.4365
GO:0042175 nuclear outer membrane-endoplasmic reticulum membrane network	C	1.51e-06	73	2527	408	30448	2.15584	2.8888
GO:0004674 protein serine or threonine kinase activity	F	4.7e-14	137	2527	771	30448	2.14102	5.42145
GO:0006790 sulfur compound metabolic process	P	5.24e-06	71	2527	403	30448	2.12279	2.80966
GO:0005774 vacuolar membrane	C	9.06e-10	104	2527	592	30448	2.11673	4.11555
GO:0044437 vacuolar part	C	1.01e-09	104	2527	593	30448	2.11316	4.11555
GO:1901135 carbohydrate derivative metabolic process	P	7.37e-13	131	2527	747	30448	2.11302	5.18401
GO:0006950 response to stress	P	2.79e-74	626	2527	3649	30448	2.06706	24.7725
GO:0009620 response to fungus	P	2.75e-09	107	2527	627	30448	2.05622	4.23427
GO:0009605 response to external stimulus	P	3.79e-30	293	2527	1720	30448	2.05255	11.5948
GO:0006979 response to oxidative stress	P	3.61e-06	79	2527	465	30448	2.04705	3.12624
GO:0009651 response to salt stress	P	1.05e-07	95	2527	563	30448	2.03315	3.7594
GO:0012505 endomembrane system	C	1.19e-36	358	2527	2129	30448	2.0261	14.167
GO:0004672 protein kinase activity	F	4.3e-14	157	2527	935	30448	2.02321	6.2129
GO:1901701 cellular response to oxygen-containing compound	P	8.14e-09	108	2527	646	30448	2.0144	4.27384
GO:0098588 bounding membrane of organelle	C	2.72e-18	201	2527	1209	30448	2.0032	7.9541
GO:0016757 transferase activity, transferring glycosyl groups	F	1.05e-08	109	2527	657	30448	1.99901	4.31342
GO:0006970 response to osmotic stress	P	6.39e-08	103	2527	625	30448	1.98569	4.07598
GO:0016301 kinase activity	F	2.24e-21	235	2527	1426	30448	1.98565	9.29956
GO:0016773 phosphotransferase activity, alcohol group as acceptor	F	2.9e-15	178	2527	1085	30448	1.97671	7.04393
GO:0031982 vesicle	C	9.22e-06	87	2527	542	30448	1.93408	3.44282
GO:0010035 response to inorganic substance	P	1.44e-10	146	2527	927	30448	1.8977	5.7776
GO:0016772 transferase activity, transferring phosphorus-containing groups	F	2.41e-19	253	2527	1633	30448	1.86676	10.0119
GO:0005829 cytosol	C	3.7e-24	310	2527	2011	30448	1.85739	12.2675
GO:0005618 cell wall	C	4.81e-07	115	2527	751	30448	1.84506	4.55085
GO:0030312 external encapsulating structure	C	4.81e-07	115	2527	751	30448	1.84506	4.55085
GO:0007165 signal transduction	P	9.15e-23	301	2527	1968	30448	1.84287	11.9114
GO:0006468 protein phosphorylation	P	1.58e-09	146	2527	955	30448	1.84206	5.7776
GO:0010033 response to organic substance	P	3.87e-24	318	2527	2083	30448	1.83946	12.5841
GO:0005886 plasma membrane	C	5.3e-47	568	2527	3749	30448	1.82552	22.4772
GO:0023052 signaling	P	6.87e-22	302	2527	2001	30448	1.8185	11.9509
GO:0044700 single organism signaling	P	1.33e-21	301	2527	2000	30448	1.81339	11.9114
GO:0098805 whole membrane	C	1.96e-08	139	2527	924	30448	1.81258	5.50059
GO:0071944 cell periphery	C	6.2e-53	650	2527	4357	30448	1.79754	25.7222
GO:0042221 response to chemical	P	3.77e-32	432	2527	2897	30448	1.79675	17.0954
GO:0009719 response to endogenous stimulus	P	1.49e-16	263	2527	1802	30448	1.75855	10.4076
GO:0030529 intracellular ribonucleoprotein complex	C	3.27e-06	123	2527	847	30448	1.74975	4.86743
GO:1990904 ribonucleoprotein complex	C	3.27e-06	123	2527	847	30448	1.74975	4.86743
GO:0044281 small molecule metabolic process	P	1.86e-15	253	2527	1744	30448	1.74794	10.0119
GO:0050896 response to stimulus	P	8.13e-75	928	2527	6458	30448	1.73142	36.7234
GO:0070887 cellular response to chemical stimulus	P	2.94e-09	173	2527	1206	30448	1.72843	6.84606
GO:0007154 cell communication	P	1.4e-19	321	2527	2243	30448	1.72437	12.7028
GO:0051716 cellular response to stimulus	P	3.77e-26	414	2527	2906	30448	1.71656	16.3831
GO:0006793 phosphorus metabolic process	P	9.57e-16	279	2527	1975	30448	1.70212	11.0408
GO:0071310 cellular response to organic substance	P	1.84e-06	146	2527	1050	30448	1.67539	5.7776
GO:0016310 phosphorylation	P	5.62e-09	188	2527	1354	30448	1.67299	7.43965
GO:0016740 transferase activity	F	2.52e-30	516	2527	3743	30448	1.66105	20.4195
GO:0006082 organic acid metabolic process	P	1.37e-07	172	2527	1253	30448	1.65398	6.80649
GO:0043436 oxoacid metabolic process	P	2.06e-07	171	2527	1250	30448	1.64831	6.76692
GO:0006796 phosphate-containing compound metabolic process	P	1.1e-12	261	2527	1910	30448	1.6465	10.3285
GO:0009725 response to hormone	P	7.41e-11	232	2527	1701	30448	1.64338	9.18085
GO:0031090 organelle membrane	C	7.04e-11	238	2527	1757	30448	1.63214	9.41828
GO:0022857 transmembrane transporter activity	F	4.84e-06	154	2527	1140	30448	1.62768	6.09418
GO:0043228 non-membrane-bounded organelle	C	2.9e-08	204	2527	1531	30448	1.60549	8.07281
GO:0043232 intracellular non-membrane-bounded organelle	C	2.9e-08	204	2527	1531	30448	1.60549	8.07281
GO:0044711 single-organism biosynthetic process	P	9.02e-10	237	2527	1789	30448	1.59622	9.37871
GO:0009628 response to abiotic stimulus	P	6.31e-11	267	2527	2033	30448	1.58244	10.5659
GO:0006464 cellular protein modification process	P	5.83e-11	279	2527	2148	30448	1.56503	11.0408
GO:0036211 protein modification process	P	5.83e-11	279	2527	2148	30448	1.56503	11.0408
GO:0032559 adenyl ribonucleotide binding	F	2.17e-12	308	2527	2373	30448	1.56389	12.1884
GO:0030554 adenyl nucleotide binding	F	2.43e-12	308	2527	2375	30448	1.56257	12.1884
GO:0097367 carbohydrate derivative binding	F	3.16e-14	350	2527	2710	30448	1.55615	13.8504
GO:0016020 membrane	C	1.98e-63	1096	2527	8527	30448	1.5487	43.3716
GO:0043168 anion binding	F	1.62e-16	407	2527	3179	30448	1.54261	16.1061
GO:0032555 purine ribonucleotide binding	F	7.7e-13	337	2527	2639	30448	1.53866	13.336
GO:0017076 purine nucleotide binding	F	8.6e-13	337	2527	2641	30448	1.5375	13.336
GO:0032553 ribonucleotide binding	F	6.02e-13	341	2527	2674	30448	1.53655	13.4943
GO:0044710 single-organism metabolic process	P	7.85e-22	523	2527	4120	30448	1.52953	20.6965
GO:0031224 intrinsic component of membrane	C	7.48e-32	699	2527	5507	30448	1.52938	27.6613
GO:0001882 nucleoside binding	F	9.48e-12	331	2527	2626	30448	1.51875	13.0985
GO:0001883 purine nucleoside binding	F	1.17e-11	330	2527	2620	30448	1.51763	13.059
GO:0032550 purine ribonucleoside binding	F	1.17e-11	330	2527	2620	30448	1.51763	13.059
GO:0016021 integral component of membrane	C	1.43e-28	665	2527	5288	30448	1.51525	26.3158
GO:0032549 ribonucleoside binding	F	1.52e-11	330	2527	2625	30448	1.51474	13.059
GO:0044425 membrane part	C	6.38e-33	746	2527	5948	30448	1.5112	29.5212
GO:0044763 single-organism cellular process	P	2.89e-25	651	2527	5280	30448	1.4856	25.7618
GO:0005524 ATP binding	F	4.95e-08	277	2527	2256	30448	1.47943	10.9616
GO:0035639 purine ribonucleoside triphosphate binding	F	1.45e-08	306	2527	2522	30448	1.46194	12.1092
GO:0000166 nucleotide binding	F	4.74e-11	404	2527	3396	30448	1.4334	15.9873
GO:1901265 nucleoside phosphate binding	F	4.74e-11	404	2527	3396	30448	1.4334	15.9873
GO:0036094 small molecule binding	F	2.24e-11	417	2527	3513	30448	1.43025	16.5018
GO:0043412 macromolecule modification	P	1.33e-06	300	2527	2562	30448	1.4109	11.8718
GO:0044446 intracellular organelle part	C	6.71e-16	570	2527	4871	30448	1.40997	22.5564
GO:0044422 organelle part	C	7.19e-16	571	2527	4883	30448	1.40897	22.596
GO:0044699 single-organism process	P	2.03e-43	1147	2527	9822	30448	1.40707	45.3898
GO:0043167 ion binding	F	2.18e-22	743	2527	6375	30448	1.40431	29.4025
GO:0003824 catalytic activity	F	1.02e-36	1056	2527	9101	30448	1.39807	41.7887
GO:0005515 protein binding	F	6.92e-09	414	2527	3616	30448	1.37951	16.3831
GO:0043169 cation binding	F	9.92e-07	410	2527	3705	30448	1.33337	16.2248
GO:0046872 metal ion binding	F	1.68e-06	407	2527	3688	30448	1.32971	16.1061
GO:0050789 regulation of biological process	P	1.58e-09	587	2527	5422	30448	1.30446	23.2291
GO:0009987 cellular process	P	6.93e-40	1432	2527	13263	30448	1.30093	56.668
GO:0050794 regulation of cellular process	P	1.33e-07	532	2527	4957	30448	1.29314	21.0526
GO:0065007 biological regulation	P	8.19e-10	663	2527	6233	30448	1.28165	26.2366
GO:0044237 cellular metabolic process	P	6.98e-18	1069	2527	10240	30448	1.25786	42.3031
GO:0005488 binding	F	5.35e-23	1259	2527	12119	30448	1.25174	49.8219
GO:0071704 organic substance metabolic process	P	2.08e-17	1125	2527	10915	30448	1.24189	44.5192
GO:0008152 metabolic process	P	1.36e-19	1255	2527	12285	30448	1.2309	49.6636
GO:0044444 cytoplasmic part	C	4.08e-15	1112	2527	10922	30448	1.22675	44.0047
GO:0005737 cytoplasm	C	5.91e-20	1352	2527	13408	30448	1.21497	53.5022
GO:0044238 primary metabolic process	P	1.38e-09	1011	2527	10180	30448	1.19662	40.0079
GO:0005623 cell	C	3.83e-51	2191	2527	22703	30448	1.16282	86.7036
GO:0044464 cell part	C	6.41e-51	2190	2527	22697	30448	1.1626	86.664
GO:0005622 intracellular	C	2.33e-14	1910	2527	20740	30448	1.10963	75.5837
GO:0044424 intracellular part	C	2.95e-13	1901	2527	20706	30448	1.10621	75.2275
GO:0043229 intracellular organelle	C	1.37e-06	1682	2527	18523	30448	1.09413	66.5611
GO:0043226 organelle	C	1.44e-06	1682	2527	18525	30448	1.09401	66.5611

## Sheet: upreg_smd3b-1_Pst_smd3b-1_MgCl2
GO Term (upreg_smd3b-1_Pst_smd3b-1_MgCl2)	Aspect	P-value	Sample frequency	sample	Background frequency	background	enrichment	procentage sample
GO:0005788 endoplasmic reticulum lumen	C	3.23e-14	31	4746	40	30448	4.97202	0.653182
GO:2000022 regulation of jasmonic acid mediated signaling pathway	P	8.74e-07	18	4746	24	30448	4.81163	0.379267
GO:0030665 clathrin-coated vesicle membrane	C	5.94e-06	20	4746	31	30448	4.13904	0.421408
GO:0030120 vesicle coat	C	1.8e-06	22	4746	35	30448	4.0326	0.463548
GO:0030117 membrane coat	C	1.13e-08	29	4746	48	30448	3.87604	0.611041
GO:0048475 coated membrane	C	1.13e-08	29	4746	48	30448	3.87604	0.611041
GO:0030662 coated vesicle membrane	C	6.11e-11	35	4746	58	30448	3.87143	0.737463
GO:0009226 nucleotide-sugar biosynthetic process	P	8.8e-06	23	4746	40	30448	3.68892	0.484619
GO:0005795 Golgi stack	C	1.93e-09	34	4746	60	30448	3.63545	0.716393
GO:0099023 tethering complex	C	4.92e-08	31	4746	56	30448	3.55144	0.653182
GO:0034976 response to endoplasmic reticulum stress	P	1.34e-08	33	4746	60	30448	3.52853	0.695322
GO:0030135 coated vesicle	C	4.66e-15	53	4746	97	30448	3.50538	1.11673
GO:0071395 cellular response to jasmonic acid stimulus	P	4.11e-13	48	4746	89	30448	3.46005	1.01138
GO:0009867 jasmonic acid mediated signaling pathway	P	2.76e-12	46	4746	86	30448	3.43155	0.969237
GO:0046283 anthocyanin-containing compound metabolic process	P	8.12e-06	26	4746	49	30448	3.40415	0.54783
GO:0030136 clathrin-coated vesicle	C	6.28e-09	36	4746	68	30448	3.39645	0.758534
GO:0007034 vacuolar transport	P	8.76e-10	39	4746	74	30448	3.38115	0.821745
GO:0009753 response to jasmonic acid	P	1.3e-34	120	4746	229	30448	3.36184	2.52845
GO:0009611 response to wounding	P	1.53e-31	111	4746	213	30448	3.34329	2.33881
GO:0030659 cytoplasmic vesicle membrane	C	2.16e-10	42	4746	81	30448	3.32656	0.884956
GO:0009072 aromatic amino acid family metabolic process	P	1.01e-08	37	4746	72	30448	3.29686	0.779604
GO:0032101 regulation of response to external stimulus	P	5.23e-09	38	4746	74	30448	3.29445	0.800674
GO:0012506 vesicle membrane	C	3.75e-10	42	4746	82	30448	3.28599	0.884956
GO:0042435 indole-containing compound biosynthetic process	P	3.43e-06	29	4746	57	30448	3.26403	0.611041
GO:0002831 regulation of response to biotic stimulus	P	6.51e-08	35	4746	69	30448	3.25424	0.737463
GO:0004702 signal transducer, downstream of receptor, with serine or threonine kinase activity	F	3.01e-06	30	4746	60	30448	3.20775	0.632111
GO:0005057 signal transducer activity, downstream of receptor	F	3.01e-06	30	4746	60	30448	3.20775	0.632111
GO:0031902 late endosome membrane	C	2.6e-06	31	4746	63	30448	3.15684	0.653182
GO:0005770 late endosome	C	3.06e-09	42	4746	86	30448	3.13315	0.884956
GO:0048193 Golgi vesicle transport	P	8.26e-11	49	4746	102	30448	3.08196	1.03245
GO:0042430 indole-containing compound metabolic process	P	4.23e-09	43	4746	90	30448	3.06519	0.906026
GO:0009627 systemic acquired resistance	P	1.13e-07	38	4746	80	30448	3.04737	0.800674
GO:0044433 cytoplasmic vesicle part	C	4.27e-26	110	4746	234	30448	3.01584	2.31774
GO:0016192 vesicle-mediated transport	P	1.51e-43	183	4746	397	30448	2.95727	3.85588
GO:0031347 regulation of defense response	P	4.7e-24	107	4746	234	30448	2.93359	2.25453
GO:0098791 Golgi subcompartment	C	3.34e-31	139	4746	308	30448	2.89531	2.92878
GO:0010008 endosome membrane	C	1.65e-15	74	4746	164	30448	2.8948	1.55921
GO:0044440 endosomal part	C	1.33e-15	75	4746	167	30448	2.88122	1.58028
GO:0044432 endoplasmic reticulum part	C	1.38e-44	198	4746	444	30448	2.86097	4.17193
GO:0010150 leaf senescence	P	2.48e-09	50	4746	113	30448	2.83872	1.05352
GO:0090693 plant organ senescence	P	2.48e-09	50	4746	113	30448	2.83872	1.05352
GO:0012501 programmed cell death	P	9.73e-14	69	4746	156	30448	2.83763	1.45386
GO:0005802 trans-Golgi network	C	8.49e-24	114	4746	260	30448	2.81295	2.40202
GO:0009626 plant-type hypersensitive response	P	2.46e-06	38	4746	87	30448	2.80218	0.800674
GO:0031982 vesicle	C	2.07e-51	236	4746	542	30448	2.79347	4.97261
GO:0097708 intracellular vesicle	C	1.88e-50	232	4746	533	30448	2.79249	4.88833
GO:0031410 cytoplasmic vesicle	C	5.43e-50	231	4746	532	30448	2.78568	4.86726
GO:0005768 endosome	C	7.04e-36	171	4746	396	30448	2.77033	3.60303
GO:0034050 host programmed cell death induced by symbiont	P	3.67e-06	38	4746	88	30448	2.77033	0.800674
GO:0044431 Golgi apparatus part	C	2.67e-51	243	4746	568	30448	2.74466	5.1201
GO:0008219 cell death	P	1.22e-16	87	4746	204	30448	2.73603	1.83312
GO:0022853 active ion transmembrane transporter activity	F	2.03e-07	45	4746	106	30448	2.72356	0.948167
GO:0032940 secretion by cell	P	7.21e-07	43	4746	102	30448	2.70458	0.906026
GO:0005789 endoplasmic reticulum membrane	C	6.67e-34	170	4746	404	30448	2.69959	3.58196
GO:0000139 Golgi membrane	C	1.09e-30	156	4746	372	30448	2.69037	3.28698
GO:1901565 organonitrogen compound catabolic process	P	1.06e-15	86	4746	206	30448	2.67832	1.81205
GO:0042175 nuclear outer membrane-endoplasmic reticulum membrane network	C	3.02e-33	170	4746	408	30448	2.67313	3.58196
GO:0045088 regulation of innate immune response	P	1.98e-06	42	4746	101	30448	2.66783	0.884956
GO:0009751 response to salicylic acid	P	4.16e-16	91	4746	222	30448	2.62978	1.9174
GO:0080134 regulation of response to stress	P	2.46e-23	128	4746	314	30448	2.61524	2.69701
GO:0050776 regulation of immune response	P	3.13e-06	43	4746	106	30448	2.60252	0.906026
GO:0010118 stomatal movement	P	4.45e-06	43	4746	107	30448	2.57819	0.906026
GO:0005794 Golgi apparatus	C	1.53e-90	470	4746	1178	30448	2.55967	9.90308
GO:0002682 regulation of immune system process	P	1.96e-06	46	4746	116	30448	2.54408	0.969237
GO:0046903 secretion	P	4.77e-06	44	4746	111	30448	2.54308	0.927097
GO:0005746 mitochondrial respiratory chain	C	8.82e-06	43	4746	109	30448	2.53089	0.906026
GO:0098803 respiratory chain complex	C	8.82e-06	43	4746	109	30448	2.53089	0.906026
GO:0042742 defense response to bacterium	P	9.76e-25	146	4746	373	30448	2.51116	3.07627
GO:0005783 endoplasmic reticulum	C	1.47e-61	347	4746	896	30448	2.48458	7.31142
GO:0009617 response to bacterium	P	1.32e-30	182	4746	471	30448	2.47903	3.83481
GO:0009812 flavonoid metabolic process	P	3.44e-09	64	4746	166	30448	2.47345	1.3485
GO:0016054 organic acid catabolic process	P	3.09e-06	49	4746	129	30448	2.4369	1.03245
GO:0046395 carboxylic acid catabolic process	P	3.09e-06	49	4746	129	30448	2.4369	1.03245
GO:0009813 flavonoid biosynthetic process	P	2.23e-07	56	4746	148	30448	2.42749	1.17994
GO:0015297 antiporter activity	F	7.12e-08	61	4746	164	30448	2.38626	1.28529
GO:0008514 organic anion transmembrane transporter activity	F	1.72e-07	59	4746	159	30448	2.3806	1.24315
GO:0012505 endomembrane system	C	2.26e-130	777	4746	2129	30448	2.3414	16.3717
GO:0007568 aging	P	1.28e-07	62	4746	170	30448	2.33977	1.30636
GO:0098588 bounding membrane of organelle	C	1.5e-69	440	4746	1209	30448	2.33484	9.27097
GO:0009814 defense response, incompatible interaction	P	8.89e-10	76	4746	209	30448	2.33291	1.60135
GO:0044282 small molecule catabolic process	P	1.26e-07	64	4746	178	30448	2.3067	1.3485
GO:0098805 whole membrane	C	2.34e-49	331	4746	924	30448	2.2982	6.97429
GO:0044437 vacuolar part	C	2.61e-30	212	4746	593	30448	2.29357	4.46692
GO:0045087 innate immune response	P	7.93e-18	132	4746	370	30448	2.28878	2.78129
GO:0005774 vacuolar membrane	C	6.16e-30	211	4746	592	30448	2.28661	4.44585
GO:0015031 protein transport	P	2.07e-34	243	4746	686	30448	2.27255	5.1201
GO:0009698 phenylpropanoid metabolic process	P	1.24e-06	60	4746	170	30448	2.2643	1.26422
GO:0006955 immune response	P	1.3e-17	134	4746	380	30448	2.26231	2.82343
GO:0045184 establishment of protein localization	P	3.46e-34	244	4746	692	30448	2.26212	5.14117
GO:0010646 regulation of cell communication	P	1.84e-10	86	4746	244	30448	2.2612	1.81205
GO:0048584 positive regulation of response to stimulus	P	6.49e-08	69	4746	196	30448	2.25852	1.45386
GO:0009966 regulation of signal transduction	P	7.69e-10	83	4746	237	30448	2.24678	1.74884
GO:0008509 anion transmembrane transporter activity	F	7.32e-11	90	4746	257	30448	2.24668	1.89633
GO:0002376 immune system process	P	1.07e-18	145	4746	416	30448	2.23617	3.0552
GO:0023051 regulation of signaling	P	7.43e-10	84	4746	241	30448	2.23611	1.76991
GO:0009651 response to salt stress	P	4.42e-26	196	4746	563	30448	2.23346	4.12979
GO:0048583 regulation of response to stimulus	P	2.31e-26	199	4746	573	30448	2.22807	4.193
GO:0006970 response to osmotic stress	P	4.95e-28	215	4746	625	30448	2.20693	4.53013
GO:0005773 vacuole	C	1.13e-47	353	4746	1030	30448	2.19871	7.43784
GO:0008104 protein localization	P	6.64e-33	254	4746	745	30448	2.1873	5.35188
GO:0005509 calcium ion binding	F	5.74e-10	90	4746	265	30448	2.17885	1.89633
GO:0004721 phosphoprotein phosphatase activity	F	6.89e-07	68	4746	201	30448	2.17042	1.43279
GO:0016614 oxidoreductase activity, acting on CH-OH group of donors	F	2.65e-07	72	4746	214	30448	2.15849	1.51707
GO:0014070 response to organic cyclic compound	P	9.22e-15	130	4746	389	30448	2.144	2.73915
GO:0001101 response to acid chemical	P	5.75e-48	402	4746	1238	30448	2.08323	8.47029
GO:0015291 secondary active transmembrane transporter activity	F	2.92e-11	111	4746	342	30448	2.08223	2.33881
GO:0005887 integral component of plasma membrane	C	4.56e-07	78	4746	242	30448	2.06781	1.64349
GO:0046686 response to cadmium ion	P	9.65e-11	110	4746	343	30448	2.05745	2.31774
GO:0010038 response to metal ion	P	7.7e-16	155	4746	486	30448	2.0461	3.26591
GO:0010035 response to inorganic substance	P	2.23e-32	295	4746	927	30448	2.04161	6.21576
GO:0046907 intracellular transport	P	2.36e-15	152	4746	478	30448	2.04008	3.2027
GO:0006886 intracellular protein transport	P	5.9e-12	123	4746	387	30448	2.03904	2.59166
GO:0006979 response to oxidative stress	P	1.63e-14	147	4746	465	30448	2.02813	3.09735
GO:0031090 organelle membrane	C	5.17e-61	549	4746	1757	30448	2.00462	11.5676
GO:0009414 response to water deprivation	P	1.64e-09	107	4746	343	30448	2.00134	2.25453
GO:0051649 establishment of localization in cell	P	1.35e-14	154	4746	495	30448	1.99594	3.24484
GO:0015075 ion transmembrane transporter activity	F	1.5e-22	226	4746	727	30448	1.99437	4.7619
GO:0071229 cellular response to acid chemical	P	1.23e-14	155	4746	499	30448	1.99279	3.26591
GO:0006790 sulfur compound metabolic process	P	2.7e-11	125	4746	403	30448	1.98992	2.6338
GO:0034613 cellular protein localization	P	1.17e-12	139	4746	450	30448	1.98168	2.92878
GO:0009415 response to water	P	2.77e-09	108	4746	350	30448	1.97964	2.2756
GO:1901701 cellular response to oxygen-containing compound	P	5.11e-19	199	4746	646	30448	1.97629	4.193
GO:1901700 response to oxygen-containing compound	P	6.14e-52	493	4746	1602	30448	1.97431	10.3877
GO:0071702 organic substance transport	P	8.14e-39	379	4746	1232	30448	1.9736	7.98567
GO:0022804 active transmembrane transporter activity	F	7.44e-17	181	4746	590	30448	1.96815	3.81374
GO:0022890 inorganic cation transmembrane transporter activity	F	2.95e-08	100	4746	326	30448	1.96795	2.10704
GO:1901135 carbohydrate derivative metabolic process	P	5.78e-22	229	4746	747	30448	1.96674	4.82512
GO:0042578 phosphoric ester hydrolase activity	F	2.68e-10	120	4746	392	30448	1.96393	2.52845
GO:0070727 cellular macromolecule localization	P	5.49e-13	147	4746	482	30448	1.9566	3.09735
GO:1901615 organic hydroxy compound metabolic process	P	5.63e-07	90	4746	296	30448	1.95066	1.89633
GO:1901605 alpha-amino acid metabolic process	P	2.84e-07	93	4746	306	30448	1.94981	1.95954
GO:0019748 secondary metabolic process	P	6.27e-14	159	4746	525	30448	1.94298	3.35019
GO:0034220 ion transmembrane transport	P	8.33e-07	90	4746	298	30448	1.93757	1.89633
GO:0097305 response to alcohol	P	4.28e-15	174	4746	579	30448	1.92798	3.66625
GO:0044712 single-organism catabolic process	P	2.16e-16	188	4746	627	30448	1.92363	3.96123
GO:1901137 carbohydrate derivative biosynthetic process	P	6.79e-09	113	4746	377	30448	1.92295	2.38095
GO:1901657 glycosyl compound metabolic process	P	3.93e-10	126	4746	421	30448	1.92008	2.65487
GO:0009737 response to abscisic acid	P	1.13e-14	172	4746	575	30448	1.91907	3.6241
GO:0022892 substrate-specific transporter activity	F	8.61e-29	313	4746	1048	30448	1.91608	6.59503
GO:0051641 cellular localization	P	1.15e-15	183	4746	613	30448	1.91523	3.85588
GO:0016791 phosphatase activity	F	4.1e-07	97	4746	326	30448	1.90891	2.04383
GO:0006952 defense response	P	2.69e-46	493	4746	1667	30448	1.89733	10.3877
GO:0004674 protein serine or threonine kinase activity	F	1.48e-19	228	4746	771	30448	1.89719	4.80405
GO:0051707 response to other organism	P	1.11e-35	392	4746	1328	30448	1.89373	8.25959
GO:0043207 response to external biotic stimulus	P	1.35e-35	392	4746	1329	30448	1.89231	8.25959
GO:0033036 macromolecule localization	P	1.27e-25	295	4746	1004	30448	1.88503	6.21576
GO:0044550 secondary metabolite biosynthetic process	P	5.8e-07	99	4746	337	30448	1.88467	2.08597
GO:0005215 transporter activity	F	6.24e-37	410	4746	1396	30448	1.88421	8.63885
GO:0009506 plasmodesma	C	5.94e-24	279	4746	951	30448	1.88215	5.87863
GO:0055044 symplast	C	5.94e-24	279	4746	951	30448	1.88215	5.87863
GO:0005911 cell-cell junction	C	8.58e-24	279	4746	953	30448	1.8782	5.87863
GO:0030054 cell junction	C	8.58e-24	279	4746	953	30448	1.8782	5.87863
GO:0022857 transmembrane transporter activity	F	8.37e-29	333	4746	1140	30448	1.874	7.01643
GO:0008324 cation transmembrane transporter activity	F	1.04e-10	142	4746	487	30448	1.87064	2.99199
GO:0009607 response to biotic stimulus	P	1.53e-34	398	4746	1370	30448	1.86378	8.38601
GO:0006812 cation transport	P	8.29e-08	112	4746	386	30448	1.86149	2.35988
GO:0006520 cellular amino acid metabolic process	P	1.14e-08	122	4746	421	30448	1.85913	2.57059
GO:0044248 cellular catabolic process	P	1.21e-24	302	4746	1049	30448	1.84698	6.36325
GO:0016773 phosphotransferase activity, alcohol group as acceptor	F	1.83e-25	312	4746	1085	30448	1.84483	6.57396
GO:0006810 transport	P	8.38e-61	681	4746	2372	30448	1.84189	14.3489
GO:0004672 protein kinase activity	F	3.19e-21	268	4746	935	30448	1.83888	5.64686
GO:0051234 establishment of localization	P	2.26e-60	683	4746	2387	30448	1.83569	14.3911
GO:0022891 substrate-specific transmembrane transporter activity	F	3.65e-20	262	4746	921	30448	1.82504	5.52044
GO:0016301 kinase activity	F	1.05e-31	402	4746	1426	30448	1.80858	8.47029
GO:0098542 defense response to other organism	P	2.39e-21	286	4746	1018	30448	1.80239	6.02613
GO:0051179 localization	P	1.48e-58	701	4746	2497	30448	1.80107	14.7703
GO:0006811 ion transport	P	3.22e-13	195	4746	701	30448	1.78463	4.10872
GO:0042221 response to chemical	P	2.1e-66	805	4746	2897	30448	1.7827	16.9617
GO:0006950 response to stress	P	1.15e-86	1013	4746	3649	30448	1.78101	21.3443
GO:0048037 cofactor binding	F	6.68e-08	130	4746	469	30448	1.77829	2.73915
GO:0005886 plasma membrane	C	4.39e-88	1037	4746	3749	30448	1.77457	21.85
GO:0006082 organic acid metabolic process	P	5.91e-25	346	4746	1253	30448	1.77156	7.29035
GO:0043436 oxoacid metabolic process	P	7.89e-25	345	4746	1250	30448	1.77068	7.26928
GO:0048878 chemical homeostasis	P	2.36e-06	112	4746	406	30448	1.7698	2.35988
GO:0032787 monocarboxylic acid metabolic process	P	1.03e-09	157	4746	571	30448	1.76398	3.30805
GO:0044281 small molecule metabolic process	P	2.3e-35	479	4746	1744	30448	1.76206	10.0927
GO:0019752 carboxylic acid metabolic process	P	6.05e-21	302	4746	1100	30448	1.76135	6.36325
GO:0016053 organic acid biosynthetic process	P	3.95e-09	151	4746	551	30448	1.75815	3.18163
GO:0046394 carboxylic acid biosynthetic process	P	3.95e-09	151	4746	551	30448	1.75815	3.18163
GO:0009605 response to external stimulus	P	5.24e-34	470	4746	1720	30448	1.75307	9.90308
GO:0098796 membrane protein complex	C	9.32e-09	149	4746	547	30448	1.74755	3.13949
GO:0055085 transmembrane transport	P	1.82e-10	175	4746	646	30448	1.73795	3.68732
GO:0005829 cytosol	C	9.71e-39	544	4746	2011	30448	1.73547	11.4623
GO:0070887 cellular response to chemical stimulus	P	1.34e-21	326	4746	1206	30448	1.73421	6.86894
GO:0006468 protein phosphorylation	P	1.86e-16	258	4746	955	30448	1.73319	5.43616
GO:0010033 response to organic substance	P	7.89e-40	562	4746	2083	30448	1.73092	11.8416
GO:0071944 cell periphery	C	4.8e-92	1169	4746	4357	30448	1.72131	24.6313
GO:0033993 response to lipid	P	1.84e-12	212	4746	794	30448	1.71296	4.46692
GO:0071310 cellular response to organic substance	P	1.33e-16	278	4746	1050	30448	1.69858	5.85756
GO:0009056 catabolic process	P	2.36e-24	388	4746	1466	30448	1.69797	8.17531
GO:0016310 phosphorylation	P	3.99e-22	358	4746	1354	30448	1.69627	7.54319
GO:0006793 phosphorus metabolic process	P	5.48e-34	522	4746	1975	30448	1.69564	10.9987
GO:0071495 cellular response to endogenous stimulus	P	1.85e-13	237	4746	900	30448	1.68942	4.99368
GO:0016772 transferase activity, transferring phosphorus-containing groups	F	7.3e-27	430	4746	1633	30448	1.68933	9.06026
GO:0009725 response to hormone	P	1.48e-27	446	4746	1701	30448	1.68214	9.39739
GO:0043168 anion binding	F	3.92e-56	832	4746	3179	30448	1.67905	17.5306
GO:0009719 response to endogenous stimulus	P	5.59e-29	471	4746	1802	30448	1.67686	9.92415
GO:1901575 organic substance catabolic process	P	9.55e-20	338	4746	1294	30448	1.67577	7.12179
GO:0009755 hormone-mediated signaling pathway	P	1.1e-11	217	4746	831	30448	1.67529	4.57227
GO:0032870 cellular response to hormone stimulus	P	1.62e-12	232	4746	891	30448	1.67048	4.88833
GO:0016757 transferase activity, transferring glycosyl groups	F	1.46e-08	171	4746	657	30448	1.66979	3.60303
GO:0007165 signal transduction	P	5.15e-31	511	4746	1968	30448	1.66582	10.767
GO:0006796 phosphate-containing compound metabolic process	P	1.1e-29	495	4746	1910	30448	1.66266	10.4298
GO:0044283 small molecule biosynthetic process	P	1.95e-08	173	4746	669	30448	1.65902	3.64517
GO:0097367 carbohydrate derivative binding	F	1.1e-43	700	4746	2710	30448	1.65714	14.7493
GO:0042592 homeostatic process	P	3.65e-07	154	4746	597	30448	1.65492	3.24484
GO:0032559 adenyl ribonucleotide binding	F	3.57e-37	612	4746	2373	30448	1.65457	12.8951
GO:0030554 adenyl nucleotide binding	F	4.72e-37	612	4746	2375	30448	1.65318	12.8951
GO:0005524 ATP binding	F	8.08e-35	581	4746	2256	30448	1.65222	12.2419
GO:0006464 cellular protein modification process	P	2.98e-32	551	4746	2148	30448	1.64569	11.6098
GO:0036211 protein modification process	P	2.98e-32	551	4746	2148	30448	1.64569	11.6098
GO:0023052 signaling	P	2.42e-29	512	4746	2001	30448	1.64155	10.788
GO:0032553 ribonucleotide binding	F	5.88e-41	684	4746	2674	30448	1.64106	14.4121
GO:0032555 purine ribonucleotide binding	F	2.55e-40	675	4746	2639	30448	1.64095	14.2225
GO:0001883 purine nucleoside binding	F	6.1e-40	670	4746	2620	30448	1.64061	14.1172
GO:0032550 purine ribonucleoside binding	F	6.1e-40	670	4746	2620	30448	1.64061	14.1172
GO:0017076 purine nucleotide binding	F	3.35e-40	675	4746	2641	30448	1.63971	14.2225
GO:0001882 nucleoside binding	F	6.93e-40	671	4746	2626	30448	1.6393	14.1382
GO:0044700 single organism signaling	P	4.18e-29	511	4746	2000	30448	1.63916	10.767
GO:0035639 purine ribonucleoside triphosphate binding	F	6.25e-38	644	4746	2522	30448	1.63822	13.5693
GO:0032549 ribonucleoside binding	F	1.21e-39	670	4746	2625	30448	1.63748	14.1172
GO:0035556 intracellular signal transduction	P	2.27e-07	164	4746	643	30448	1.6363	3.45554
GO:0007154 cell communication	P	6.75e-33	572	4746	2243	30448	1.63605	12.0523
GO:0033554 cellular response to stress	P	6.53e-11	228	4746	899	30448	1.62707	4.80405
GO:1902578 single-organism localization	P	2.53e-13	272	4746	1076	30448	1.62176	5.73114
GO:0051716 cellular response to stimulus	P	2.07e-41	731	4746	2906	30448	1.61381	15.4024
GO:0044765 single-organism transport	P	3.26e-12	262	4746	1046	30448	1.60694	5.52044
GO:0009628 response to abiotic stimulus	P	4.3e-26	507	4746	2033	30448	1.59993	10.6827
GO:0044723 single-organism carbohydrate metabolic process	P	5.95e-06	155	4746	624	30448	1.5936	3.26591
GO:0050896 response to stimulus	P	1.85e-103	1602	4746	6458	30448	1.59146	33.7547
GO:0044710 single-organism metabolic process	P	2.31e-58	1022	4746	4120	30448	1.59142	21.5339
GO:0016491 oxidoreductase activity	F	5.15e-16	375	4746	1549	30448	1.55314	7.90139
GO:0016740 transferase activity	F	2.34e-44	902	4746	3743	30448	1.54603	19.0055
GO:0016020 membrane	C	4.07e-128	2047	4746	8527	30448	1.54011	43.1311
GO:0000166 nucleotide binding	F	2.86e-38	814	4746	3396	30448	1.53776	17.1513
GO:1901265 nucleoside phosphate binding	F	2.86e-38	814	4746	3396	30448	1.53776	17.1513
GO:0044711 single-organism biosynthetic process	P	1.06e-17	428	4746	1789	30448	1.53484	9.01812
GO:0055114 oxidation-reduction process	P	1.73e-15	387	4746	1622	30448	1.5307	8.15424
GO:0036094 small molecule binding	F	1.67e-38	837	4746	3513	30448	1.52855	17.6359
GO:0044425 membrane part	C	4.09e-73	1413	4746	5948	30448	1.52406	29.7724
GO:0048519 negative regulation of biological process	P	1.16e-06	207	4746	876	30448	1.51599	4.36157
GO:0005515 protein binding	F	4.62e-36	847	4746	3616	30448	1.50275	17.8466
GO:0043167 ion binding	F	1.76e-73	1492	4746	6375	30448	1.50148	31.437
GO:0044763 single-organism cellular process	P	2.15e-56	1232	4746	5280	30448	1.49695	25.9587
GO:0016021 integral component of membrane	C	6.59e-55	1228	4746	5288	30448	1.48983	25.8744
GO:0031224 intrinsic component of membrane	C	2.5e-53	1262	4746	5507	30448	1.4702	26.5908
GO:0043412 macromolecule modification	P	2.88e-20	585	4746	2562	30448	1.4649	12.3262
GO:0003824 catalytic activity	F	6.64e-101	2065	4746	9101	30448	1.45567	43.5103
GO:0046872 metal ion binding	F	9.29e-26	817	4746	3688	30448	1.42122	17.2145
GO:0043169 cation binding	F	9.76e-26	820	4746	3705	30448	1.4199	17.2777
GO:0043234 protein complex	C	8.67e-07	294	4746	1335	30448	1.41285	6.19469
GO:0044699 single-organism process	P	3.04e-91	2156	4746	9822	30448	1.40825	45.4277
GO:0044422 organelle part	C	6.03e-28	1042	4746	4883	30448	1.36903	21.9553
GO:0044446 intracellular organelle part	C	1.46e-27	1038	4746	4871	30448	1.36713	21.871
GO:0050789 regulation of biological process	P	3.87e-29	1143	4746	5422	30448	1.35244	24.0834
GO:0050794 regulation of cellular process	P	4.38e-22	1025	4746	4957	30448	1.32659	21.5971
GO:0065007 biological regulation	P	1.86e-29	1286	4746	6233	30448	1.32366	27.0965
GO:0016787 hydrolase activity	F	2.57e-11	667	4746	3269	30448	1.30901	14.0539
GO:0005737 cytoplasm	C	1.06e-71	2669	4746	13408	30448	1.27707	56.2368
GO:0005488 binding	F	2.28e-55	2395	4746	12119	30448	1.26786	50.4635
GO:0044444 cytoplasmic part	C	4.57e-45	2153	4746	10922	30448	1.26466	45.3645
GO:0009987 cellular process	P	1.4e-49	2551	4746	13263	30448	1.23396	53.7505
GO:0044237 cellular metabolic process	P	8.34e-21	1904	4746	10240	30448	1.19288	40.118
GO:0008152 metabolic process	P	1.24e-28	2284	4746	12285	30448	1.19276	48.1247
GO:0071704 organic substance metabolic process	P	1.22e-21	2019	4746	10915	30448	1.18671	42.5411
GO:0044464 cell part	C	1.01e-134	4184	4746	22697	30448	1.18264	88.1584
GO:0005623 cell	C	7.52e-135	4185	4746	22703	30448	1.18261	88.1795
GO:0005622 intracellular	C	5.57e-71	3755	4746	20740	30448	1.16153	79.1193
GO:0044424 intracellular part	C	9.3e-68	3739	4746	20706	30448	1.15848	78.7821
GO:0097159 organic cyclic compound binding	F	7.26e-07	1403	4746	7860	30448	1.14516	29.5617
GO:0044238 primary metabolic process	P	7.06e-11	1817	4746	10180	30448	1.14509	38.2849
GO:1901363 heterocyclic compound binding	F	1.35e-06	1397	4746	7840	30448	1.14317	29.4353
GO:0043227 membrane-bounded organelle	C	1.6e-35	3241	4746	18220	30448	1.1412	68.2891
GO:0043231 intracellular membrane-bounded organelle	C	3.49e-33	3219	4746	18157	30448	1.13739	67.8255
GO:0043226 organelle	C	4.13e-32	3268	4746	18525	30448	1.13176	68.858
GO:0043229 intracellular organelle	C	5.54e-32	3267	4746	18523	30448	1.13154	68.8369
GO:0005634 nucleus	C	3.71e-08	1749	4746	9918	30448	1.13135	36.8521

## Sheet: downreg_Col-0_Pst_Col-0_MgCl2
GO Term (downreg_Col-0_Pst_Col-0_MgCl2)	Aspect	P-value	Sample frequency	sample	Background frequency	background	enrichment	procentage sample
GO:0010598 NAD(P)H dehydrogenase complex (plastoquinone)	C	1.95e-11	13	2397	13	30448	12.7025	0.542345
GO:0030095 chloroplast photosystem II	C	7.22e-12	16	2397	19	30448	10.6969	0.667501
GO:0032544 plastid translation	P	2.31e-06	10	2397	12	30448	10.5855	0.417188
GO:0010206 photosystem II repair	P	9.25e-07	11	2397	14	30448	9.98057	0.458907
GO:0009773 photosynthetic electron transport in photosystem I	P	3.36e-07	12	2397	16	30448	9.52691	0.500626
GO:0009881 photoreceptor activity	F	3.22e-06	11	2397	15	30448	9.3152	0.458907
GO:0009654 photosystem II oxygen evolving complex	C	3.74e-09	16	2397	24	30448	8.46836	0.667501
GO:0042548 regulation of photosynthesis, light reaction	P	9.62e-09	16	2397	25	30448	8.12963	0.667501
GO:0098807 chloroplast thylakoid membrane protein complex	C	3.84e-12	21	2397	33	30448	8.08344	0.876095
GO:0008266 poly(U) RNA binding	F	7.43e-06	12	2397	19	30448	8.02266	0.500626
GO:0019685 photosynthesis, dark reaction	P	2.17e-06	13	2397	21	30448	7.86348	0.542345
GO:0009767 photosynthetic electron transport chain	P	5.14e-21	35	2397	57	30448	7.79981	1.46016
GO:0043467 regulation of generation of precursor metabolites and energy	P	5.27e-08	16	2397	27	30448	7.52743	0.667501
GO:0015995 chlorophyll biosynthetic process	P	1.75e-20	36	2397	62	30448	7.37567	1.50188
GO:1901401 regulation of tetrapyrrole metabolic process	P	4e-07	15	2397	26	30448	7.32839	0.625782
GO:0031977 thylakoid lumen	C	1.57e-31	54	2397	94	30448	7.29721	2.25282
GO:0031978 plastid thylakoid lumen	C	1.13e-25	45	2397	79	30448	7.23563	1.87735
GO:0009543 chloroplast thylakoid lumen	C	1.13e-25	45	2397	79	30448	7.23563	1.87735
GO:0010319 stromule	C	1.02e-10	21	2397	37	30448	7.20955	0.876095
GO:0019684 photosynthesis, light reaction	P	4.91e-43	74	2397	132	30448	7.12112	3.08719
GO:0009765 photosynthesis, light harvesting	P	6.78e-13	25	2397	45	30448	7.05697	1.04297
GO:0015979 photosynthesis	P	2.92e-82	139	2397	251	30448	7.03448	5.79892
GO:0015994 chlorophyll metabolic process	P	1.16e-26	48	2397	87	30448	7.0083	2.0025
GO:0018298 protein-chromophore linkage	P	1.37e-12	25	2397	46	30448	6.90356	1.04297
GO:0009523 photosystem II	C	2.73e-20	38	2397	70	30448	6.89567	1.58531
GO:0010109 regulation of photosynthesis	P	4.24e-10	21	2397	39	30448	6.83983	0.876095
GO:0006779 porphyrin-containing compound biosynthetic process	P	1.91e-19	37	2397	69	30448	6.81151	1.5436
GO:0009521 photosystem	C	1.47e-26	50	2397	95	30448	6.68555	2.08594
GO:0009522 photosystem I	C	6.58e-11	23	2397	44	30448	6.63997	0.959533
GO:0009535 chloroplast thylakoid membrane	C	6.5e-119	209	2397	400	30448	6.63708	8.71923
GO:0055035 plastid thylakoid membrane	C	1.26e-118	209	2397	401	30448	6.62053	8.71923
GO:0034357 photosynthetic membrane	C	6.83e-125	220	2397	423	30448	6.60652	9.17814
GO:0042651 thylakoid membrane	C	4.9e-124	219	2397	422	30448	6.59208	9.13642
GO:0033014 tetrapyrrole biosynthetic process	P	1.38e-18	37	2397	72	30448	6.5277	1.5436
GO:0009534 chloroplast thylakoid	C	1.03e-146	260	2397	507	30448	6.51413	10.8469
GO:0031976 plastid thylakoid	C	1.96e-146	260	2397	508	30448	6.5013	10.8469
GO:0044436 thylakoid part	C	8.54e-132	236	2397	463	30448	6.47473	9.84564
GO:0009579 thylakoid	C	3.32e-166	296	2397	584	30448	6.43828	12.3488
GO:0010114 response to red light	P	2.11e-16	34	2397	68	30448	6.35127	1.41844
GO:0006778 porphyrin-containing compound metabolic process	P	2.29e-24	49	2397	99	30448	6.28712	2.04422
GO:0033013 tetrapyrrole metabolic process	P	4.15e-24	49	2397	100	30448	6.22425	2.04422
GO:0009637 response to blue light	P	1.12e-18	40	2397	84	30448	6.04883	1.66875
GO:0010027 thylakoid membrane organization	P	1.17e-07	19	2397	40	30448	6.03371	0.792657
GO:0010218 response to far red light	P	8.34e-12	27	2397	57	30448	6.01699	1.12641
GO:0009668 plastid membrane organization	P	2.02e-07	19	2397	41	30448	5.88655	0.792657
GO:0010287 plastoglobule	C	1.47e-16	37	2397	80	30448	5.87493	1.5436
GO:0009547 plastid ribosome	C	3.41e-07	19	2397	42	30448	5.74639	0.792657
GO:0019682 glyceraldehyde-3-phosphate metabolic process	P	1.61e-07	20	2397	45	30448	5.64558	0.834376
GO:0009657 plastid organization	P	1.06e-41	94	2397	221	30448	5.40289	3.92157
GO:0009941 chloroplast envelope	C	1.19e-132	287	2397	686	30448	5.31433	11.9733
GO:0009658 chloroplast organization	P	7.17e-29	68	2397	163	30448	5.29922	2.83688
GO:0009644 response to high light intensity	P	2.4e-12	32	2397	77	30448	5.27898	1.335
GO:0009526 plastid envelope	C	1.13e-133	292	2397	705	30448	5.2612	12.1819
GO:0009706 chloroplast inner membrane	C	3.76e-12	32	2397	78	30448	5.2113	1.335
GO:0009528 plastid inner membrane	C	1.72e-12	33	2397	81	30448	5.17511	1.37672
GO:0006081 cellular aldehyde metabolic process	P	2.65e-12	33	2397	82	30448	5.112	1.37672
GO:0009532 plastid stroma	C	1.74e-136	309	2397	774	30448	5.07117	12.8911
GO:0009570 chloroplast stroma	C	7.45e-128	293	2397	740	30448	5.02952	12.2236
GO:0044434 chloroplast part	C	9.49e-254	557	2397	1416	30448	4.99669	23.2374
GO:0044435 plastid part	C	1.01e-260	571	2397	1452	30448	4.99528	23.8214
GO:0009642 response to light intensity	P	3.93e-20	54	2397	142	30448	4.83055	2.25282
GO:0031969 chloroplast membrane	C	1.65e-37	97	2397	258	30448	4.77576	4.04673
GO:0009295 nucleoid	C	8.19e-06	20	2397	54	30448	4.70465	0.834376
GO:0042170 plastid membrane	C	1.66e-36	97	2397	264	30448	4.66722	4.04673
GO:0019843 rRNA binding	F	6.86e-14	41	2397	113	30448	4.60889	1.71047
GO:0022900 electron transport chain	P	4.6e-13	40	2397	113	30448	4.49648	1.66875
GO:0009640 photomorphogenesis	P	1.81e-09	32	2397	94	30448	4.32427	1.335
GO:0046148 pigment biosynthetic process	P	4.38e-17	53	2397	156	30448	4.31561	2.2111
GO:0003727 single-stranded RNA binding	F	9.32e-06	22	2397	65	30448	4.29932	0.917814
GO:0006091 generation of precursor metabolites and energy	P	3.31e-43	125	2397	370	30448	4.2914	5.21485
GO:0042440 pigment metabolic process	P	7.38e-21	64	2397	190	30448	4.27875	2.67
GO:0031984 organelle subcompartment	C	4.74e-92	267	2397	823	30448	4.121	11.1389
GO:0044724 single-organism carbohydrate catabolic process	P	2.4e-09	34	2397	106	30448	4.0744	1.41844
GO:0071482 cellular response to light stimulus	P	2.61e-11	41	2397	131	30448	3.97561	1.71047
GO:0006090 pyruvate metabolic process	P	7.91e-07	28	2397	91	30448	3.90848	1.16813
GO:0009639 response to red or far red light	P	2.9e-21	73	2397	238	30448	3.89616	3.04547
GO:0071478 cellular response to radiation	P	1.9e-10	41	2397	138	30448	3.77394	1.71047
GO:0072524 pyridine-containing compound metabolic process	P	3.7e-09	37	2397	125	30448	3.75995	1.5436
GO:0051188 cofactor biosynthetic process	P	1.42e-16	65	2397	230	30448	3.58985	2.71172
GO:0046496 nicotinamide nucleotide metabolic process	P	2.64e-07	33	2397	117	30448	3.58277	1.37672
GO:0019362 pyridine nucleotide metabolic process	P	2.64e-07	33	2397	117	30448	3.58277	1.37672
GO:0048511 rhythmic process	P	6.9e-10	42	2397	149	30448	3.58058	1.75219
GO:0007623 circadian rhythm	P	1.68e-08	38	2397	137	30448	3.52333	1.58531
GO:0051186 cofactor metabolic process	P	4.53e-29	111	2397	401	30448	3.51617	4.63079
GO:0031975 envelope	C	1.55e-87	317	2397	1168	30448	3.44752	13.2249
GO:0031967 organelle envelope	C	1.55e-87	317	2397	1168	30448	3.44752	13.2249
GO:0009416 response to light stimulus	P	1.26e-49	196	2397	747	30448	3.33293	8.17689
GO:0006733 oxidoreduction coenzyme metabolic process	P	1.28e-06	34	2397	130	30448	3.3222	1.41844
GO:0009314 response to radiation	P	1.51e-48	199	2397	778	30448	3.24911	8.30204
GO:0071214 cellular response to abiotic stimulus	P	2.83e-10	51	2397	203	30448	3.19128	2.12766
GO:0009507 chloroplast	C	5.39e-241	950	2397	4148	30448	2.90921	39.6329
GO:0009536 plastid	C	1.26e-236	952	2397	4214	30448	2.86968	39.7163
GO:0009408 response to heat	P	9.46e-07	44	2397	197	30448	2.83712	1.83563
GO:0009266 response to temperature stimulus	P	2.72e-22	122	2397	552	30448	2.80745	5.0897
GO:0009735 response to cytokinin	P	5.14e-08	53	2397	245	30448	2.7479	2.2111
GO:0006732 coenzyme metabolic process	P	4.41e-09	59	2397	274	30448	2.73522	2.46141
GO:0048046 apoplast	C	2.53e-16	101	2397	481	30448	2.66727	4.2136
GO:0009409 response to cold	P	5.6e-12	78	2397	373	30448	2.6563	3.25407
GO:0048037 cofactor binding	F	1.12e-12	92	2397	469	30448	2.49176	3.83813
GO:0046686 response to cadmium ion	P	9.96e-07	63	2397	343	30448	2.33312	2.62829
GO:0009628 response to abiotic stimulus	P	5.29e-53	372	2397	2033	30448	2.32432	15.5194
GO:0006979 response to oxidative stress	P	2.62e-09	84	2397	465	30448	2.29465	3.50438
GO:0055114 oxidation-reduction process	P	7.63e-36	285	2397	1622	30448	2.23195	11.8899
GO:0044712 single-organism catabolic process	P	5.55e-12	110	2397	627	30448	2.22852	4.58907
GO:0044723 single-organism carbohydrate metabolic process	P	4.08e-10	105	2397	624	30448	2.13745	4.38048
GO:0032787 monocarboxylic acid metabolic process	P	4.99e-09	96	2397	571	30448	2.13563	4.00501
GO:0010035 response to inorganic substance	P	8.16e-13	147	2397	927	30448	2.01432	6.13267
GO:0098796 membrane protein complex	C	2.47e-06	86	2397	547	30448	1.99711	3.58782
GO:0044422 organelle part	C	1.89e-82	754	2397	4883	30448	1.96144	31.456
GO:0044446 intracellular organelle part	C	3.96e-82	752	2397	4871	30448	1.96106	31.3725
GO:0016491 oxidoreductase activity	F	6.91e-20	236	2397	1549	30448	1.93531	9.84564
GO:0044281 small molecule metabolic process	P	7.04e-18	251	2397	1744	30448	1.82818	10.4714
GO:0019752 carboxylic acid metabolic process	P	3.94e-10	158	2397	1100	30448	1.82455	6.59157
GO:0043436 oxoacid metabolic process	P	2.19e-11	178	2397	1250	30448	1.80884	7.42595
GO:0006082 organic acid metabolic process	P	2.75e-11	178	2397	1253	30448	1.80451	7.42595
GO:0005975 carbohydrate metabolic process	P	3.82e-10	164	2397	1156	30448	1.80209	6.84189
GO:0044710 single-organism metabolic process	P	8.84e-46	581	2397	4120	30448	1.79131	24.2386
GO:0044711 single-organism biosynthetic process	P	1.98e-13	241	2397	1789	30448	1.71119	10.0542
GO:0042221 response to chemical	P	5.26e-20	376	2397	2897	30448	1.64866	15.6863
GO:1901575 organic substance catabolic process	P	1e-06	166	2397	1294	30448	1.62954	6.92532
GO:0009056 catabolic process	P	6.14e-08	188	2397	1466	30448	1.62898	7.84314
GO:0009725 response to hormone	P	1.33e-09	218	2397	1701	30448	1.62796	9.0947
GO:0010033 response to organic substance	P	1.17e-10	260	2397	2083	30448	1.58553	10.8469
GO:1901700 response to oxygen-containing compound	P	2.55e-07	199	2397	1602	30448	1.57791	8.30204
GO:0044444 cytoplasmic part	C	3.13e-98	1354	2397	10922	30448	1.57473	56.4873
GO:0009719 response to endogenous stimulus	P	2.3e-08	223	2397	1802	30448	1.57196	9.3033
GO:0050896 response to stimulus	P	2.08e-29	748	2397	6458	30448	1.47128	31.2057
GO:0005737 cytoplasm	C	3.15e-84	1520	2397	13408	30448	1.44003	63.4126
GO:0003824 catalytic activity	F	1.59e-39	1021	2397	9101	30448	1.42504	42.5949
GO:0044763 single-organism cellular process	P	6.54e-18	592	2397	5280	30448	1.42422	24.6975
GO:0016787 hydrolase activity	F	3.11e-09	366	2397	3269	30448	1.42219	15.2691
GO:0043169 cation binding	F	5.2e-10	410	2397	3705	30448	1.40568	17.1047
GO:0043168 anion binding	F	1.44e-07	349	2397	3179	30448	1.39452	14.5599
GO:0046872 metal ion binding	F	3.65e-09	404	2397	3688	30448	1.39149	16.8544
GO:0006950 response to stress	P	1.6e-08	397	2397	3649	30448	1.382	16.5624
GO:0043167 ion binding	F	6.3e-18	690	2397	6375	30448	1.37486	28.786
GO:0016020 membrane	C	2.23e-27	922	2397	8527	30448	1.37349	38.4647
GO:0008152 metabolic process	P	8.61e-46	1311	2397	12285	30448	1.35556	54.6934
GO:0044237 cellular metabolic process	P	1.42e-31	1086	2397	10240	30448	1.34716	45.3066
GO:0036094 small molecule binding	F	3.97e-06	371	2397	3513	30448	1.34149	15.4777
GO:0005515 protein binding	F	6.27e-06	379	2397	3616	30448	1.33138	15.8114
GO:1901360 organic cyclic compound metabolic process	P	4.21e-09	510	2397	4875	30448	1.32888	21.2766
GO:0046483 heterocycle metabolic process	P	2.8e-08	479	2397	4580	30448	1.3285	19.9833
GO:0006725 cellular aromatic compound metabolic process	P	2.77e-08	493	2397	4738	30448	1.32173	20.5674
GO:0044699 single-organism process	P	6.47e-25	1021	2397	9822	30448	1.32043	42.5949
GO:0043231 intracellular membrane-bounded organelle	C	2.1e-74	1846	2397	18157	30448	1.29145	77.0129
GO:0043227 membrane-bounded organelle	C	1.72e-73	1848	2397	18220	30448	1.28838	77.0964
GO:0009987 cellular process	P	2.33e-33	1341	2397	13263	30448	1.28433	55.9449
GO:0005488 binding	F	1.18e-26	1219	2397	12119	30448	1.2777	50.8552
GO:0043229 intracellular organelle	C	3.39e-71	1863	2397	18523	30448	1.27759	77.7222
GO:0043226 organelle	C	3.83e-71	1863	2397	18525	30448	1.27745	77.7222
GO:0097159 organic cyclic compound binding	F	7.68e-12	785	2397	7860	30448	1.26864	32.7493
GO:1901363 heterocyclic compound binding	F	1.24e-11	782	2397	7840	30448	1.26701	32.6241
GO:0071704 organic substance metabolic process	P	2.28e-19	1084	2397	10915	30448	1.26153	45.2232
GO:0044238 primary metabolic process	P	9.89e-14	991	2397	10180	30448	1.23656	41.3433
GO:0044424 intracellular part	C	2.69e-70	2007	2397	20706	30448	1.23124	83.7297
GO:0005622 intracellular	C	3.24e-70	2009	2397	20740	30448	1.23044	83.8131
GO:0044464 cell part	C	2.92e-86	2163	2397	22697	30448	1.21054	90.2378
GO:0005623 cell	C	4.44e-86	2163	2397	22703	30448	1.21022	90.2378

## Sheet: downr_smd3b-1_Pst_smd3b-1_MgCl2
GO Term (downreg_smd3b-1_Pst_smd3b-1_MgCl2)	Aspect	P-value	Sample frequency	sample	Background frequency	background	enrichment	procentage sample
GO:0009768 photosynthesis, light harvesting in photosystem I	P	2.96e-16	23	4434	23	30448	6.86694	0.518719
GO:0032544 plastid translation	P	4.91e-07	12	4434	12	30448	6.86694	0.270636
GO:0030095 chloroplast photosystem II	C	6.68e-13	19	4434	19	30448	6.86694	0.428507
GO:0010598 NAD(P)H dehydrogenase complex (plastoquinone)	C	7.13e-08	13	4434	13	30448	6.86694	0.293189
GO:0009538 photosystem I reaction center	C	3.38e-06	11	4434	11	30448	6.86694	0.248083
GO:0031409 pigment binding	F	2.04e-15	22	4434	22	30448	6.86694	0.496166
GO:0009654 photosystem II oxygen evolving complex	C	6.11e-15	23	4434	24	30448	6.58081	0.518719
GO:0010207 photosystem II assembly	P	1.15e-11	19	4434	20	30448	6.52359	0.428507
GO:0009508 plastid chromosome	C	4.92e-10	17	4434	18	30448	6.48544	0.383401
GO:0009773 photosynthetic electron transport in photosystem I	P	2.08e-08	15	4434	16	30448	6.43775	0.338295
GO:0009522 photosystem I	C	1.18e-25	40	4434	44	30448	6.24267	0.90212
GO:0098807 chloroplast thylakoid membrane protein complex	C	1.38e-18	30	4434	33	30448	6.24267	0.67659
GO:0019685 photosynthesis, dark reaction	P	1.04e-10	19	4434	21	30448	6.21294	0.428507
GO:0019253 reductive pentose-phosphate cycle	P	6.51e-10	18	4434	20	30448	6.18024	0.405954
GO:0000229 cytoplasmic chromosome	C	4.04e-09	17	4434	19	30448	6.1441	0.383401
GO:0009521 photosystem	C	8.74e-53	83	4434	95	30448	5.99953	1.8719
GO:0009765 photosynthesis, light harvesting	P	1.19e-21	38	4434	45	30448	5.79875	0.857014
GO:0009523 photosystem II	C	6.77e-35	59	4434	70	30448	5.78785	1.33063
GO:0030076 light-harvesting complex	C	9.8e-11	21	4434	25	30448	5.76823	0.473613
GO:0042646 plastid nucleoid	C	7.22e-14	26	4434	31	30448	5.75937	0.586378
GO:0031425 chloroplast RNA processing	P	7.91e-07	15	4434	18	30448	5.72245	0.338295
GO:0016168 chlorophyll binding	F	7.77e-18	33	4434	40	30448	5.66522	0.744249
GO:0009295 nucleoid	C	3.62e-24	44	4434	54	30448	5.59528	0.992332
GO:0019684 photosynthesis, light reaction	P	6.92e-62	107	4434	132	30448	5.56638	2.41317
GO:0010287 plastoglobule	C	2.43e-35	64	4434	80	30448	5.49355	1.44339
GO:0031977 thylakoid lumen	C	1.1e-41	75	4434	94	30448	5.47894	1.69147
GO:0031978 plastid thylakoid lumen	C	1.35e-34	63	4434	79	30448	5.47617	1.42084
GO:0009543 chloroplast thylakoid lumen	C	1.35e-34	63	4434	79	30448	5.47617	1.42084
GO:0015977 carbon fixation	P	1.35e-08	19	4434	24	30448	5.43633	0.428507
GO:0018298 protein-chromophore linkage	P	3.26e-18	36	4434	46	30448	5.37412	0.811908
GO:0009535 chloroplast thylakoid membrane	C	5.62e-179	313	4434	400	30448	5.37338	7.05909
GO:0055035 plastid thylakoid membrane	C	2.21e-178	313	4434	401	30448	5.35998	7.05909
GO:0015979 photosynthesis	P	8.88e-109	195	4434	251	30448	5.33487	4.39783
GO:0009534 chloroplast thylakoid	C	5.39e-221	391	4434	507	30448	5.2958	8.81822
GO:0034357 photosynthetic membrane	C	6.37e-183	326	4434	423	30448	5.29225	7.35228
GO:0042651 thylakoid membrane	C	3.59e-182	325	4434	422	30448	5.28852	7.32972
GO:0031976 plastid thylakoid	C	2.02e-220	391	4434	508	30448	5.28538	8.81822
GO:0044436 thylakoid part	C	3.42e-193	351	4434	463	30448	5.20582	7.9161
GO:0010319 stromule	C	6.07e-13	28	4434	37	30448	5.1966	0.631484
GO:0009767 photosynthetic electron transport chain	P	4.39e-21	43	4434	57	30448	5.18032	0.969779
GO:0009579 thylakoid	C	2.95e-242	440	4434	584	30448	5.17372	9.92332
GO:0009570 chloroplast stroma	C	2.18e-224	486	4434	740	30448	4.50991	10.9608
GO:0009532 plastid stroma	C	3.11e-227	501	4434	774	30448	4.44488	11.2991
GO:0010109 regulation of photosynthesis	P	1.15e-08	25	4434	39	30448	4.40188	0.563825
GO:0008173 RNA methyltransferase activity	F	1.15e-08	25	4434	39	30448	4.40188	0.563825
GO:0072596 establishment of protein localization to chloroplast	P	9.8e-08	23	4434	36	30448	4.38721	0.518719
GO:0045036 protein targeting to chloroplast	P	9.8e-08	23	4434	36	30448	4.38721	0.518719
GO:0009668 plastid membrane organization	P	6.02e-09	26	4434	41	30448	4.35464	0.586378
GO:0048038 quinone binding	F	4.34e-07	22	4434	35	30448	4.31636	0.496166
GO:0010027 thylakoid membrane organization	P	2.64e-08	25	4434	40	30448	4.29184	0.563825
GO:0072598 protein localization to chloroplast	P	2.23e-07	23	4434	37	30448	4.26864	0.518719
GO:0044434 chloroplast part	C	0	877	4434	1416	30448	4.25304	19.779
GO:0044435 plastid part	C	0	891	4434	1452	30448	4.2138	20.0947
GO:0015995 chlorophyll biosynthetic process	P	1.94e-13	38	4434	62	30448	4.20877	0.857014
GO:0009526 plastid envelope	C	1.04e-180	432	4434	705	30448	4.20783	9.7429
GO:0009941 chloroplast envelope	C	2.97e-175	420	4434	686	30448	4.20425	9.47226
GO:0033014 tetrapyrrole biosynthetic process	P	7.4e-16	44	4434	72	30448	4.19646	0.992332
GO:0006779 porphyrin-containing compound biosynthetic process	P	6.14e-15	42	4434	69	30448	4.17987	0.947226
GO:0009658 chloroplast organization	P	2.74e-37	98	4434	163	30448	4.12859	2.21019
GO:0009657 plastid organization	P	1.31e-50	132	4434	221	30448	4.10152	2.977
GO:0001510 RNA methylation	P	4.18e-06	22	4434	38	30448	3.9756	0.496166
GO:0015994 chlorophyll metabolic process	P	1.12e-16	50	4434	87	30448	3.94652	1.12765
GO:0019843 rRNA binding	F	1.69e-21	64	4434	113	30448	3.88924	1.44339
GO:0033013 tetrapyrrole metabolic process	P	3.38e-18	56	4434	100	30448	3.84548	1.26297
GO:0006778 porphyrin-containing compound metabolic process	P	1.31e-17	55	4434	99	30448	3.81497	1.24041
GO:0009528 plastid inner membrane	C	5.46e-14	45	4434	81	30448	3.81497	1.01488
GO:0009706 chloroplast inner membrane	C	4.26e-13	43	4434	78	30448	3.78562	0.969779
GO:0009547 plastid ribosome	C	7.76e-06	23	4434	42	30448	3.76047	0.518719
GO:0019682 glyceraldehyde-3-phosphate metabolic process	P	7.01e-06	24	4434	45	30448	3.66237	0.541272
GO:0010114 response to red light	P	4.73e-09	35	4434	68	30448	3.53445	0.789355
GO:0031969 chloroplast membrane	C	2.3e-39	131	4434	258	30448	3.4867	2.95444
GO:0031984 organelle subcompartment	C	1.01e-132	417	4434	823	30448	3.47936	9.4046
GO:0042170 plastid membrane	C	1.64e-39	133	4434	264	30448	3.45948	2.99955
GO:0003727 single-stranded RNA binding	F	2.06e-07	32	4434	65	30448	3.38065	0.721696
GO:0009644 response to high light intensity	P	1.59e-08	37	4434	77	30448	3.2997	0.834461
GO:0006091 generation of precursor metabolites and energy	P	9.49e-48	175	4434	370	30448	3.24788	3.94677
GO:0003899 DNA-directed 5'-3' RNA polymerase activity	F	7.85e-06	29	4434	62	30448	3.21195	0.654037
GO:0022900 electron transport chain	P	6.53e-12	52	4434	113	30448	3.16001	1.17276
GO:0009637 response to blue light	P	8.25e-08	38	4434	84	30448	3.10647	0.857014
GO:0006081 cellular aldehyde metabolic process	P	8.04e-07	36	4434	82	30448	3.01475	0.811908
GO:0009179 purine ribonucleoside diphosphate metabolic process	P	8.72e-06	32	4434	73	30448	3.01016	0.721696
GO:0009135 purine nucleoside diphosphate metabolic process	P	8.72e-06	32	4434	73	30448	3.01016	0.721696
GO:0009185 ribonucleoside diphosphate metabolic process	P	8.72e-06	32	4434	73	30448	3.01016	0.721696
GO:0046031 ADP metabolic process	P	8.72e-06	32	4434	73	30448	3.01016	0.721696
GO:0009642 response to light intensity	P	2.99e-13	62	4434	142	30448	2.99824	1.39829
GO:0009132 nucleoside diphosphate metabolic process	P	2.45e-06	35	4434	81	30448	2.9672	0.789355
GO:0006090 pyruvate metabolic process	P	3.42e-07	39	4434	91	30448	2.94297	0.879567
GO:0072524 pyridine-containing compound metabolic process	P	1.01e-09	52	4434	125	30448	2.85665	1.17276
GO:0031975 envelope	C	1.76e-109	480	4434	1168	30448	2.82203	10.8254
GO:0031967 organelle envelope	C	1.76e-109	480	4434	1168	30448	2.82203	10.8254
GO:0046496 nicotinamide nucleotide metabolic process	P	1.55e-08	48	4434	117	30448	2.81721	1.08254
GO:0019362 pyridine nucleotide metabolic process	P	1.55e-08	48	4434	117	30448	2.81721	1.08254
GO:0051188 cofactor biosynthetic process	P	3.99e-18	93	4434	230	30448	2.77663	2.09743
GO:0006399 tRNA metabolic process	P	9.37e-09	53	4434	135	30448	2.69591	1.19531
GO:0046148 pigment biosynthetic process	P	2.52e-10	61	4434	156	30448	2.68515	1.37573
GO:0044724 single-organism carbohydrate catabolic process	P	5.01e-06	41	4434	106	30448	2.65608	0.924673
GO:0006733 oxidoreduction coenzyme metabolic process	P	9.61e-08	50	4434	130	30448	2.64113	1.12765
GO:0051186 cofactor metabolic process	P	1.58e-28	154	4434	401	30448	2.63718	3.47316
GO:0009507 chloroplast	C	0	1573	4434	4148	30448	2.60407	35.4759
GO:0009451 RNA modification	P	2.46e-19	112	4434	297	30448	2.58955	2.52594
GO:0009536 plastid	C	0	1582	4434	4214	30448	2.57795	35.6788
GO:0006364 rRNA processing	P	9.26e-12	74	4434	198	30448	2.56643	1.66892
GO:0042440 pigment metabolic process	P	3.45e-11	71	4434	190	30448	2.56607	1.60126
GO:0016072 rRNA metabolic process	P	9.05e-12	75	4434	202	30448	2.54961	1.69147
GO:0009735 response to cytokinin	P	1.09e-13	89	4434	245	30448	2.49452	2.00722
GO:0034660 ncRNA metabolic process	P	9.21e-19	124	4434	351	30448	2.42593	2.79657
GO:0009639 response to red or far red light	P	1.97e-11	83	4434	238	30448	2.39477	1.8719
GO:0042254 ribosome biogenesis	P	5.01e-19	129	4434	370	30448	2.39415	2.90934
GO:0034470 ncRNA processing	P	4.67e-13	97	4434	284	30448	2.3454	2.18764
GO:0009409 response to cold	P	3.49e-17	126	4434	373	30448	2.31966	2.84168
GO:0006732 coenzyme metabolic process	P	2.9e-11	91	4434	274	30448	2.28063	2.05232
GO:0043623 cellular protein complex assembly	P	4.7e-08	71	4434	216	30448	2.25719	1.60126
GO:0009123 nucleoside monophosphate metabolic process	P	1.08e-06	64	4434	198	30448	2.21962	1.44339
GO:0009266 response to temperature stimulus	P	1.39e-22	178	4434	552	30448	2.21434	4.01443
GO:0004519 endonuclease activity	F	3.18e-09	83	4434	258	30448	2.20913	1.8719
GO:0009161 ribonucleoside monophosphate metabolic process	P	2.73e-06	62	4434	193	30448	2.20596	1.39829
GO:0009416 response to light stimulus	P	9.56e-30	237	4434	747	30448	2.17867	5.34506
GO:0048046 apoplast	C	1.65e-17	151	4434	481	30448	2.15573	3.4055
GO:0022613 ribonucleoprotein complex biogenesis	P	2.62e-15	135	4434	431	30448	2.1509	3.04465
GO:0004518 nuclease activity	F	3.62e-12	112	4434	359	30448	2.14233	2.52594
GO:0009117 nucleotide metabolic process	P	9.72e-10	95	4434	307	30448	2.12495	2.14253
GO:0006753 nucleoside phosphate metabolic process	P	1.5e-09	95	4434	309	30448	2.11119	2.14253
GO:0009314 response to radiation	P	1.24e-27	239	4434	778	30448	2.10951	5.39017
GO:0070271 protein complex biogenesis	P	1.84e-08	87	4434	284	30448	2.1036	1.96211
GO:0019693 ribose phosphate metabolic process	P	5.74e-07	75	4434	245	30448	2.10212	1.69147
GO:0009259 ribonucleotide metabolic process	P	8.68e-06	67	4434	221	30448	2.08183	1.51105
GO:0006461 protein complex assembly	P	1.29e-06	81	4434	277	30448	2.00802	1.82679
GO:0016853 isomerase activity	F	9.9e-06	76	4434	264	30448	1.97685	1.71403
GO:0044283 small molecule biosynthetic process	P	2.53e-16	188	4434	669	30448	1.92972	4.23996
GO:0005840 ribosome	C	2.1e-11	140	4434	500	30448	1.92274	3.15742
GO:0055086 nucleobase-containing small molecule metabolic process	P	2.95e-07	102	4434	370	30448	1.89305	2.30041
GO:0048037 cofactor binding	F	1.05e-09	129	4434	469	30448	1.88877	2.90934
GO:0098796 membrane protein complex	C	1.52e-11	150	4434	547	30448	1.88307	3.38295
GO:0009505 plant-type cell wall	C	7.03e-06	90	4434	330	30448	1.8728	2.02977
GO:0006396 RNA processing	P	2.12e-14	191	4434	710	30448	1.8473	4.30762
GO:0019637 organophosphate metabolic process	P	9.24e-11	152	4434	568	30448	1.83763	3.42806
GO:0044446 intracellular organelle part	C	5.27e-129	1302	4434	4871	30448	1.83551	29.364
GO:0044422 organelle part	C	1.75e-128	1303	4434	4883	30448	1.8324	29.3866
GO:0003735 structural constituent of ribosome	F	6.16e-06	102	4434	389	30448	1.80059	2.30041
GO:0046394 carboxylic acid biosynthetic process	P	7e-09	143	4434	551	30448	1.78216	3.22508
GO:0016053 organic acid biosynthetic process	P	7e-09	143	4434	551	30448	1.78216	3.22508
GO:0032787 monocarboxylic acid metabolic process	P	3.16e-09	148	4434	571	30448	1.77987	3.33784
GO:0009628 response to abiotic stimulus	P	4.97e-39	523	4434	2033	30448	1.76656	11.7952
GO:0019752 carboxylic acid metabolic process	P	8.05e-18	278	4434	1100	30448	1.73546	6.26973
GO:0005198 structural molecule activity	F	5.68e-07	134	4434	536	30448	1.71673	3.0221
GO:0044281 small molecule metabolic process	P	1.61e-26	429	4434	1744	30448	1.68917	9.67524
GO:0043436 oxoacid metabolic process	P	1.9e-16	302	4434	1250	30448	1.65905	6.81101
GO:0006082 organic acid metabolic process	P	2.77e-16	302	4434	1253	30448	1.65508	6.81101
GO:0044085 cellular component biogenesis	P	7.67e-15	281	4434	1168	30448	1.65206	6.33739
GO:0030312 external encapsulating structure	C	1.89e-08	180	4434	751	30448	1.64587	4.05954
GO:0005618 cell wall	C	1.89e-08	180	4434	751	30448	1.64587	4.05954
GO:0030529 intracellular ribonucleoprotein complex	C	7.77e-10	203	4434	847	30448	1.64579	4.57826
GO:1990904 ribonucleoprotein complex	C	7.77e-10	203	4434	847	30448	1.64579	4.57826
GO:0055114 oxidation-reduction process	P	2.65e-20	385	4434	1622	30448	1.62995	8.6829
GO:0044711 single-organism biosynthetic process	P	2.75e-19	412	4434	1789	30448	1.58143	9.29184
GO:0043228 non-membrane-bounded organelle	C	7.47e-15	348	4434	1531	30448	1.56087	7.84844
GO:0043232 intracellular non-membrane-bounded organelle	C	7.47e-15	348	4434	1531	30448	1.56087	7.84844
GO:0016788 hydrolase activity, acting on ester bonds	F	2.12e-09	252	4434	1122	30448	1.54231	5.68336
GO:0016462 pyrophosphatase activity	F	8.43e-06	183	4434	823	30448	1.52691	4.1272
GO:0016491 oxidoreductase activity	F	4.68e-13	344	4434	1549	30448	1.525	7.75823
GO:0044444 cytoplasmic part	C	8.78e-164	2421	4434	10922	30448	1.52214	54.6008
GO:0005975 carbohydrate metabolic process	P	3.27e-06	244	4434	1156	30448	1.44942	5.50293
GO:0044710 single-organism metabolic process	P	7.84e-31	869	4434	4120	30448	1.44839	19.5986
GO:0032991 macromolecular complex	C	1.65e-15	541	4434	2611	30448	1.42283	12.2012
GO:0005737 cytoplasm	C	4.1e-134	2718	4434	13408	30448	1.39203	61.2991
GO:0046483 heterocycle metabolic process	P	1.86e-26	927	4434	4580	30448	1.38988	20.9066
GO:0009725 response to hormone	P	1.91e-06	339	4434	1701	30448	1.36854	7.64547
GO:0016787 hydrolase activity	F	5.27e-15	650	4434	3269	30448	1.36541	14.6594
GO:0003723 RNA binding	F	2.95e-07	386	4434	1952	30448	1.35791	8.70546
GO:0009791 post-embryonic development	P	3.23e-06	346	4434	1750	30448	1.35769	7.80334
GO:0006725 cellular aromatic compound metabolic process	P	5.88e-23	936	4434	4738	30448	1.35658	21.1096
GO:1901360 organic cyclic compound metabolic process	P	2.01e-23	961	4434	4875	30448	1.35367	21.6734
GO:0071840 cellular component organization or biogenesis	P	2.29e-11	575	4434	2940	30448	1.34302	12.968
GO:0036094 small molecule binding	F	3.79e-14	686	4434	3513	30448	1.34094	15.4714
GO:0042221 response to chemical	P	7.17e-11	565	4434	2897	30448	1.33925	12.7424
GO:0006139 nucleobase-containing compound metabolic process	P	7.21e-18	831	4434	4265	30448	1.33797	18.7415
GO:1901265 nucleoside phosphate binding	F	5.56e-13	660	4434	3396	30448	1.33456	14.885
GO:0000166 nucleotide binding	F	5.56e-13	660	4434	3396	30448	1.33456	14.885
GO:0035639 purine ribonucleoside triphosphate binding	F	1.01e-08	490	4434	2522	30448	1.33418	11.051
GO:0003824 catalytic activity	F	8.78e-50	1768	4434	9101	30448	1.334	39.8737
GO:0016070 RNA metabolic process	P	7.98e-13	672	4434	3474	30448	1.32832	15.1556
GO:0005524 ATP binding	F	2.69e-06	431	4434	2256	30448	1.3119	9.72034
GO:0097367 carbohydrate derivative binding	F	4.87e-08	517	4434	2710	30448	1.31004	11.6599
GO:0032549 ribonucleoside binding	F	1.45e-07	500	4434	2625	30448	1.30799	11.2765
GO:0001882 nucleoside binding	F	1.54e-07	500	4434	2626	30448	1.30749	11.2765
GO:0032553 ribonucleotide binding	F	1.49e-07	508	4434	2674	30448	1.30456	11.4569
GO:0001883 purine nucleoside binding	F	3.17e-07	497	4434	2620	30448	1.30262	11.2088
GO:0032550 purine ribonucleoside binding	F	3.17e-07	497	4434	2620	30448	1.30262	11.2088
GO:1901564 organonitrogen compound metabolic process	P	1.42e-07	518	4434	2734	30448	1.30105	11.6825
GO:0017076 purine nucleotide binding	F	3.73e-07	500	4434	2641	30448	1.30006	11.2765
GO:0044763 single-organism cellular process	P	4.11e-18	998	4434	5280	30448	1.29796	22.5079
GO:0043168 anion binding	F	5.66e-09	600	4434	3179	30448	1.29606	13.5318
GO:0032555 purine ribonucleotide binding	F	6.74e-07	498	4434	2639	30448	1.29584	11.2314
GO:0090304 nucleic acid metabolic process	P	1.58e-11	726	4434	3851	30448	1.29457	16.3735
GO:0044237 cellular metabolic process	P	1.76e-41	1907	4434	10240	30448	1.27883	43.0086
GO:0016020 membrane	C	2.21e-30	1584	4434	8527	30448	1.27562	35.724
GO:0006807 nitrogen compound metabolic process	P	4.46e-18	1185	4434	6450	30448	1.2616	26.7253
GO:0008152 metabolic process	P	2.42e-49	2255	4434	12285	30448	1.26048	50.857
GO:0034641 cellular nitrogen compound metabolic process	P	8.05e-16	1099	4434	5999	30448	1.258	24.7857
GO:1901363 heterocyclic compound binding	F	2.67e-21	1424	4434	7840	30448	1.24726	32.1155
GO:0043231 intracellular membrane-bounded organelle	C	3.68e-105	3297	4434	18157	30448	1.24692	74.3572
GO:0097159 organic cyclic compound binding	F	4.05e-21	1426	4434	7860	30448	1.24583	32.1606
GO:0043227 membrane-bounded organelle	C	1.09e-103	3301	4434	18220	30448	1.24411	74.4475
GO:0043229 intracellular organelle	C	2.01e-107	3352	4434	18523	30448	1.24267	75.5977
GO:0043226 organelle	C	2.48e-107	3352	4434	18525	30448	1.24254	75.5977
GO:0009987 cellular process	P	1.21e-46	2388	4434	13263	30448	1.23639	53.8566
GO:0071944 cell periphery	C	1.01e-07	781	4434	4357	30448	1.23091	17.6139
GO:0050896 response to stimulus	P	4.04e-13	1153	4434	6458	30448	1.22601	26.0036
GO:0005488 binding	F	2.39e-33	2150	4434	12119	30448	1.21825	48.4889
GO:0044699 single-organism process	P	1.15e-22	1739	4434	9822	30448	1.2158	39.2197
GO:0043167 ion binding	F	5.72e-11	1124	4434	6375	30448	1.21074	25.3496
GO:0071704 organic substance metabolic process	P	2.47e-25	1922	4434	10915	30448	1.20918	43.3469
GO:0044238 primary metabolic process	P	1.2e-21	1787	4434	10180	30448	1.20542	40.3022
GO:0044424 intracellular part	C	5.68e-103	3619	4434	20706	30448	1.20021	81.6193
GO:0005622 intracellular	C	1.6e-102	3622	4434	20740	30448	1.19923	81.687
GO:0044464 cell part	C	3.52e-148	3958	4434	22697	30448	1.19749	89.2648
GO:0005623 cell	C	7.61e-148	3958	4434	22703	30448	1.19717	89.2648
GO:0009058 biosynthetic process	P	9.74e-08	1088	4434	6314	30448	1.18328	24.5377
GO:0044249 cellular biosynthetic process	P	3.57e-06	1004	4434	5863	30448	1.17592	22.6432
GO:1901576 organic substance biosynthetic process	P	2.35e-06	1030	4434	6020	30448	1.17491	23.2296
GO:0044260 cellular macromolecule metabolic process	P	3.52e-06	1261	4434	7535	30448	1.1492	28.4393
GO:0043170 macromolecule metabolic process	P	8.41e-07	1370	4434	8210	30448	1.14588	30.8976
