# Supplementary material for: Arabidopsis Spliceosome Factor SmD3 Modulates Immunity to Pseudomonas syringae Infection
Source: Front Plant Sci. 2021 Dec 3;12:765003. doi: 10.3389/fpls.2021.765003 (PMC8678131; doi:10.3389/fpls.2021.765003)
Supplement: Supplementary Figure 1 — The smd3b and smd3a mutations cause changes in response to infection. (A) Structure of the AtSMD3-a (At1g76300) and AtSMD3-B (At1g20580) genes. Exons are represented by gray bars, UTRs are illustrated by black bars and localization of T-DNA insertions are indicated. (B) Growth of Pst DC3000 after 24 and 72 hpi in Col-0, smd3a-2 and smd3b-2 mutants. For each time point leaf disks were collected from 5 plants. Results are mean of two independent experiments. (C) Disease symptoms in Col-0 and smd3b-1 6-week-old plants (72 hpi). Experiments were repeated at least four times; representative pictures are shown. (D) Northern blot analysis of factors involved in pathogen response (another biological replicate). Samples were collected from non-treated (NT), control (MgCl2) and infected (Pst) Col-0 and smd3b-1 plants at indicated time points. Numbers represent transcript level in Pst-treated Col-0 and the smd3b-1 relative to control and normalized to 18S rRNA loading control. (E) RT-qPCR analysis of selected genes involved in pathogen response. Mean values ± SEM were obtained from three independent experiments, letters represent significant difference (P < 0.05) for Tukey’s HSD test. UBC9 mRNA was used as a reference. [file Data_Sheet_1.zip › data sheet 1/Supplementary Dataset 3.XLSX]

## Sheet: Dataset S3
		fold change				padj <0,05
Primary Gene Symbol	Locus Identifier	smd3b-1 Pst vs smd3b-1 MgCl2	smd3b-1 Pst vs Col-0 Pst	smd3b-1 MgCl2 vs Col-0 MgCl2	Col-0 Pst vs Col-0 MgCl2		Gene Model Description
ABA3	At1g16540	1.68179	1.82766	1.31951	1.22264		Involved in the conversion of ABA-aldehyde to ABA, the last step of abscisic acid (ABA) biosynthesis. Involved in defense response to bacterium and stomatal movement. Also involved in protein import into chloroplasts.
ABCC5	At1g04120	1.93187	2.71321	1.81504	1.30134		Encodes a high-affinity inositol hexakisphosphate transporter that plays a role in guard cell signaling and phytate storage. Involved in abscisic acid-activated signaling pathway involved in stomatal movement
ABI1	At4g26080	1.79005	1.55833	0.926588	1.06437		Involved in abscisic acid (ABA) signal transduction. Negative regulator of ABA promotion of stomatal closure.
ABI2	At5g57050	1.90528	1.98618	1.18921	1.13288		Encodes a protein phosphatase 2C and is involved in ABA signal transduction. Involved in regulation of stomatal openning.
ABI5	At1g69260	3.53081	2.63902	1.94531	2.67586		ABI five binding protein, involved in abscisic acid-activated signaling pathway
ADPG2	At2g41850	4.53154	1.84038	1.02101	2.12874		ADPG2 - ARABIDOPSIS DEHISCENCE ZONE POLYGALACTURONASE 2, ADPG2 overexpression restrains Arabidopsis resistance to Pst DC3000, whereas ADPG2 loss-of-function mutants increase the resistance to the bacterium. Pst DC3000 infection elevates the ADPG2 expression partially through HAE and HSL2
ADR1	At1g33560	1.7411	2.41162	2.08493	1.54756		Encodes a NBS-LRR disease resistance protein that possesses N-terminal kinase subdomains. Activation tagged mutant of ADR1 showed elevated levels of SA and reactive oxygen species in addition to number of defense gene transcripts. Exhibits resistance to number of microbial pathogens.
AHA1	At2g18960	1.27456	1.76541	1.30134	0.926588		Encodes a plasma membrane proton AtPase. Mutants have a reduced ability to close their stomata in response to drought and are affected in stomatal but not seed responsiveness to ABA.
AHA2	At4g30190	1.32869	1.81504	1.46409	1.07177		PLASMA MEMBRANE PROTON ATPASE 2, Its plasma membrane localization is light-dependent. Play important roles in guard cell movement during pathogen attack.
ALD1	At2g13810	11.0043	2.32947	0.692555	2.69447		AGD2-LIKE DEFENSE RESPONSE PROTEIN, EDS TWO SUPPRESSOR 5. Involved in defense response to bacterium
ANAC019	At1g52890	4.72397	2.69447	1.30134	2.26577		Encodes a NAC transcription factor whose expression is induced by drought, high salt, and abscisic acid.
ANAC055/NAC3	At3g15500	2.94854	1.51572	0.590496	1.04247		Encodes an AtAF-like NAC-domain transcription factor. Involved in jasmonic acid mediated signaling pathway.
ANAC072/RD26	At4g27410	2.9897	1.81504	0.590496	0.946058		Encodes a NAC transcription factor induced in response to desiccation. It is localized to the nucleus and acts as a transcriptional activator in ABA-mediated dehydration response.
ARR2	At4g16110	2	1.93187	1.01396	1.04247		Cytokinin-activated transcription factor ARR2 contributes specifically to Pst resistance. TGA3 induces binding of ARR2 to the Pr1 promoter, hence eliciting cytokinin-dependent defense gene transcription.
Atrbohf	At1g64060	1.61328	1.84038	2.08493	1.87905		Interacts with AtrbohD gene to fine tune the spatial control of ROI production and hypersensitive response to cell in and around infection site. Involved in abscisic acid-activated signaling pathway, defense response by callose deposition and regulation of stomatal movement.
AZI1	At4g12470	0.301452	1.07177	0.812252	0.238159		AZELAIC ACID INDUCED 1. Involved in the priming of salicylic acid induction and systemic immunity triggered by pathogen or azelaic acid. Targeting if AZI1 to chloroplasts is increased during SAR induction and that localization requires the PRR domain.
BBE8	At1g30700	1.60214	1.87905	0.823591	0.702222		FAD-binding Berberine family protein. Mutant plants bbe8 have smaller stomatal aperture widths than the wild type Col-0 in response to S. enterica ser. Typhimurium (STm). The mutants bbe8, stp1 and lsu2 have impaired stomatal movement in response to Pst DC3000. BBE8, STP1, and LSU2 may be required for stomatal response to a broad range of bacteria.
BIG	At3g02260	1.22264	3.11666	1.64718	0.68302		BIG is a signaling component involved in the elevated CO 2‐mediated control of stomatal development. Calossin-like protein required for polar auxin transport. Involved in regulating sugar response and C/N balance.
BRCA2A	At4g00020	1.33793	1.61328	2.17347	1.85318		Involved in embryo sac development and defense gene transcription during plant immune responses.
BSMT1	At3g11480	42.8137	3.36359	1.16473	28.443		The gene encodes a SABAtH methyltransferase that methylates both salicylic acid and benzoic acid. It is highly expressed in flowers, induced by biotic and abiotic stress and thought to be involved in direct defense mechanism.
CA1	At3g01500	0.281265	0.456916	0.846745	0.510506		Encodes a putative beta-carbonic anhydrase betaCA1. Together with betaCA4 (At1g70410) regulates CO2-controlled stomatal movements in guard cells, as well as attenuates immunity. Differential CA gene expression in response to changing atmospheric CO2 conditions contribute to altered disease resistance levels. Activated by OXS2 under the treatment of salt.
CAP	At5g66590	0.607097	0.486327	0.463294	0.578344		CAP (Cysteine-rich secretory proteins, Antigen 5, and Pathogenesis-related 1 protein) superfamily protein
CAR1	At1g50180	1.41421	2.09943	2.09943	1.44393		CEL-ACTIVATED RESISTANCE 1, Host immune receptor which recognizes the conserved effectors AvrE and HopAA1
CDC5	At1g09770	1.10957	2.11404	1.39474	0.752623		Member of MYB3R- and R2R3- type MYB- encoding genes. Essential for plant innate immunity. Interacts with MOS4 and PRL1.
CESA4/IRX5	At5g44030	0.840896	4	2.08493	0.566442		Encodes a cellulose synthase involved in secondary cell wall biosynthesis. Confers resistance towards bacterial and fungal pathogens, independent of salicylic acid, ethylene and jasmonate signaling.
CESA8/IRX1	At4g18780	0.747425	2.39496	1.97247	0.659754		Encodes a member of the cellulose synthase family involved in secondary cell wall biosynthesis. Mutants have abnormal xylem formation, reduced cellulose content, and enhanced drought and osmotic stress tolerance. Mediates resistance towards bacterial pathogens via ABA. Confers resistance towards bacterial and fungal pathogens, independent of salicylic acid, ethylene and jasmonate signaling.
CHI	At2g43570	4.65893	1.68179	0.817902	2.12874		Chitinase, JA-induced defense-related gene
CIPK21/SNRK3.4	At5g57630	0.784584	0.624165	0.441351	0.550953		CBL-INTERACTING PROTEIN KINASE 21 (CIPK21), SNF1-RELATED PROTEIN KINASE 3.4 (SNRK3.4). CBL-interacting protein kinase When mutated plants are hypersensitive to salt and osmotic stress.
CIPK23	At1g30270	1.81504	1.72907	1.20581	1.28343		Arabidopsis thaliana CBL-interacting protein kinase 23. CIPK23 serves as a positive regulator of the potassium transporter AKT1 by directly phosphorylating AKT1. CIPK23 is activated by the binding of two calcineurin B-like proteins, CBL1 and CBL9. Involved in stomatal movement.
CORI3	At4g23600	10.1261	1.60214	1.30134	7.6211		Encodes cystine lyase which is expected to be involved in amino acid metabolism, providing the plant with cysteine and the generation of precursors of ethylene biosynthesis. mRNA levels are elevated in response to wounding.
CPK28	At5g66210	0.907519	0.80107	1.43396	1.64718		Calcium Dependent Protein Kinase. Functions in the BIK1 innate immune response pathway. Involved in negative regulation of defense response to bacterium.
CRK2	At3g10660	1.33793	4.82323	3.05252	0.888843		Predicted to encode calcium-dependent protein kinase and is localized to the ER. CRK2 is required for salt-induced callose deposition. CRK2 exists in a preformed complex with the NADPH oxidase RESPIRATORY BURST OXIDASE HOMOLOG D (RBOHD). Functional CRK2 is required for the full elicitor-induced ROS burst, and consequently the crk2 mutant is impaired in defense against the bacterial pathogen Pseud…
CRK4	At3g45860	1.87905	1.04972	1.26576	2.25012		Encodes a cysteine-rich receptor-like protein kinase. Involved in programmed cell death and defense response to pathogen.
CRK6	At4g23140	3.16017	1.7411	2.05623	5.57897		CYSTEINE-RICH RLK (RECEPTOR-LIKE PROTEIN KINASE) 6 (CRK6). Involved in defense response to bacterium and reactive oxygen species
CYP81F2	At5g57220	0.479632	0.486327	1.23971	1.22264		Member of CYP81F, involved in glucosinolate metabolism. Mutants had impaired resistance to fungi. Involved in defense response by callose deposition in cell wall.
DAR4	At5g17890	1.18099	1.86607	2.11404	1.41421		Encodes a protein that appears to be involved in defense responses. Contains TIR, NB-LRR and LIM domains. A gain of function allele exhibits cold dependent phenotypes including apparent activation of defense responses and an increased freezing tolerance.
DIR1	At5g48485	0.646176	0.5	0.503478	0.646176		DEFECTIVE IN INDUCED RESISTANCE 1, Encodes a putative apoplastic lipid transfer protein that is involved in systemic acquired resistance. Mutants in this gene exhibit wild-type local resistance to avirulent and virulent Pseudomonas syringae, but pathogenesis-related gene expression is abolished in uninoculated distant leaves and fail to develop SAR to virulent Pseudomonas or Peronospora parasitic…
DSC1	At4g12010	1.18099	2.34567	1.82766	0.959264		Leucine-rich repeat domain (NLR) receptor. Dominant negative alleles suppress catma3 autoimmunity. Co-regulates with WRKY19 basal levels of immunity to root-knot nematodes. Involved in defense response to bacterium.
EDS16/SID2/ICS1	At1g74710	3.03143	1.97247	1.04247	1.89212		Encodes a protein with isochorismate synthase activity. Mutants fail to accumulate salicylic acid. Its function may be redundant with that of ICS2 (At1g18870). Involved in defense response to bacterium and fungus. Also involved in stomatal movement. ENHANCED DISEASE SUSCEPTIBILITY TO ERYSIPHE ORONTII 16 (EDS16). ISOCHORISMATE SYNTHASE 1 (ICS1), SALICYLIC ACID INDUCTION DEFICIENT 2 (SID2)
EDS5/SCORD3	At4g39030	6.86852	2.31338	1.46409	4.59479		EDS5, ENHANCED DISEASE SUSCEPTIBILITY 5, SALICYLIC ACID INDUCTION DEFICIENT 1, SCORD3, SID1, SUSCEPTIBLE TO CORONATINE-DEFICIENT PST DC3000 3; Encodes an orphan multidrug and toxin extrusion transporter. Essential component of salicylic acid-dependent signaling for disease resistance. Member of the MATE-transporter family. Expression induced by salicylic acid. Mutants are salicylic acid-deficient.
EPF2	At1g34245	0.45376	0.773782	1.64718	1.22264		Encodes a secretory peptide EPF2 expressed in proliferating cells of the stomatal lineage, known as meristemoids, and in guard mother cells, the progenitors of stomata. Controls asymmetric cell divisions during stomatal development. EPF2 is related to EPF1, also involved in stomatal development. Its transcript levels change after inducing MUTE expression in a mute background. EPF2 binds to the ER…
EPFL9	At4g12970	0.178006	0.650671	1.81504	0.554785		Encodes a cysteine-rich peptide, a secretory factor that is produced in the mesophyll cells and acts on the epidermis to increase stomatal formAtion. It is proposed that STOMAGEN increases stomatal number by competing with two negative regulators of stomatal density, EPF1 and EPF2. STOMAGEN has been shown to compete with EPF2 for binding to the ER and TMM receptor kinases.Binding of STOMAGEN to E…
ERECTA	At2g26330	0.441351	1.15669	1.56917	0.615572		ERECTA has been identified as a quantitative trait locus for transpiration efficiency by influencing epidermal and mesophyll development, stomatal density and porosity of leaves. It has been implicated in resistance to the bacterium Ralstonia solanacearum and to the necrotrophic fungus Plectosphaerella cucumerina. ER binds to the peptides STOMAGEN and EPF2 which compete for the same binding site.…
ERECTA-LIKE 1, ERL1	At5g62230	0.408951	1.16473	2.21914	1.06437		Encodes a receptor-like kinase that, together with ER and ERL2 governs the initial decision of protodermal cells to either divide proliferatively to produce pavement cells or divide asymmetrically to generate stomatal complexes. It is important for maintaining stomatal stem cell activity and preventing terminal differentiation of the meristemoid into the guard mother cell. Involved in stomatal co…
ERF019	At1g22810	0.535887	1.18921	2.17347	1.18921		Encodes a member of the DREB subfamily A-5 of ERF/AP2 transcription factor family. Negatively regulates plant resistance to P. parasitica by suppressing PAMP-triggered immunity.
ERF59	At1g06160	0.752623	0.327598	0.423373	0.858565		ETHYLENE RESPONSIVE FACTOR 59, encodes a member of the ERF (ethylene response factor) subfamily B-3 of ERF/AP2 transcription factor family. The protein contains one AP2 domain. Involved in jasmonic acid and ethylene-dependent systemic resistance.
EXO70A1	At5g03540	1.48452	1.60214	1.23971	1.1487		AtEXO70A1 is a member of EXO70 gene family, putative exocyst subunits, conserved in land plants. The EXO70 gene family is involved in different biological processes in plants, ranging from plant polar growth to plant immunity. EXO70 genes were in response to at least one biotic stress (stripe rust or powdery mildew) or abiotic stress (drought or heat).
EXO70E2	At5g61010	2.18859	1.56917	1.25701	1.79005		A member of EXO70 gene family, putAtive exocyst subunits, conserved in land plants. The EXO70 gene family is involved in different biological processes in plants, ranging from plant polar growth to plant immunity. EXO70 genes were in response to at least one biotic stress (stripe rust or powdery mildew) or abiotic stress (drought or heat).
EXO70H1	At3g55150	2.23457	2.32947	1.30134	1.43396		A member of EXO70 gene family, putAtive exocyst subunits, conserved in land plants. The EXO70 gene family is involved in different biological processes in plants, ranging from plant polar growth to plant immunity. EXO70 genes were in response to at least one biotic stress (stripe rust or powdery mildew) or abiotic stress (drought or heat).
FAB1B	At3g14270	1.33793	2.49666	1.32869	0.726986		Encodes a protein that is predicted to act as a 1-phosphatidylinositol-3-phosphate (PtdIns3P) 5-kinase based on its homology to Fab1 from yeast. fab1a/fab1b pollen grains not viable and have defective vacuolar organization. Involved in stomatal closure.
FAMT	At3g44860	18.1261	1.30134	0.721965	9.31787		Encodes a farnesoic acid carboxyl-O-methyltransferase. Response to wounding, jasmonic and salicylic acid. Target of miR163.
FLP	At1g14350	1.02101	1.8025	1.40444	0.823591		Encodes a putative MYB transcription factor involved in stomata development, loss of FLP activity results in a failure of guard mother cells (GMCs) to adopt the guard cell fate, thus they continue to divide resulting in abnormal stomata consisting of clusters of numerous guard cell-like cells. This phenotype is enhanced in double mutants with MYB88.
FLS2	At5g46330	0.939523	1.37554	1.77769	1.21419		Encodes a leucine-rich repeat serine/threonine protein kinase that is expressed ubiquitously. FLS2 is involved in MAP kinase signalling relay involved in innate immunity. Essential in the perception of flagellin, a potent elicitor of the defense response. FLS2 is directed for degradation by the bacterial ubiquitin ligase AvrPtoB.
FMO1	At1g19250	28.2465	2.09943	0.293209	2.67586		FMO1 is required for full expression of TIR-NB-LRR conditioned resistance to avirulent pathogens and for basal resistance to invasive virulent pathogens. Functions in an EDS1-regulated but SA-independent mechanism that promotes resistance and cell death at pathogen infection sites. FMO1 functions as a pipecolate N-hydroxylase and catalyzes the biochemical conversion of pipecolic acid to N-hydroxy…
FRK1	At2g19190	1.61328	3.36359	2.07053	1.02101		Encodes a receptor-like protein kinase that is involved in early defense signaling. Expression of this gene is strongly induced during leaf senescence. It is a target of the transcription factor AtWRKY6.
GH3.5/WES1	At4g27260	1.55833	2.60268	1.07923	0.646176		Encodes an IAA-amido synthase that conjugates asp and other amino acids to auxin in vitro. Lines carrying insertions in this gene are hypersensitive to auxin. It is involved in camalexin biosynthesis process.
GHR1	At4g20940	0.181747	0.586417	3.20428	1.23114		Encodes a plasma-membrane localized LRR receptor-like protein involved in both ABA and H202 mediated signaling involved in stomatal movement. GHR1, GUARD CELL HYDROGEN PEROXIDE-RESISTANT 1.
GLS10	At3g07160	1.10957	1.6245	1.18099	0.812252		Encodes GSL10, a member of the Glucan Synthase-Like (GSL) family believed to be involved in the synthesis of the cell wall component callose. GSL10 mutation leads to perturbation of microspore division symmetry, irregular callose deposition and failure of generative cell engulfment by the vegetative cell cytoplasm.
GLS7	At1g06490	0.503478	2.41162	2.60268	0.598739		Encodes Callose Synthase 7 (CalS7), a phloem-specific callose synthase responsible for callose deposition in developing sieve elements during phloem formation and in mature phloem induced by wounding.
GP ALPHA1	At2g26300	1.64718	1.54756	1.31951	1.36604		Encodes an alpha subunit of a heterotrimeric GTP-binding protein. The active GTP-bound form of GPA1 binds to the GTG1 and GTG2 abscisic acid (ABA) receptors and appears to affect their GTPase and GTP-binding activity, and hence, ABA binding abilities. GPA1 is a positive regulator in ABA-mediated inhibition of stomatal opening. Plants with recessive mutant alleles have complex phenotypes including…
GPDHP	At5g40610	0.558644	0.496546	0.784584	0.876606		Plastidal G3PDH (GLYCEROL-3-PHOSPHATE DEHYDROGENASE PLASTIDIC) isoform essential for SAR
GSL03	At2g31960	1.04972	1.71713	1.18099	0.732043		Encodes a protein similar to callose synthase, GLUCAN SYNTHASE-LIKE 3, GSL03. Involved in (1->3)-beta-D-glucan biosynthetic process.
GSL5	At4g03550	1.14076	1.77769	1.49485	0.959264		Encodes a callose synthase that is required for wound and papillary callose formation in response to fungal pathogens Erysiphe and Blumeria. Mutants are resistant to P. parasitica and exhibit an exaggerated PR1 response.Contributes to PAMP-induced basal defense.
GSL8	At2g36850	1.11729	1.67018	1.32869	0.888843		Encodes GSL8, a member of the Glucan Synthase-Like (GSL) family believed to be involved in the synthesis of the cell wall component callose. GSL8 is required for male gametophyte development and plant growth. Has a role in entry of microspores into mitosis.
GSTF6	At1g02930	1.67018	0.972655	0.939523	1.6245		Encodes glutathione transferase belonging to the phi class of GSTs. Involved in defense response to bacterium and oxidative stress
GSTU11	At1g69930	4.19887	1.91853	0.920188	1.54756		Encodes glutathione transferase belonging to the tau class of GSTs. Key enzymes involved in biotic and abiotic stress responses by reducing the oxidative damage caused by reactive oxygen species
GSTU6	At2g29440	4.46915	2.36199	1.53688	2.77022		Encodes glutathione transferase belonging to the tau class of GSTs. Key enzymes involved in biotic and abiotic stress responses by reducing the oxidative damage caused by reactive oxygen species
HA1	At2g18960	1.25701	1.76541	1.30134	0.926588		Encodes a plasma membrane proton ATPase. Mutants have a reduced ability to close their stomata in response to drought and are affected in stomatal but not seed responsiveness to ABA.
HAB1	At1g72770	1.89212	2.41162	1.95884	1.49485		Mutant has ABA hypersensitive inhibition of seed germination; Protein Phosphatase 2C; regulates the activation of the Snf1-related kinase OST1 by abscisic acid.
HAI1/PP2C	At5g59220	2.67586	1.87905	2.20381	2.9897		Encodes a member of the PP2C family (Clade A protein phosphatases type 2C). Functions as a negative regulator of osmotic stress and ABA signaling.
HAI2	At1g07430	1.43396	2.26577	1.18099	0.747425		Encodes a member of the group A protein phosphatase 2C (PP2C) family that is responsible for negatively regulating seed dormancy.
HSFA2	At2g26150	1.55833	2.46229	1.44393	0.926588		ATHSFA2, member of Heat Stress Transcription Factor (Hsf) family. Involved in response to misfolded protein accumulation in the cytosol. Regulated by alternative splicing and non-sense-mediated decay.
IDD16	At1g25250	1.19748	2.17347	1.95884	1.06437		Encodes a transcription factor that, together with IDD14 and IDD15, regulates auxin biosynthesis and transport and thus aerial organ morphogenesis and gravitropic responses . IDD16 also binds to the SPCH promoter and regulates stomata initiation.
IOS1	At1g51800	1.7411	2.44528	2.78949	2.15846		The gene encodes a putative member of the LRR-RLK protein family. Expressin and mutant analysis revealed that it contributes to the interaction between Arabidopsis and Hyaloperonospora arabidopsidis. Involved in defense response to oomycetes and negative regulation of abscisic acid-activated signaling pathway and regulation of defense respnse to bacterium.
IRR	At3g23900	1.12506	2.21914	1.55833	0.812252		RNA recognition motif (RRM)-containing protein, IMMUNOREGULATORY RNA-BINDING PROTEIN, negatively regulates immune responses in both maize and Arabidopsis, with disrupted function resulting in enhanced disease resistance.
JAZ1	At1g19180	2.92817	2.60268	2.71321	3.29436		JAZ1 is a nuclear-localized protein involved in jasmonate signaling. JAZ1 transcript levels rise in response to a jasmonate stimulus. JAZ1 can interact with the COI1 F-box subunit of an SCF E3 ubiquitin ligase in a yeast-two-hybrid assay only in the presence of jasmonate-isoleucine (JA-ILE) or coronatine. The Jas domain appears to be important for JAZ1-COI1 interactions in the presence of coronat…
JAZ5	At1g17380	13.0864	2.23457	1.26576	6.63456		Jasmonate-zim-domain protein 5. Involved in regulation of defense response and jasmonic acid mediated signaling pathway.
JAZ9	At1g70700	5.85634	1.01396	0.586417	3.05252		JAZ9 is a protein presumed to be involved in jasmonate signaling. JAZ9 transcript levels rise in response to a jasmonate stimulus. JAZ9 can interact with the COI1 F-box subunit of an SCF E3 ubiquitin ligase in a yeast-two-hybrid assay only in the presence of jasmonate-isoleucine (JA-ILE) or coronatine. The Jas domain appears to be important for JAZ9-COI1 interactions in the presence of coronatine…
KAT2	At4g18290	2.08493	2.46229	1.61328	1.38511		Encodes KAT2, a member of the Shaker family potassium ion (K+) channel. Critical to stomatal opening induced by blue light. Critical to circadian rhythm of stomatal opening. Involved in plant development in response to high light intensity. Under high light intensity, the mutant plant produced less biomass compared to the wild type. Involved in response to high light intensity and stomatal moveme…
KTI1	At1g73260	7.26015	2.17347	0.450625	2.09943		Encodes a trypsin inhibitor involved in modulating programmed cell death in plant-pathogen interactions.
LECRK-I.9/DORN1	At5g60300	6.40856	2.05623	0.920188	2.77022		Encodes a legume-type lectin receptor kinase that is structurally distinct from the mammalian extracellular ATP receptors and acts as an extracellular ATP receptor in Arabidopsis. Extracellular ATP acts as a damage-associated molecular pattern in plants, and its signaling through P2K1 is important for mounting an effective defense response against various pathogenic microorganisms. It also plays …
LECRK-V5	At3g59700	1.38511	1.91853	1.31039	0.952638		Member of Receptor kinase-like protein family. Represses stomatal immunity induced by Pseudomonas syringae pv. tomato DC3000.
LECRK-VI2	At5g01540	1.47427	1.84038	1.93187	1.59107		Encodes LecRKA4.1, a member of the lectin receptor kinase subfamily A4 (LecRKA4.1 At5g01540; LecRKA4.2 At5g01550; LecRKA4.3 At5g01560). Together with other members of the subfamily, functions redundantly in the negative regulation of ABA response in seed germination. Positively regulates pattern-triggered immunity.
LOX1	At1g55020	1.03526	2.69447	1.89212	0.747425		Lipoxygenase, a defense gene conferring resistance Xanthomonas campestris. Involved in defense response to bacterium and jasmonic acid biosynthetic process. LOX1 indicate that it is required for resistance to Pst spray inoculation and MAMP-induced stomatal closure.
LOX2	At3g45140	7.11074	2.49666	1.36604	3.68075		Chloroplast lipoxygenase required for wound-induced jasmonic acid accumulation in Arabidopsis.Mutants are resistant to Staphylococcus aureus and accumulate salicylic acid upon infection.
MAPKKK18	At1g05100	1.97247	2.51403	2.54912	2.11404		Member of MEKK subfamily, MITOGEN-ACTIVAtED PROTEIN KINASE KINASE KINASE 18 (MAPKKK18). Involved in abscisic acid-activated signaling pathway and negative regulation of stomatal opening.
MC7	At1g79310	8.51496	1.87905	0.773782	1.43396		Expressed in guard cell. Encodes a putative metacaspase. Metacaspase (MC), which is discovered gene family with distant caspase homologs in plants, fungi, and protozoa, may be involved in programmed cell death (PCD) processes during plant development and respond abiotic and biotic stresses.
MC9	At5g04200	0.68302	2.09943	1.69349	0.582367		Encodes a putative metacaspase. Metacaspase (MC), which is discovered gene family with distant caspase homologs in plants, fungi, and protozoa, may be involved in programmed cell death (PCD) processes during plant development and respond abiotic and biotic stresses.
MED8	At2g03070	1.00696	1.72907	1.44393	0.858565		MED8 subunit of the A. thaliana Mediator regulates plant immunity to B. cinerea through interacting with the transcription factor FAMA, which was discovered to be a key component in B. cinerea resistance.
MEK4/MKK4	At1g51660	1.54756	0.913831	1.68179	2.9897		Encodes a mitogen-activated map kinase kinase (there are nine in Arabidopsis) involved in innate immunity. This protein activates MPK3/MPK6 and early-defense genes redundantly with MKK5. In plants with both MKK5 and MKK4 levels reduced by RNAi plants, floral organs do not abscise suggestion a role for both proteins in mediating floral organ abscission. Involved in defense response and regulation …
MEKK3	At4g08470	1.37554	0.888843	0.835088	1.28343		Encodes a member of the A1 subgroup of the MEKK (MAPK/ERK kinase kinase) family. MEKK is another name for Mitogen-Activated Protein Kinase Kinase Kinase (MAPKKK or MAP3K). This subgroup has four members: At4g08500 (MEKK1), At4g08480 (MEKK2), At4g08470 (MEKK3) and At4g12020 (MEKK4).
MES9/SABP2	At4g37150	6.86852	2.20381	0.707107	1.93187		Encodes a protein shown to have carboxylesterase activity, methyl salicylate esterase activity, methyl jasmonate esterase activity, and methyl IAA esterase activity in vitro. MES9 appears to be involved in MeSA hydrolysis in planta. Expression of MES9 can restore systemic acquired resistance in SAR-deficient tobacco plants. Involved in defense response to fungus and jasmonic and salicylic acids m…
MIK2	At4g08850	1.26576	1.97247	1.7411	1.13288		MIK1 encodes a receptor kinase that forms a complex with MDIS1/MIK2 and binds LURE1, the female pollen guidance chemi-attractant. MIK1 phosphorylates MDIS1 and is autophosphorylated. MIK2 has been shown to interact with the heteromeric guanine nucleotide-binding (G) protein b-subunit AGB1, which is required for RAPID ALKALINIZATION FACTOR1 (RALF1)-induced stomatal closure
MIN7	At3g43300	1.26576	1.87905	1.40444	0.959264		AtMIN7 is an immunity associated Arabidopsis protein targeted by HopM1, a conserved Pseudomonas syringae virulence protein. AtMIN7 encodes one of the eight members of the Arabidopsis adenosine diphosphate (ADP) ribosylation factor (ARF) guanine nucleotide exchange factor (GEF) protein family. The AFR GEF proteins are key components of the vesicle trafficking system in eukaryotic cells. HopM1 medi…
MPK17	At2g01450	1.30134	1.64718	1.67018	1.33793		MAP kinase family member, function in control of peroxisome proliferation in salt stress
MRP5	At1g04120	1.93187	2.71321	1.81504	1.30134		Encodes a high-affinity inositol hexakisphosphate transporter that plays a role in guard cell signaling and phytate storage. Involved in abscisic acid-activated signaling pathway involved in stomatal movement.
MUSE14	At5g43560	1.23114	2.51403	1.50525	0.76313		Regulates the turnover of nucleotide-binding domain and leucine-rich repeat-containing (NLR) immune receptors SNC1 and RPS2. Loss of both MUSE13 and MUSE14 leads to enhanced pathogen resistance, NLR accumulation, and autoimmunity.
MYB108	At3g06490	2.62079	1.43396	0.76313	1.30134		Encodes a MYB transcription factor involved in regulating anther dehiscence as well as regulating cell death, and cuticle-related Botrytis immunity.
MYB15	At3g23250	1.8025	0.998615	1.39474	3.605		Member of the R2R3 factor gene family. Involved in response to chitin, water deprivation and salt stress.
MYB2	At2g47190	4.46915	1.75321	0.817902	1.98618		Encodes a MYB transcription factor that possesses an R2R3 MYB DNA binding domain and is known to regulate the expression of salt- and dehydration-responsive genes. Has been shown to bind calmodulin.
NAC6	At5g39610	2	1.76541	1.04972	1.18099		Encodes a NAC-domain transcription factor. Positively regulates aging-induced cell death and senescence in leaves. This gene is upregulated in response to salt stress in wildtype as well as NTHK1 transgenic lines although in the latter case the induction was drastically reduced. It was also upregulated by ABA, ACC and NAA treatment, although in the latter two cases, the induction occurred relativ…
NATA1	At2g39030	93.0542	1.48452	0.236514	5.81589		Encodes a protein that acts as an ornithine N-delta-acetyltransferase, leading to the formation of N-delta-actetylornithine. This compound is likely used in plant defense and levels of it are increased in Arabidopsis plants in response to MeJA and ABA.
NCED3	At3g14440	2.23457	2.20381	1.38511	1.44393		Encodes 9-cis-epoxycarotenoid dioxygenase, a key enzyme in the biosynthesis of abscisic acid. Regulated in response to drought and salinity. Expressed in roots, flowers and seeds. Localized to the chloroplast stroma and thylakoid membrane.
NILR1	At1g74360	1.54756	2.11404	1.86607	1.39474		NILR1 encodes a serine/threonine kinase involved in defense response to nematodes.
NINJA	At4g28910	1.53688	1.56917	1.10957	1.07923		Encodes a transcriptional repressor that functions in the jasmonic acid (JA) signalling pathway, root development, and has a key role in leaf development, likely due to the transcriptional regulation of CYCD3 expression. Involved in jasmonic acid mediated signaling pathway
NOGC1	At1g62580	2.23457	3.65533	2.05623	2.34567		Encodes a flavin monooxygenase that binds NO, has a higher affinity for NO than for O(2) and can generate cGMP from GTP in vitro in an NO-dependent manner. Involved in stomatal closure
NRT2	At1g08090	0.496546	0.90125	1.33793	0.773782		Antagonizes SA-dependent priming of plant defenses against the bacterial pathogen Pseudomonas syringae pv tomato DC3000
NUDT6	At2g04450	5.65685	0.835088	0.381565	2.15846		Encodes a protein with NADH pyrophosphatase activity. Although this protein was also shown to have ADP-ribose diphosphatase activity in vitro, mutant analyses suggest that NUDX6 is involved in NADH metabolism in vivo. Involved in positive regulation of salicylic acid mediated signaling pathway.
PAD3	At3g26830	4	2.73208	1.7411	2.63902		Mutations in pad3 are defective in biosynthesis of the indole derived phytoalexin camalexin. Involved in defense response to bacterium and fungus and abscisic acid.
PAD4	At3g52430	2.75108	1.37554	1.04247	2.11404		Encodes a lipase-like gene that is important for salicylic acid signaling and function in resistance (R) gene-mediated and basal plant disease resistance. PAD4 can interact directly with EDS1, another disease resistance signaling protein. Expressed at elevated level in response to green peach aphid (GPA) feeding, and modulates the GPA feeding-induced leaf senescence through a mechanism that doesn…
PAL1	At2g37040	2.9897	2.71321	1.43396	1.59107		Encodes PAL1, a phenylalanine ammonia-lyase. Involved in defense response, wounding and oxidative stress. The pal1/pal2/pal3/pal4 quadruple mutant had a stunted phenotype, substantially reduced levels of SA accumulation, and increased susceptibility to the virulent bacterial pathogen Pseudomonas syringae
PBL13	At5g35580	2.92817	2.25012	2.23457	2.96905		PBL13 acts as a negative regulator of plant innate immune responses, including ROS production. PBL13 directly associates with and phosphorylates the C-terminus of RBOHD at conserved residues.
PBS3	At5g13320	7.06162	2.8481	1.03526	2.8481		Encodes an enzyme capable of conjugating amino acids to 4-substituted benzoAtes. 4-HBA (4-hydroxybenzoic acid) and pABA (4-aminobenzoAte) may be targets of the enzyme in Arabidopsis, leading to the production of pABA-Glu, 4HBA-Glu, or other related compounds. This enzyme is involved in disease-resistance signaling. It is required for the accumulation of salicylic acid, activation of defense respo…
PDF1.1	At1g75830	3.18215	2.23457	0.907519	1.11729		Predicted to encode a PR (pathogenesis-related) protein. Involved in defense response.
PDF1.2A/LCR71	At5g44420	38.8542	1.77769	0.147624	2.49666		Encodes an ethylene- and jasmonate-responsive plant defensin. mRNA levels are not responsive to salicylic acid treatment; although jasmonate and salicylic acid can act synergistically to enhance the expression of this gene.
PDF1.2B	At2g26020	9.78112	0.532185	0.279322	0.76313		Predicted to encode a PR (pathogenesis-related) protein. Involved in defense response.
PDF1.2C	At5g44430	87.4266	2.51403	0.166086	2.9897		Predicted to encode a PR (pathogenesis-related) protein. Involved in defense response.
PDF1.3	At2g26010	56.1028	0.97942	0.0693481	2.31338		Predicted to encode a PR (pathogenesis-related) protein. Belongs to the plant defensin (PDF) family with the following members: At1g75830/PDF1.1, At5g44420/PDF1.2a, At2g26020/PDF1.2b, At5g44430/PDF1.2c, At2g26010/PDF1.3, At1g19610/PDF1.4, At1g55010/PDF1.5, At2g02120/PDF2.1, At2g02100/PDF2.2, At2g02130/PDF2.3, At1g61070/PDF2.4, At5g63660/PDF2.5, At2g02140/PDF2.6, At5g38330/PDF3.1 and At4g30070/PDF…
PDF1.4/LCR78	At1g19610	0.312083	0.68302	0.590496	0.271684		Predicted to encode a PR (pathogenesis-related) protein. Involved in defense response.
PDF2.2/LCR69	At2g02100	0.41466	0.726986	1.55833	0.913831		Predicted to encode a PR (pathogenesis-related) protein. Involved in defense response.
PDLP5	At1g70690	4.56305	1.3566	0.779165	2.41162		PLASMODESMATA-LOCATED PROTEIN 5. Involved in defense response to bacterium. The deposition of callose at plasmodesmata (PD) in response to bacterial infection involves the action of the PDLP5 and is mediated by SA.
PEPR1	At1g73080	1.43396	1.52626	2	1.95884		Encodes a leucine-rich repeat receptor kinase. Functions as a receptor for AtPep1 to amplify innate immunity response to pathogen attacks.
PEPR2	At1g17750	6.36429	2.63902	2.26577	6.02099		Encodes PEPR2, a plasma membrane leucine-rich repeat receptor kinase functioning as a receptor for the Pep1 and Pep2 peptides. Pep1 and Pep2 are amino acids that induce the transcription of defense-related genes.
PHO2	At2g33770	1.28343	1.98618	1.07177	0.697372		Encodes a ubiquitin-conjugating E2 enzyme. Expressed in gurad cell. UBC24 mRNA accumulation is suppressed by miR399f, miR399b and miR399c. Involved in phosphate starvation response and mediates degradation of PHO1 and PHT1s at endomembrane.
PICC	At2g32240	1.31039	4.69134	3.73213	1.18921		PAMP-INDUCED COILED COIL. PAMP induced protein involved in defense response. Interaction with UBAC2 proteins in the ER, is necessary for PAMP mediated accumulation of the callose synthase PMR4.
PP2C5	At2g40180	0.768438	1.56917	2.02792	1.08673		Encodes PP2C5, a member of the PP2C family phosphatases. PP2C5 acts as a MAPK phosphatase that positively regulates seed germination, stomatal closure and ABA-inducible gene expression.
PR1	At2g14610	6.86852	1.79005	1.13288	2.90795		PR1 gene expression is induced in response to a variety of pathogens. It is a useful molecular marker for the SAR response. Expression of this gene is salicylic-acid responsive.
PR2	At3g57260	9.78112	1.31039	0.687771	3.18215		PATHOGENESIS-RELATED PROTEIN 2 (PR2);BETA-1,3-GLUCANASE 2 (BGL2). Involved in systemic acquired resistance
PR3	At3g12500	6.1475	0.378929	0.112656	1.43396		PATHOGENESIS-RELATED 3, PR3, encodes a basic chitinase involved in ethylene/jasmonic acid mediated signalling pathway during systemic acquired resistance based on expression analyses.
PR4	At3g04720	3.43426	0.570382	0.219151	1.22264		Encodes a protein similar to the antifungal chitin-binding protein hevein from rubber tree latex. mRNA levels increase in response to ethylene and turnip crinkle virus infection. PATHOGENESIS-RELATED 4 (PR4); (ATPR4); (PR-4);HEVEIN-LIKE (HEL). Involved in defense response to bacterium and fungus.
PR5	At1g75040	9.91766	1.03526	0.521233	2.37841		Thaumatin-like protein involved in response to pathogens. PATHOGENESIS-RELATED GENE 5 (PR5)
PRX33	At3g49110	1.95884	1.11729	0.790041	1.31951		Class III peroxidase Perx33. Expressed in roots. Located in the cell wall. Involved in cell elongation and defense response to bacterium and fungus. Expression activated by light. May play a role in generating H2O2 during defense response.
PRX34	At3g49120	2.63902	2.12874	1.20581	1.49485		Class III peroxidase Perx34. Expressed in roots, leaves and stems. Located in the cell wall. Involved in cell elongation. Expression activated by light. May play a role in generating H2O2 during defense response.
PUB26	At1g49780	0.97942	0.590496	0.371131	0.602904		PUB25 and PUB26 are closely related paralogs that encode functional E3 ligases. They function in immune response pathway by targeting BIK1 for degradation. Involved in defense response.
RBOHF	At1g64060	1.61328	1.82766	2.08493	1.87905		Interacts with AtrbohD gene to fine tune the spatial control of ROI production and hypersensitive response to cell in and around infection site. Involved in abscisic acid-activated signaling pathway, defense response by callose deposition and respiratory burst involved in defense response.
RIN2	At4g25230	1.87905	1.44393	1.14076	1.48452		RPM1 interacting protein 2, has a CUE domain which is sufficient for the interaction with RPM1. Positive regulator of RPM1 and PRS2 mediated hypersensitive response. Functions as ubiquitin ligase and binds to RPM1.
RPP1	At3g44480	1.50525	2.28153	1.69349	1.13288		Encodes a TIR-NB-LRR R-protein RPP1 that confers resistance to Peronospora parasitica (downy mildew). Involved in defense response to fungus and oomycetes.
RPS2	At4g26090	1.14076	2.46229	1.87905	0.926588		Encodes a plasma membrane protein with leucine-rich repeat, leucine zipper, and P loop domains that confers resistance to Pseudomonas syringae infection by interacting with the avirulence gene avrRpt2. RPS2 protein interacts directly with plasma membrane associated protein RIN4 and this interaction is disrupted by avrRpt2.
RPS4	At5g45250	1.18921	2.20381	1.67018	0.920188		RPS4 belongs to the Toll/interleukin-1 receptor (TIR)-nucleotide binding site (NBS)-Leu-rich repeat (LRR) class of disease resistance (R ) genes. Confers specific resistance to Pseudomonas syringae pv. tomato carrying the avirulence gene AvrRPS4. Produces alternative transcripts with truncated open reading frames.
RZPF34/CHYR1	At5g22920	0.271684	0.309927	0.346277	0.277392		Encodes a protein with sequence similarity to RING, zinc finger proteins. Loss of function mutations show reduced (15%) stomatal aperture under non stress conditions. RING ZINC-FINGER PROTEIN 34 (RZPF34);CHY ZINC-FINGER AND RING PROTEIN 1 (CHYR1)
SARD4	At5g52810	2.56685	1.20581	0.913831	2		SAR-DEFICIENT4 (SARD4) alias ORNITHINE CYCLODEAMINASE/m-CRYSTALLIN (ORNCD1) is involved in the biosynthesis of pipecolic acid. The reductase converts dehydropipecolic acid intermediates generated from L-Lysine by AGD2-LIKE DEFENSE RESPONSE PROTEIN1 (ALD1) to pipecolic acid. Involved in positive regulation of systemic acquired resistance.
SBT3.3	At1g32960	1.93187	2.04202	0.997231	0.920188		Involved in induced systemic resistance. Cluster III comprises the AtSBT3 group including the AtSBT3.3 recently described as being involved in immune priming events in Arabidopsis. A.thaliana SBT3.3 is the only subtilase associated to defense mechanisms.
SDD1	At1g04110	0.336808	2.78949	3.78423	0.80107		Initially identified as a mutation affecting stomatal development and distribution. Encodes a protein similar to serine proteases. STOMATAL DENSITY AND DISTRIBUTION 1 - SDD1. Involved in stomatal compex morphogenesis.
SGT1/UGT74F2	At2g43820	1.28343	1.68179	1.15669	0.888843		Encodes a nicotinate-O-glycosyltransferase. Induced by salicylic acid, virus, fungus and bacteria. Also involved in the tryptophan synthesis pathway. Independent of NPR1 for their induction by salicylic acid. SALICYLIC ACID GLUCOSYLTRANSFERASE 1 - SGT1.
SIF2	At1g51850	1.42405	2.11404	2.94854	2.23457		SIF2 physically associates with the FLS2-BAK1 PRR complex and interacts with and phosphorylates the guard cell SLOW ANIONCHANNEL1 (SLAC1), which is necessary for abscisic acid (ABA)-mediated stomatal closure. SIF2 functions between the FLS2-BAK1 initial immunity receptor complex and thefinal actuator SLAC1 instomatal immunity.
SIKIC1	At4g16940	0.933033	2.63902	2.77022	1.03526		Redundant function together with SIKIC2 and 3 in SNC1-mediated autoimmunity.
SLAC1	At1g12480	1.95884	1.69349	1.64718	1.94531		Encodes a membrane protein with 10 predicted transmembrane helices. SLAC1 is a multispanning membrane protein expressed predominantly in guard cells that plays a role in regulating cellular ion homeostasis and S-type anion currents. SLAC1 is important for normal stomatal closure in response to a variety of signals including elevated CO2, ozone, ABA, darkness, and humidity. SLAC1:GFP localizes to …
SLAH3	At5g24030	1.31039	2.63902	1.90528	0.986233		Encodes a protein with ten predicted transmembrane helices. The SLAH3 protein has similarity to the SLAC1 protein involved in ion homeostasis in guard cells. Although it is not expressed in guard cells, it can complement an slac1-2 mutant suggesting that it performs a similar function.
SNIPER1	At1g14200	1.41421	0.726986	0.479632	0.913831		E3 ligase involved in the regulation of the homeostasis of sensor NLR immune receptors. Involved in defense response.
SNIPER2	At1g26800	0.920188	0.586417	0.325335	0.50698		MPSR1 is cytoplasmic E3 ligase that senses misfolded proteins independently of chaperones and targets those proteins for degradation via the 26S proteasome. Involved in the regulation of the homeostasis of sensor NLR immune receptors.
SOL2	At4g14770	0.535887	1.04247	2.26577	1.30134		SOL2 regulate fate transition and cell divisions in the Arabidopsis stomatal lineage
TMM	At1g80080	0.469761	1.1487	1.93187	0.870551		Encodes a transmembrane leucine-repeat containing receptor-like protein that is expressed in proliferative postprotodermal cells. Recessive mutation leads to disruption of asymmetric cell division during stomata development. TMM, TOO MANY MOUTHS. Involved in defense response to fungus, abscisic acid and stomatal complex formation.
U1-5	At1g08115	1.11729	0.0871715	0.0642571	0.933033		U1A small nuclear RNA
U2.2	At3g57645	0.864537	0.423373	0.574349	1.02101		U2-2;(source:Araport11)
U2.3	At3g57765	0.846745	0.160428	0.147624	0.716978		encodes a small nuclear RNA, which is a part of small nuclear ribonuclear particle (snRNP) and is involved in RNA processing such as splicing and polyadenylation.
U2.4	At3g56825	0.835088	0.147624	0.143587	0.707107		U2-4;(source:Araport11)
U2.5	At5g09585	0.933033	0.392292	0.332171	0.876606		U2;(source:Araport11)
U2.6	At3g56705	0.913831	0.145592	0.145592	0.747425		U2-6;(source:Araport11)
U2.7	At5g61455	0.812252	0.166086	0.15283	0.664343		U2-7;(source:Araport11)
U4.2	At3g06900	1.10191	0.25	0.22688	0.852635		U4;(source:Araport11)
VSP1	At5g24780	252.476	1.81504	0.864537	7.72749		Encodes an acid phosphatase similar to soybean vegetative storage proteins. Gene expression is induced by wounding and jasmonic acid. Involved in defense response and jasmonic acid.
VSP2	At5g24770	167.73	1.31039	0.986233	23.9176		Has acid phosphatase activity dependent on the presence of divalent cations (Mg2+, Co2+, Zn2+, Mn2+) and anti-insect activity. Insects fed with the protein show a retarded development. Induced in response to abscisic acid, jasmonic acid, salt, water deficiency and wounding.
WRKY46	At2g46400	1.64718	1.58008	1.19748	1.52626		Encodes a WRKY transcription factor that contributes to the feedforward inhibition of osmotic/salt stress-dependent LR inhibition via regulation of ABA signaling and auxin homeostasis. Involved in defense response to bacterium and regulation of jasmonic acid mediated signaling pathway.
WRKY48	At5g49520	0.926588	1.93187	2.77022	1.44393		WRKY48 is a stress- and pathogen-induced transcriptional activator that represses plant basal defense. Involved in defense response to bacterium.
WRKY53	At4g23810	1.6358	1.04247	0.835088	1.22264		Member of WRKY Transcription Factor; Group III. Invovled in defense response to bacterium and regulation of jasmonic and salicylic acids.
WRKY70	At3g56400	2.73208	1.00696	0.48971	1.29235		Member of WRKY Transcription Factor; Group III. Function as activator of SA-dependent defense genes and a repressor of JA-regulated genes. WRKY70-controlled suppression of JA-signaling is partly executed by NPR1. Involved in defense response to bacterium, fungus and oomycetes. Also involved in regulation of stomatal closure and jasmonic acid mediated signaling pathway.
