# Supplementary material for: Arabidopsis Spliceosome Factor SmD3 Modulates Immunity to Pseudomonas syringae Infection
Source: Front Plant Sci. 2021 Dec 3;12:765003. doi: 10.3389/fpls.2021.765003 (PMC8678131; doi:10.3389/fpls.2021.765003)
Supplement: Supplementary Figure 1 — The smd3b and smd3a mutations cause changes in response to infection. (A) Structure of the AtSMD3-a (At1g76300) and AtSMD3-B (At1g20580) genes. Exons are represented by gray bars, UTRs are illustrated by black bars and localization of T-DNA insertions are indicated. (B) Growth of Pst DC3000 after 24 and 72 hpi in Col-0, smd3a-2 and smd3b-2 mutants. For each time point leaf disks were collected from 5 plants. Results are mean of two independent experiments. (C) Disease symptoms in Col-0 and smd3b-1 6-week-old plants (72 hpi). Experiments were repeated at least four times; representative pictures are shown. (D) Northern blot analysis of factors involved in pathogen response (another biological replicate). Samples were collected from non-treated (NT), control (MgCl2) and infected (Pst) Col-0 and smd3b-1 plants at indicated time points. Numbers represent transcript level in Pst-treated Col-0 and the smd3b-1 relative to control and normalized to 18S rRNA loading control. (E) RT-qPCR analysis of selected genes involved in pathogen response. Mean values ± SEM were obtained from three independent experiments, letters represent significant difference (P < 0.05) for Tukey’s HSD test. UBC9 mRNA was used as a reference. [file Data_Sheet_1.zip › data sheet 1/Supplementary Dataset 4.XLSX]

## Sheet: legends
The identifiers of alternative splicing events were created according to format proposed earlier (https://bitbucket.org/regulatorygenomicsupf/suppa) based on coordination of exons affected by AS.
A3	end1-start2:end1-start3
A5	end2-start3:end1-start3
RI	start1:end1-start2:end2
SE	end1-start2:end2-start3
MX	end1-start2:end2-start4:end1-start3:end3-start4

## Sheet: Col-0 Pst vs Col-0 MgCl2
GeneID	event	FDR	IncLevelDifference
AT1G63150	A5:1:23421377-23421457:23421305-23421457:+	1.67008e-08	-0.858
AT5G35560	A5:5:13747477-13747879:13747477-13747927:-	6.86095e-07	-0.747
AT3G23255	A3:3:8312086-8312475:8312086-8312487:+	0.0156282	-0.71
AT1G18690	RI:1:6434057:6434085-6434162:6434239:+	0.022054	-0.701
AT5G13790	RI:5:4449678:4449719-4449932:4449973:-	0.00286283	-0.692
AT2G39240	RI:2:16387741:16387859-16388038:16388502:-	0.00135948	-0.69
AT1G56720	RI:1:21265873:21265946-21266074:21266340:-	5.18418e-07	-0.67
AT3G58780	RI:3:21738460:21738775-21739145:21739376:+	0.015663	-0.667
AT1G13350	SE:1:4575835-4575915:4576047-4576239:-	0.00107022	-0.665
AT3G04030	A3:3:1043600-1043772:1043588-1043772:-	0.00202438	-0.657
AT1G01760	A3:1:276317-276405:276307-276405:-	0.00765586	-0.646
AT3G49160	A3:3:18222548-18222841:18222491-18222841:-	0.000401922	-0.604
AT5G53486	RI:5:21721699:21722013-21722229:21722293:+	0.00420539	-0.602
AT1G13350	SE:1:4575835-4575915:4575995-4576239:-	0.0377435	-0.598
AT4G28060	A5:4:13944071-13944194:13944071-13944219:-	0.0342197	-0.593
AT5G42400	RI:5:16953466:16953906-16954012:16954522:-	0.00140202	-0.591
AT5G18100	A3:5:5988297-5988403:5988297-5988413:+	0.028829	-0.587
AT3G12550	RI:3:3980090:3980179-3980259:3980546:+	0.00218197	-0.584
AT2G34150	RI:2:14421919:14421986-14422078:14422174:-	5.76264e-07	-0.576
AT5G52410	A3:5:21276618-21276694:21276618-21276716:+	0.00747262	-0.574
AT5G05000	A5:5:1475788-1476100:1475788-1476222:-	0.0333197	-0.571
AT5G53340	A3:5:21642680-21642754:21642659-21642754:-	0.0197508	-0.566
AT2G41830	RI:2:17455233:17455347-17455545:17455665:-	0.000457126	-0.561
AT4G38230	RI:4:17930164:17930307-17930384:17930958:-	0.0463387	-0.551
AT1G29357	A5:1:10275084-10275169:10275084-10275207:-	0.0355584	-0.546
AT3G23255	SE:3:8312086-8312157:8312200-8312487:+	0.00370461	-0.541
AT2G19400	RI:2:8399794:8399878-8399979:8400026:-	0.00357361	-0.539
AT3G57200	RI:3:21171689:21171776-21171861:21172540:+	0.0135267	-0.537
AT1G24330	RI:1:8632463:8632570-8632722:8634835:+	0.000511434	-0.532
AT1G73310	RI:1:27563012:27563057-27563153:27563266:-	0.0100143	-0.523
AT5G04360	RI:5:1222112:1222164-1222250:1222261:+	0.000171893	-0.509
AT2G41178	A5:2:17165119-17165344:17165119-17165430:-	0.0207447	-0.506
AT2G07050	A3:2:2927973-2928314:2927973-2928317:+	0.0156282	-0.505
AT1G13350	SE:1:4575835-4575962:4576047-4576239:-	0.00133147	-0.504
AT1G50970	SE:1:18898986-18899052:18899267-18899416:+	0.0178415	-0.501
AT5G22110	A3:5:7332224-7332304:7332219-7332304:-	0.0199144	-0.501
AT1G05785	RI:1:1730243:1730332-1730922:1731008:+	0.000499847	-0.497
AT5G27300	RI:5:9622659:9622742-9622824:9622904:+	0.0133356	-0.494
AT5G13790	RI:5:4449452:4449603-4449678:4449973:-	0.00481796	-0.488
AT2G43210	A5:2:17960782-17960923:17960778-17960923:+	0.0458612	-0.475
AT5G44750	A5:5:18056594-18056668:18056585-18056668:+	0.0270104	-0.472
AT2G24350	RI:2:10361054:10361364-10361836:10361936:+	0.00128473	-0.47
AT5G16610	RI:5:5445439:5445587-5445664:5445755:-	0.00290901	-0.467
AT4G05210	RI:4:2683978:2684042-2684116:2684167:+	0.0162284	-0.453
AT5G19500	RI:5:6579427:6579467-6579566:6579658:+	0.0021374	-0.444
AT4G31000	RI:4:15103726:15103801-15103902:15103960:+	0.0231891	-0.441
AT5G62100	RI:5:24940761:24941017-24941113:24941259:+	0.00863457	-0.434
AT4G24810	A3:4:12788032-12788203:12788007-12788203:-	0.0242934	-0.43
AT1G03770	RI:1:944595:944982-945117:945168:+	0.0360925	-0.429
AT1G03960	RI:1:1013715:1014237-1014334:1014543:+	9.88207e-05	-0.429
AT3G54230	A3:3:20073471-20073804:20073471-20073838:+	0.0319025	-0.427
AT5G57880	RI:5:23445400:23445513-23445606:23445798:+	0.0183994	-0.427
AT5G63320	RI:5:25374413:25375654-25375744:25375874:-	0.012848	-0.423
AT4G00800	A3:4:341333-341449:341260-341449:-	0.00202438	-0.417
AT3G26932	RI:3:9931153:9931372-9931469:9931714:-	0.0019721	-0.412
AT5G08750	RI:5:2852582:2852641-2852866:2853962:+	0.00192054	-0.411
AT1G69523	A3:1:26130247-26130331:26130247-26130338:+	0.0301117	-0.409
AT2G39830	A5:2:16620281-16620556:16620281-16620565:-	0.0229211	-0.403
AT5G08750	RI:5:2851814:2852192-2852582:2852641:+	0.0043198	-0.403
AT2G36900	A3:2:15491274-15491668:15491101-15491668:-	0.0459585	-0.396
AT5G18240	A3:5:6029327-6029623:6029309-6029623:-	0.0156282	-0.391
AT5G03180	A5:5:755081-755162:755081-755174:-	0.0034043	-0.385
AT1G26208	A3:1:9067841-9068057:9067837-9068057:-	0.000367023	-0.38
AT4G25600	RI:4:13060912:13061036-13061146:13061203:+	0.029256	-0.378
AT1G70490	A5:1:26565161-26565291:26565161-26565302:-	0.0207447	-0.376
AT5G65400	RI:5:26132589:26132662-26132741:26132818:+	0.00483703	-0.376
AT3G18090	RI:3:6198843:6199150-6199703:6200424:+	0.00515725	-0.374
AT1G61850	RI:1:22857497:22857706-22857783:22858037:+	0.00481796	-0.372
AT4G24810	A3:4:12788034-12788203:12788007-12788203:-	0.0419133	-0.372
AT1G78600	RI:1:29567748:29568200-29568269:29568324:+	0.0270365	-0.37
AT1G73320	RI:1:27566181:27566365-27566444:27566586:-	0.00481796	-0.369
AT1G73320	A3:1:27566378-27566444:27566354-27566444:-	0.00604841	-0.367
AT5G59130	RI:5:23871343:23871552-23871618:23871743:-	0.000195067	-0.365
AT1G64270	RI:1:23850598:23850697-23850901:23851001:+	0.0197484	-0.363
AT1G72650	RI:1:27351194:27351264-27351418:27352308:+	0.00101853	-0.361
AT4G02560	RI:4:1125135:1125731-1125967:1126055:-	0.00555875	-0.356
AT5G03250	RI:5:774950:775019-775132:776355:+	0.0225407	-0.355
AT1G12260	RI:1:4162826:4163369-4163529:4163813:-	0.0166241	-0.354
AT1G26440	A3:1:9144929-9144995:9144918-9144995:-	0.0489076	-0.353
AT4G02430	A3:4:1070886-1071588:1070886-1071663:+	0.0319025	-0.35
AT2G41178	A5:2:17165119-17165203:17165119-17165430:-	0.0362419	-0.348
AT5G53120	SE:5:21535155-21535264:21535309-21535391:+	0.00281811	-0.345
AT3G23370	RI:3:8357806:8357899-8358219:8359545:+	0.0216424	-0.343
AT5G48570	RI:5:19691291:19691437-19691515:19691637:-	0.047516	-0.342
AT1G79245	A5:1:29805610-29805681:29805610-29805717:-	0.000821752	-0.337
AT5G56160	RI:5:22734545:22734662-22734767:22735104:+	0.00112327	-0.337
AT5G56990	RI:5:23061563:23061758-23061839:23061986:-	0.0388728	-0.336
AT1G66960	A3:1:24989714-24991643:24989674-24991643:-	0.0132907	-0.332
AT2G32295	A5:2:13720513-13720599:13720511-13720599:+	0.0327737	-0.332
AT3G22410	RI:3:7934928:7935019-7935088:7935119:-	0.00610997	-0.33
AT4G25434	RI:4:13004793:13004855-13005007:13005144:-	0.0225407	-0.324
AT5G57960	RI:5:23465535:23465651-23465827:23465949:-	8.10334e-05	-0.323
AT3G04445	RI:3:1182453:1182561-1182660:1182811:+	0.00209642	-0.322
AT5G11010	RI:5:3483632:3483963-3484154:3484342:+	0.0323969	-0.32
AT2G32250	RI:2:13696223:13696288-13696418:13696486:+	0.0093559	-0.318
AT3G19650	RI:3:6823928:6824171-6824467:6824515:+	0.0308722	-0.318
AT1G61280	RI:1:22603586:22603865-22603948:22604081:+	0.0481789	-0.317
AT3G53930	A3:3:19967418-19967659:19967418-19967678:+	0.0199144	-0.317
AT1G33415	A3:1:12120867-12125431:12120867-12125530:+	0.0191717	-0.315
AT1G28410	RI:1:9977857:9977985-9978121:9978168:-	0.0103419	-0.312
AT1G69040	RI:1:25957819:25957850-25958188:25958260:+	0.000608469	-0.312
AT4G35030	RI:4:16677511:16677660-16677732:16678113:+	0.000916597	-0.31
AT5G22794	RI:5:7611674:7611775-7612039:7612376:+	0.0273336	-0.309
AT1G50000	A3:1:18515649-18515764:18515624-18515764:-	0.0319025	-0.305
AT4G02430	RI:4:1068974:1069010-1069175:1069272:+	0.0213723	-0.305
AT5G47310	A5:5:19201001-19201262:19200996-19201262:+	0.0460645	-0.305
AT2G39950	A5:2:16679015-16679173:16679015-16679657:-	0.0148823	-0.303
AT5G51290	A3:5:20845211-20845424:20845177-20845424:-	0.0419133	-0.303
AT5G58210	RI:5:23552094:23552271-23552359:23552457:+	0.0164503	-0.303
AT4G19985	RI:4:10831010:10831078-10831166:10831748:-	0.0108767	-0.301
AT1G15940	RI:1:5476147:5476242-5476328:5476401:+	0.0270365	-0.3
AT3G04450	RI:3:1185599:1185676-1185773:1185842:+	0.0093559	-0.299
AT1G78770	RI:1:29619037:29619212-29619320:29619445:+	0.00141111	-0.297
AT5G16190	RI:5:5283884:5284075-5284175:5284374:-	0.00893229	-0.297
AT1G50970	A3:1:18898986-18899052:18898986-18899416:+	0.0382001	-0.294
AT2G20400	RI:2:8800606:8800644-8800770:8800809:+	0.00704975	-0.294
AT5G58510	RI:5:23650814:23650947-23651094:23651222:-	0.00331512	-0.294
AT2G30740	RI:2:13095637:13095726-13096352:13096492:+	0.0247787	-0.291
AT1G27070	RI:1:9398120:9398293-9398386:9398551:-	0.00298869	-0.289
AT2G21590	RI:2:9241162:9241242-9241316:9241402:+	0.000115051	-0.289
AT1G23730	RI:1:8397197:8397250-8397466:8397554:+	0.00776959	-0.288
AT3G24010	RI:3:8677002:8677189-8677479:8677550:-	0.00056326	-0.286
AT5G03180	RI:5:754451:755081-755174:755330:-	0.0189195	-0.284
AT1G22330	RI:1:7888317:7888623-7889135:7889544:+	0.0357253	-0.283
AT1G05870	A3:1:1771814-1771892:1771757-1771892:-	0.0200043	-0.282
AT4G04790	RI:4:2438329:2438922-2439006:2439053:-	0.0379005	-0.282
AT5G02470	RI:5:544305:544424-544715:544900:-	0.0128348	-0.281
AT1G68080	RI:1:25518035:25518107-25518190:25518296:+	0.0196753	-0.28
AT2G03150	RI:2:958772:958834-958918:959238:+	0.00694926	-0.279
AT5G37590	RI:5:14929507:14929587-14929683:14929755:-	0.00433925	-0.279
AT4G25770	RI:4:13118458:13118514-13118608:13118658:-	0.00239917	-0.277
AT3G28130	SE:3:10467978-10468171:10468238-10468315:+	0.0216865	-0.276
AT5G42765	RI:5:17151107:17151339-17151434:17151681:-	0.0430314	-0.275
AT3G28130	SE:3:10467978-10468174:10468238-10468315:+	0.022399	-0.274
AT3G53610	A3:3:19878325-19878390:19878302-19878390:-	0.00604841	-0.273
AT1G16650	RI:1:5690258:5690341-5690455:5690584:+	0.00519672	-0.27
AT1G53165	A5:1:19817248-19817313:19817236-19817313:+	0.0392394	-0.269
AT4G20310	A3:4:10963056-10963133:10963056-10963152:+	0.0219273	-0.269
AT5G62520	RI:5:25098617:25098861-25098945:25099063:+	0.00923625	-0.268
AT2G36590	RI:2:15343006:15343499-15343563:15343778:-	0.0420574	-0.267
AT2G28360	A3:2:12127347-12127477:12127284-12127477:-	0.0333137	-0.265
AT3G54830	A5:3:20313461-20313537:20313461-20313821:-	0.0467148	-0.263
AT3G06190	RI:3:1874856:1875132-1875381:1875463:-	0.0327232	-0.26
AT1G73320	RI:1:27566181:27566354-27566444:27566586:-	0.000820697	-0.255
AT3G54440	RI:3:20154483:20154551-20154619:20154641:-	0.0023979	-0.255
AT1G73320	A3:1:27566357-27566444:27566354-27566444:-	0.00765586	-0.254
AT3G01490	A3:3:192041-192261:191989-192261:-	0.00604841	-0.251
AT4G20310	RI:4:10962625:10963056-10963152:10963432:+	0.00561092	-0.251
AT3G07360	A5:3:2355412-2355522:2355337-2355522:+	0.00467725	-0.25
AT5G37380	RI:5:14816745:14818453-14819035:14819105:-	0.000426242	-0.249
AT2G36670	RI:2:15367173:15367302-15367400:15367414:-	0.0397883	-0.247
AT3G10480	A5:3:3266050-3266122:3265893-3266122:+	0.023818	-0.247
AT1G32127	RI:1:11556744:11557077-11557161:11557521:+	0.0178204	-0.246
AT1G03000	RI:1:689036:689158-689247:689409:-	0.021714	-0.245
AT5G24206	RI:5:8213781:8213845-8213969:8214013:-	0.036406	-0.245
AT5G53120	SE:5:21535155-21535248:21535309-21535391:+	0.0216865	-0.245
AT3G02600	SE:3:551584-551705:551847-552437:+	0.0313721	-0.243
AT2G23830	RI:2:10143824:10143894-10143981:10144050:+	0.000979127	-0.242
AT1G09840	RI:1:3200036:3200103-3200183:3200403:-	0.0231748	-0.24
AT1G58602	SE:1:21754088-21758509:21758658-21760174:+	0.027763	-0.24
AT2G39950	RI:2:16678967:16679015-16679657:16679772:-	0.0050712	-0.24
AT2G43140	RI:2:17933648:17933949-17935333:17935748:-	0.000115678	-0.24
AT1G16650	A3:1:5689450-5689612:5689450-5689671:+	0.0425163	-0.238
AT2G19400	RI:2:8400295:8400432-8400611:8400695:-	0.0269876	-0.237
AT4G14290	RI:4:8226866:8226936-8227015:8227064:-	0.00177812	-0.236
AT1G79630	RI:1:29964024:29964448-29964622:29964750:-	0.0264224	-0.235
AT4G15236	RI:4:8697266:8697339-8697412:8697496:+	0.0390108	-0.234
AT2G27170	RI:2:11609784:11609882-11610308:11610454:-	0.00344602	-0.233
AT1G05860	RI:1:1770085:1770403-1770884:1771286:+	0.0222867	-0.232
AT2G46250	SE:2:18991676-18991757:18991848-18991971:+	0.00669242	-0.229
AT5G04480	A3:5:1276177-1276295:1276087-1276295:-	0.0160203	-0.229
AT5G06100	SE:5:1838029-1838375:1838421-1838503:+	0.0330049	-0.229
AT5G05570	RI:5:1662720:1662813-1662890:1663064:+	0.0397883	-0.226
AT1G16650	A3:1:5689450-5689617:5689450-5689671:+	0.0306597	-0.225
AT3G61750	RI:3:22858571:22858970-22859048:22859669:-	0.00863457	-0.225
AT5G23690	A5:5:7988907-7988993:7988899-7988993:+	0.00982824	-0.225
AT1G16710	RI:1:5720461:5720539-5720653:5721045:+	0.00704839	-0.224
AT2G46610	RI:2:19138387:19138514-19138641:19138762:-	0.00535289	-0.223
AT3G53930	RI:3:19967360:19967418-19967678:19967723:+	0.00114308	-0.223
AT4G39180	RI:4:18245788:18246054-18246135:18246234:-	0.0304086	-0.223
AT1G80810	RI:1:30365052:30365289-30365527:30365730:+	0.0312037	-0.222
AT1G69170	RI:1:26006238:26006374-26006470:26007263:+	0.0049535	-0.221
AT4G04750	SE:4:2421170-2421246:2421289-2421372:+	0.0427253	-0.219
AT1G03960	RI:1:1014767:1014872-1014951:1015050:+	0.0238639	-0.217
AT3G60070	RI:3:22184990:22185085-22185163:22185238:-	0.0276931	-0.217
AT3G07340	RI:3:2341328:2341409-2341501:2341716:-	0.0497062	-0.215
AT4G16070	RI:4:9097767:9097904-9098010:9098507:-	0.00149248	-0.215
AT4G24450	RI:4:12635888:12635997-12636074:12636111:+	0.00411793	-0.215
AT5G06770	SE:5:2091519-2092106:2092166-2092709:-	0.0329707	-0.215
AT3G02600	SE:3:551584-551705:551798-552437:+	0.00961777	-0.213
AT3G57530	RI:3:21297148:21297375-21297470:21297637:-	0.0148914	-0.213
AT4G24380	RI:4:12612855:12612953-12613035:12613076:+	0.00695539	-0.212
AT4G01280	RI:4:535948:536112-536214:536336:+	0.0195709	-0.211
AT5G47800	RI:5:19353676:19353928-19354160:19354229:+	0.00179867	-0.211
AT5G50970	A3:5:20738145-20738274:20738145-20738362:+	0.0377091	-0.211
AT4G15570	A3:4:8894082-8894355:8894082-8894446:+	0.00765586	-0.209
AT5G25520	RI:5:8887836:8887956-8888098:8888304:+	0.0093559	-0.209
AT4G34140	RI:4:16350476:16351030-16351295:16351542:+	0.00624654	-0.208
AT1G67900	MX:1:25464987-25467084:25467159-25467619:25464987-25467376:25467421-25467619:+	0.00305469	-0.207
AT2G39580	RI:2:16512460:16513336-16513612:16514076:+	0.0242793	-0.206
AT3G26490	RI:3:9704456:9705694-9705763:9706446:+	0.0124795	-0.205
AT5G47970	RI:5:19424889:19424961-19425059:19425142:+	0.00339278	-0.205
AT5G52545	A3:5:21324233-21324348:21324222-21324348:-	0.00765586	-0.205
AT5G14610	RI:5:4710563:4710728-4711262:4711570:+	0.0284922	-0.204
AT2G44950	RI:2:18543783:18543869-18543962:18544034:-	0.00447453	-0.203
AT5G22700	RI:5:7545516:7545922-7546189:7546329:-	0.0419397	-0.203
AT1G10650	RI:1:3524749:3525119-3525210:3525403:-	0.00142374	-0.201
AT5G05570	RI:5:1662583:1662622-1662720:1662813:+	2.46287e-06	-0.201
AT5G49520	RI:5:20091548:20091691-20092390:20093346:+	0.0066986	-0.201
AT1G72530	A3:1:27313611-27313783:27313611-27313795:+	0.0162418	-0.2
AT3G45290	RI:3:16620216:16620256-16620342:16620511:+	0.0407747	-0.2
AT1G10870	A3:1:3617944-3618077:3617929-3618077:-	0.0293524	-0.199
AT2G41670	RI:2:17374396:17374500-17374593:17374670:+	0.0116485	-0.199
AT3G52680	RI:3:19528276:19528410-19528500:19529062:+	0.0246445	-0.199
AT1G05870	RI:1:1771387:1771757-1771892:1771954:-	0.00392904	-0.198
AT2G26260	SE:2:11180124-11180599:11180689-11181192:+	0.0337402	-0.198
AT3G19840	RI:3:6894173:6894997-6895128:6895234:+	0.016462	-0.198
AT1G18670	RI:1:6427354:6427486-6427973:6428512:-	0.0481789	-0.197
AT4G32420	RI:4:15651351:15651375-15651496:15651537:-	0.0361144	-0.197
AT1G10990	RI:1:3670243:3670901-3670980:3671191:-	0.0125913	-0.196
AT2G25350	RI:2:10799706:10799870-10799991:10800233:+	0.0214235	-0.196
AT5G44750	RI:5:18056514:18056585-18056668:18056754:+	0.0157074	-0.196
AT1G67900	A5:1:25467440-25467619:25467421-25467619:+	0.0270104	-0.195
AT4G00020	RI:4:3893:4172-4265:4438:-	0.020592	-0.195
AT4G18290	RI:4:10115418:10115596-10115694:10115909:+	0.0331437	-0.195
AT1G22870	RI:1:8092780:8092941-8093039:8093157:+	0.00986166	-0.194
AT2G44950	RI:2:18544146:18544340-18544714:18544790:-	0.024659	-0.194
AT3G53570	RI:3:19861932:19862029-19862123:19862187:-	5.0001e-06	-0.194
AT1G08820	RI:1:2824364:2824476-2824792:2824915:-	0.0196753	-0.191
AT1G58025	RI:1:21459045:21459132-21459371:21459428:-	0.043258	-0.191
AT3G28130	SE:3:10467978-10468054:10468238-10468315:+	0.0184754	-0.191
AT5G15440	SE:5:5012191-5012328:5012390-5013113:+	0.0216865	-0.191
AT3G12250	RI:3:3906968:3907045-3907379:3907430:+	0.000317481	-0.19
AT5G10070	A5:5:3148808-3148901:3148808-3148907:-	0.039818	-0.19
AT1G55690	RI:1:20808261:20808645-20808724:20808798:-	0.000155351	-0.187
AT2G34720	RI:2:14650551:14650634-14650770:14651135:-	0.0455571	-0.187
AT3G14270	A5:3:4754222-4754335:4753975-4754335:+	0.0138269	-0.187
AT4G27100	RI:4:13595561:13595934-13596576:13596638:+	0.0276931	-0.187
AT5G18650	A5:5:6219466-6219567:6219464-6219567:+	0.03902	-0.187
AT3G28130	SE:3:10467978-10468057:10468238-10468315:+	0.0169567	-0.186
AT5G05740	RI:5:1725810:1725933-1726008:1726058:-	0.041565	-0.186
AT2G02770	RI:2:777251:777318-777401:777470:-	0.000426307	-0.185
AT3G53850	A5:3:19949083-19949177:19949083-19949202:-	0.0207447	-0.185
AT3G63445	SE:3:23423821-23425267:23425754-23425993:-	0.0483798	-0.185
AT2G41830	RI:2:17450109:17450595-17450697:17450936:-	0.00213619	-0.184
AT1G09995	RI:1:3262635:3262908-3263351:3263612:-	0.000117517	-0.183
AT1G17680	RI:1:6080542:6080659-6080889:6080933:+	0.0208116	-0.183
AT1G23330	RI:1:8281469:8281563-8281640:8281891:-	1.75247e-05	-0.183
AT1G30640	A5:1:10861156-10861262:10860852-10861262:+	0.000247894	-0.183
AT3G61420	RI:3:22727471:22727539-22727737:22727784:-	0.0155513	-0.183
AT1G51430	RI:1:19068302:19068423-19068524:19068571:+	0.025089	-0.182
AT4G02030	RI:4:894972:895045-895130:895196:+	0.029256	-0.182
AT4G15233	A3:4:8688989-8689054:8688989-8689060:+	0.0311969	-0.182
AT4G24100	RI:4:12519000:12519045-12519147:12519198:+	0.00383914	-0.182
AT3G45290	A3:3:16620256-16620338:16620256-16620342:+	0.040936	-0.181
AT3G22380	RI:3:7913372:7913919-7914003:7914202:+	0.0211527	-0.18
AT4G29900	A3:4:14619074-14619403:14619030-14619403:-	0.0144537	-0.179
AT2G27790	RI:2:11848937:11848993-11849064:11849147:-	0.0331437	-0.178
AT4G01430	RI:4:586393:586509-586587:586998:+	0.00782549	-0.178
AT4G13575	SE:4:7893189-7893289:7893324-7893559:-	0.00453659	-0.178
AT1G63750	RI:1:23650848:23651611-23652021:23653342:+	0.0222867	-0.177
AT2G20020	RI:2:8644386:8645256-8645467:8645590:+	0.0227209	-0.177
AT4G01250	RI:4:523477:523587-523798:524216:-	0.00983322	-0.177
AT4G20380	A3:4:11004896-11004964:11004896-11005025:+	0.0489076	-0.177
AT5G15730	A3:5:5132044-5132125:5132044-5132131:+	0.00202438	-0.176
AT1G04430	A5:1:1198637-1198788:1198322-1198788:+	0.0138269	-0.175
AT4G18470	RI:4:10193199:10193257-10193352:10193445:+	0.0151794	-0.175
AT2G39650	RI:2:16528635:16528851-16529071:16529494:-	0.0299367	-0.174
AT3G49160	RI:3:18222329:18222491-18222841:18223933:-	0.00375171	-0.174
AT4G15475	RI:4:8846751:8847157-8847450:8847635:+	0.0359274	-0.174
AT2G04540	A3:2:1582220-1582318:1582178-1582318:-	0.0156282	-0.173
AT3G62220	RI:3:23030233:23030359-23030447:23030697:-	0.0498271	-0.173
AT3G19480	A3:3:6753670-6753747:6753670-6753751:+	0.000209986	-0.172
AT3G54750	A3:3:20267729-20267810:20267726-20267810:-	0.00787584	-0.172
AT3G61480	A3:3:22752894-22753000:22752894-22753028:+	0.0264865	-0.172
AT2G41980	RI:2:17524483:17524817-17524934:17525194:-	0.00395783	-0.17
AT5G43822	RI:5:17621650:17621714-17621825:17621979:+	0.021714	-0.17
AT1G51070	SE:1:18928130-18928693:18928772-18928859:+	0.0391215	-0.167
AT1G63260	RI:1:23468065:23468112-23468191:23468246:-	0.0242079	-0.167
AT4G20380	RI:4:11004835:11004896-11005025:11005150:+	0.0031857	-0.167
AT5G44010	RI:5:17708478:17708761-17708852:17708950:-	0.0231748	-0.167
AT1G75210	SE:1:28223985-28224090:28224269-28224998:+	0.0208441	-0.166
AT2G04540	RI:2:1582118:1582178-1582318:1582361:-	0.00276156	-0.166
AT3G28130	RI:3:10467732:10467978-10468315:10468463:+	0.0059948	-0.165
AT3G47000	RI:3:17315697:17315787-17316071:17316275:-	0.00414375	-0.165
AT4G28690	RI:4:14159884:14160493-14160578:14161049:+	0.0241531	-0.165
AT4G30820	A3:4:15006702-15007073:15006702-15007107:+	0.0215254	-0.165
AT3G28130	A5:3:10468238-10468315:10467978-10468315:+	0.0153567	-0.164
AT3G56620	RI:3:20974041:20974072-20974156:20974218:-	0.000232829	-0.164
AT5G20990	A3:5:7131088-7131157:7131041-7131157:-	0.0156282	-0.164
AT5G51290	RI:5:20845105:20845177-20845424:20845573:-	0.0162846	-0.164
AT1G30410	RI:1:10746242:10746363-10746506:10746751:+	0.026643	-0.163
AT4G36515	RI:4:17229554:17229951-17230083:17230140:-	0.00351928	-0.163
AT4G08035	RI:4:4866554:4867187-4867345:4867412:+	0.0287731	-0.162
AT5G43310	RI:5:17383437:17383589-17383686:17383741:-	0.0497312	-0.162
AT5G61580	A3:5:24763557-24763660:24763557-24763663:+	0.028829	-0.162
AT1G53200	RI:1:19841526:19841689-19841780:19842213:-	0.0330073	-0.161
AT3G02740	RI:3:590448:590834-591041:591167:+	0.0420574	-0.161
AT3G16700	RI:3:5689216:5689266-5689352:5689448:+	0.0372314	-0.161
AT1G02850	RI:1:631603:631858-632009:632043:+	0.0023681	-0.16
AT1G04430	A5:1:1198681-1198788:1198322-1198788:+	0.01613	-0.16
AT3G16785	RI:3:5716789:5716935-5717022:5717882:+	2.36946e-05	-0.16
AT4G13870	RI:4:8023754:8023864-8024054:8024212:-	0.0314141	-0.16
AT1G35710	MX:1:13221210-13221733:13221810-13222164:13221210-13221849:13221910-13222164:+	0.0120319	-0.159
AT1G49980	RI:1:18510774:18510865-18510948:18511059:+	0.00454994	-0.159
AT5G20990	A3:5:7131083-7131157:7131041-7131157:-	0.0160203	-0.159
AT2G19280	RI:2:8364953:8365547-8365621:8366144:+	0.0166846	-0.158
AT1G07650	RI:1:2363858:2363929-2364093:2364164:-	0.00488983	-0.157
AT2G41880	RI:2:17476809:17476899-17476995:17477291:+	0.000591404	-0.156
AT3G17609	RI:3:6023844:6024034-6024108:6024294:+	0.013668	-0.156
AT3G25495	RI:3:9246103:9246124-9246223:9246821:+	0.00782549	-0.156
AT4G16144	A5:4:9140793-9140879:9140793-9140884:-	0.0448729	-0.156
AT5G04480	RI:5:1275997:1276087-1276295:1276381:-	0.0044354	-0.156
AT1G67900	MX:1:25464987-25467052:25467159-25467619:25464987-25467376:25467421-25467619:+	0.00816457	-0.155
AT3G19895	RI:3:6918601:6918665-6919069:6919130:-	0.00675231	-0.155
AT5G48545	RI:5:19676742:19676799-19676946:19677034:+	0.0200782	-0.155
AT3G61480	A3:3:22752894-22753018:22752894-22753028:+	0.0259271	-0.154
AT5G05160	RI:5:1527975:1529299-1529395:1530062:+	0.031148	-0.154
AT5G40270	RI:5:16093822:16093837-16093931:16094019:-	0.00693808	-0.154
AT1G05710	A3:1:1716484-1716559:1716484-1716691:+	0.0171187	-0.152
AT1G55490	RI:1:20718848:20718896-20719069:20719261:-	0.0253323	-0.152
AT2G17790	RI:2:7738950:7739063-7739143:7739673:+	0.0155513	-0.152
AT2G19950	RI:2:8616791:8616836-8616926:8616998:-	0.0186909	-0.152
AT5G15440	SE:5:5012191-5012322:5012390-5013113:+	0.0227754	-0.152
AT1G55320	RI:1:20634702:20634830-20634905:20634981:+	0.00694926	-0.151
AT1G63480	RI:1:23541847:23541908-23542009:23542087:-	0.0400966	-0.151
AT1G67900	MX:1:25464987-25467032:25467159-25467619:25464987-25467376:25467421-25467619:+	0.0109554	-0.151
AT3G03350	SE:3:792556-792758:792881-792989:+	0.0216865	-0.151
AT4G24100	RI:4:12518510:12518617-12518707:12518758:+	0.0100034	-0.151
AT5G66070	RI:5:26422591:26422743-26422911:26423240:+	2.59706e-06	-0.151
AT2G25590	RI:2:10891793:10892030-10892263:10893022:+	0.0319789	-0.15
AT2G31580	RI:2:13443632:13443717-13443821:13444017:-	0.0258784	-0.15
AT4G15475	RI:4:8846751:8847635-8847735:8847927:+	0.0434373	-0.15
AT5G18460	RI:5:6124954:6125011-6125728:6125874:+	0.0332174	-0.15
AT1G73130	RI:1:27501245:27501465-27501705:27502055:+	0.00208886	-0.149
AT2G34090	RI:2:14396451:14396543-14396631:14396756:-	0.00809493	-0.149
AT1G52370	RI:1:19506356:19506522-19507018:19507175:+	0.000652934	-0.148
AT5G15440	SE:5:5012191-5012303:5012390-5013113:+	0.0219177	-0.148
AT1G01140	RI:1:66678:66749-66835:66921:-	3.67095e-05	-0.147
AT3G49290	RI:3:18272425:18272806-18273343:18273484:+	0.0291923	-0.147
AT3G56720	RI:3:21012846:21012920-21013118:21013589:+	0.0434149	-0.147
AT5G20980	RI:5:7124962:7125163-7125236:7125486:-	0.0345198	-0.147
AT5G48530	RI:5:19668100:19668130-19668227:19668387:-	0.0462398	-0.147
AT5G02250	RI:5:455758:455835-455900:456031:+	0.0242079	-0.146
AT5G09290	A5:5:2882655-2882769:2882631-2882769:+	0.0270104	-0.146
AT2G45340	RI:2:18692530:18692790-18692998:18693894:+	0.0252514	-0.145
AT5G41120	RI:5:16457605:16457711-16457854:16457958:-	0.0108101	-0.145
AT1G24706	RI:1:8744104:8744184-8744404:8744450:+	0.0472996	-0.144
AT2G01200	RI:2:118017:118174-118369:118532:+	0.0158544	-0.144
AT3G01100	RI:3:37667:37816-37893:38217:-	0.00474647	-0.143
AT3G07060	RI:3:2232920:2233040-2233112:2233234:+	0.0277969	-0.143
AT4G34570	RI:4:16511552:16511841-16511933:16512007:-	0.0064033	-0.143
AT5G03830	SE:5:1018440-1018655:1018795-1018882:+	0.0216865	-0.143
AT5G43560	RI:5:17502390:17502738-17502866:17502978:+	0.0155513	-0.143
AT1G26190	RI:1:9057623:9057873-9057990:9058104:-	0.0234744	-0.142
AT1G79245	RI:1:29805551:29805610-29805717:29805916:-	2.03793e-12	-0.142
AT5G49880	RI:5:20286781:20286871-20286968:20287037:+	0.0358733	-0.142
AT1G76320	RI:1:28633749:28633891-28634000:28634463:+	0.00853171	-0.141
AT2G04540	A3:2:1582223-1582318:1582178-1582318:-	0.0160203	-0.141
AT3G16230	RI:3:5502800:5502867-5502991:5503031:+	0.0086991	-0.14
AT3G28130	A3:3:10467978-10468077:10467978-10468315:+	0.0359743	-0.14
AT3G62750	A3:3:23214796-23214873:23214796-23214881:+	0.0100604	-0.14
AT1G07650	RI:1:2362752:2362820-2362905:2362944:-	0.000429707	-0.138
AT5G20990	RI:5:7130956:7131041-7131157:7131358:-	0.00197823	-0.138
AT5G65240	RI:5:26076958:26077101-26077198:26077272:-	0.0192121	-0.138
AT1G56120	RI:1:20990288:20990353-20990460:20990653:-	0.02315	-0.137
AT2G46980	RI:2:19300296:19300430-19300903:19300961:-	0.014603	-0.137
AT2G35110	A3:2:14802297-14802495:14802287-14802495:-	0.00765586	-0.136
AT5G15440	SE:5:5012191-5012317:5012390-5013113:+	0.0262074	-0.136
AT5G56240	RI:5:22763415:22763649-22764413:22764587:-	0.000513279	-0.136
AT5G64730	A5:5:25874254-25874343:25874250-25874343:+	0.0193601	-0.136
AT1G75850	RI:1:28479842:28479931-28480237:28480326:-	0.0474632	-0.135
AT2G26000	RI:2:11082989:11083097-11083190:11083313:+	0.025533	-0.135
AT5G09230	RI:5:2871406:2871524-2871609:2871691:+	0.0081648	-0.135
AT5G15860	A5:5:5180315-5180389:5180315-5180445:-	0.00609996	-0.135
AT5G53050	RI:5:21510095:21510406-21510501:21510730:-	0.0330024	-0.135
AT1G18730	RI:1:6461318:6461389-6461856:6461910:+	0.0146539	-0.134
AT1G27770	RI:1:9673281:9675232-9675309:9675363:-	0.0263804	-0.134
AT2G14520	RI:2:6182845:6182969-6183055:6183128:-	0.000853829	-0.134
AT4G23910	A5:4:12428594-12428709:12427734-12428709:+	0.0229211	-0.134
AT4G36790	RI:4:17336172:17336415-17336685:17336982:+	0.00256284	-0.134
AT1G49950	A5:1:18496750-18496922:18496750-18497084:-	0.00048927	-0.133
AT5G38360	RI:5:15332858:15332990-15333074:15333625:-	0.00477101	-0.133
AT1G32490	RI:1:11747155:11747226-11747318:11747372:-	4.00125e-05	-0.132
AT1G73430	A3:1:27604375-27604450:27604375-27604463:+	0.0236034	-0.132
AT3G28080	A5:3:10451763-10451838:10451665-10451838:+	0.0138804	-0.132
AT3G59950	RI:3:22146422:22146796-22146891:22146963:-	0.0242079	-0.132
AT4G10590	RI:4:6542621:6542833-6543121:6543448:-	0.0125634	-0.132
AT5G11250	RI:5:3589707:3589994-3590081:3591194:-	0.0111835	-0.132
AT5G60170	RI:5:24228905:24229014-24229112:24229195:+	0.0372025	-0.132
AT2G26210	RI:2:11157118:11157247-11157688:11157821:+	0.00279116	-0.131
AT1G09290	RI:1:3001517:3001840-3001926:3002102:-	3.57179e-05	-0.13
AT2G16370	RI:2:7082961:7083039-7083109:7083174:-	0.009815	-0.13
AT3G13060	RI:3:4180621:4180821-4181097:4181134:+	0.0144622	-0.13
AT3G13810	RI:3:4545518:4545917-4546397:4547295:+	0.00213619	-0.13
AT1G01020	RI:1:8236:8296-8417:8464:-	0.0242793	-0.129
AT1G23800	RI:1:8412964:8413101-8413175:8413348:-	0.000375678	-0.129
AT3G05380	RI:3:1540550:1540660-1540747:1540845:+	0.015663	-0.129
AT5G23490	RI:5:7925837:7925937-7926249:7926294:+	0.0237685	-0.129
AT1G60690	RI:1:22350507:22350679-22351085:22351285:-	0.00286283	-0.128
AT3G63330	RI:3:23393364:23393438-23393582:23393669:-	0.0408071	-0.128
AT1G79280	RI:1:29825673:29825720-29825835:29825877:-	0.000499847	-0.127
AT2G35920	RI:2:15076919:15077194-15077300:15077503:+	0.0319745	-0.127
AT3G03110	RI:3:710087:710194-710268:710350:+	0.0358261	-0.127
AT3G54500	RI:3:20177935:20178064-20178158:20178491:-	0.0100684	-0.127
AT4G02020	RI:4:886980:887099-887200:887465:+	0.00519672	-0.127
AT5G58510	A3:5:23654163-23654236:23654152-23654236:-	0.0190144	-0.127
AT1G54920	RI:1:20473791:20473952-20474051:20474267:+	0.00410797	-0.126
AT3G25740	RI:3:9398500:9398661-9398783:9398824:+	0.00212804	-0.126
AT3G46020	RI:3:16913064:16913132-16913214:16913276:-	0.0213723	-0.126
AT5G03830	SE:5:1018440-1018641:1018795-1018882:+	0.0267782	-0.126
AT2G13440	RI:2:5597722:5597813-5597889:5598025:-	0.00487521	-0.125
AT3G01080	RI:3:26242:26801-26895:27041:+	0.0006603	-0.125
AT5G14850	RI:5:4801879:4802188-4802304:4802464:-	0.00488983	-0.125
AT5G45140	RI:5:18250830:18250907-18251066:18251110:-	0.0257714	-0.125
AT5G49740	RI:5:20206786:20207065-20207155:20207482:-	0.0407747	-0.125
AT1G61430	RI:1:22668017:22668213-22668322:22668518:-	0.00523059	-0.124
AT2G24520	A3:2:10417794-10417889:10417794-10417914:+	0.015198	-0.124
AT2G31260	RI:2:13324319:13324498-13324646:13324868:-	0.0266237	-0.124
AT5G37020	RI:5:14630477:14630575-14630682:14630738:+	0.0495564	-0.124
AT5G44480	RI:5:17922661:17922755-17922856:17922985:+	0.0376954	-0.124
AT2G26210	A3:2:11157247-11157332:11157247-11157688:+	0.0327168	-0.123
AT1G26200	RI:1:9063617:9063822-9063931:9064116:-	0.0211665	-0.122
AT2G26210	A3:2:11157247-11157556:11157247-11157688:+	0.0335907	-0.122
AT5G07150	RI:5:2216381:2216907-2216998:2217191:+	0.0152127	-0.122
AT1G55830	RI:1:20868633:20868779-20868906:20869129:-	0.0159327	-0.121
AT2G03140	RI:2:942837:943102-943205:943390:+	0.0188094	-0.121
AT4G11900	SE:4:7150780-7150887:7150942-7151060:-	0.00961777	-0.121
AT4G20910	RI:4:11188038:11188987-11189200:11189454:-	0.0231559	-0.121
AT1G07890	RI:1:2437681:2437833-2437993:2438123:+	0.0259875	-0.12
AT3G54480	RI:3:20170657:20171261-20171435:20171493:-	0.00339976	-0.12
AT4G01915	RI:4:827598:827721-827801:827988:+	0.00309789	-0.12
AT1G01040	A5:1:27536-27618:27533-27618:+	0.0439792	-0.119
AT1G07650	RI:1:2362415:2362473-2362630:2362665:-	0.0357324	-0.119
AT1G67120	RI:1:25091925:25091981-25092057:25092169:-	0.00820388	-0.119
AT2G14050	RI:2:5912330:5912411-5912593:5912714:+	0.0434149	-0.119
AT5G38880	RI:5:15564244:15564376-15564485:15564680:-	0.0353463	-0.119
AT1G42470	A3:1:15929140-15929226:15929140-15929275:+	0.015198	-0.118
AT1G27630	SE:1:9611876-9612338:9612429-9612590:+	0.0208441	-0.117
AT5G66005	RI:5:26398556:26398640-26398727:26398817:-	0.00416206	-0.117
AT5G66850	A3:5:26696171-26696301:26696142-26696301:-	0.00604841	-0.117
AT1G02960	A3:1:668082-668173:668077-668173:-	0.0186865	-0.116
AT1G74440	RI:1:27979576:27979638-27980009:27980404:-	0.038406	-0.116
AT2G26210	A3:2:11157247-11157616:11157247-11157688:+	0.0405671	-0.116
AT3G12250	RI:3:3906621:3906692-3906784:3906843:+	0.000155351	-0.116
AT4G04500	RI:4:2239971:2240208-2240282:2240438:+	0.0199863	-0.116
AT5G22010	RI:5:7280321:7280780-7280954:7281010:-	0.0019721	-0.116
AT5G35210	RI:5:13477995:13478459-13478553:13478677:-	0.0155513	-0.116
AT1G33410	RI:1:12111798:12111892-12111972:12112036:-	0.000346881	-0.115
AT1G05710	SE:1:1716484-1716559:1716624-1716691:+	0.0232043	-0.114
AT2G29630	RI:2:12669755:12669834-12669987:12671055:+	4.83571e-10	-0.114
AT2G35060	RI:2:14778035:14778202-14778750:14779106:-	0.0110572	-0.114
AT2G40550	RI:2:16936942:16937144-16937234:16937369:+	0.00163204	-0.114
AT2G40935	A3:2:17082885-17083112:17082885-17083144:+	0.0199144	-0.114
AT4G25610	SE:4:13063486-13063630:13063666-13063792:+	0.0330049	-0.114
AT4G38090	RI:4:17883999:17884052-17884123:17884245:-	0.017378	-0.114
AT3G05210	RI:3:1480254:1480365-1480452:1480555:+	0.0144622	-0.113
AT3G22810	RI:3:8070576:8070625-8070927:8070984:+	0.0070331	-0.113
AT5G41220	RI:5:16496446:16496499-16496574:16496634:-	0.0201299	-0.113
AT1G18160	RI:1:6252695:6252773-6252871:6252906:+	0.00271622	-0.112
AT1G21190	A5:1:7420487-7420697:7420487-7420707:-	0.005979	-0.112
AT1G61430	A5:1:22668213-22668292:22668213-22668322:-	0.0262953	-0.112
AT2G34940	RI:2:14741891:14741956-14742028:14742111:+	0.0051528	-0.112
AT3G28130	SE:3:10467978-10468077:10468238-10468315:+	0.0184314	-0.112
AT3G59690	RI:3:22048754:22049472-22049552:22050226:+	0.0123623	-0.112
AT5G37370	RI:5:14814768:14814848-14814978:14815052:-	0.0495193	-0.112
AT3G54250	RI:3:20083372:20083458-20083724:20083868:-	0.0161241	-0.111
AT4G10970	RI:4:6720102:6720156-6721247:6721386:-	0.00491907	-0.111
AT4G33200	A5:4:16009125-16009629:16009125-16009673:-	0.034505	-0.111
AT3G14205	RI:3:4719071:4720061-4720142:4720346:-	0.00811294	-0.11
AT3G16220	RI:3:5498365:5498428-5498502:5498592:+	0.0295669	-0.11
AT3G56740	RI:3:21016284:21016424-21016623:21016689:+	0.000164214	-0.11
AT3G57220	A5:3:21175414-21175490:21175410-21175490:+	0.00432629	-0.11
AT5G54140	RI:5:21966237:21966362-21966589:21966903:+	0.0274836	-0.11
AT1G47550	RI:1:17462054:17462224-17462309:17462388:+	0.0047764	-0.109
AT1G50360	A5:1:18651473-18651600:18651451-18651600:+	0.0229211	-0.109
AT1G70410	A5:1:26536517-26536604:26536517-26537404:-	3.48157e-05	-0.109
AT3G11910	RI:3:3764328:3764435-3764513:3764545:-	0.000450105	-0.109
AT3G24740	RI:3:9031097:9031270-9031854:9032064:+	0.00275774	-0.109
AT3G24840	RI:3:9070203:9070335-9070439:9070661:+	0.0324295	-0.109
AT3G55630	RI:3:20638038:20638057-20638125:20638202:+	0.0049535	-0.109
AT4G01440	RI:4:598106:598257-598332:598752:+	0.029256	-0.109
AT4G26795	RI:4:13487755:13488219-13488444:13488868:-	0.0429209	-0.109
AT4G27100	RI:4:13595561:13595934-13596543:13596638:+	0.0192121	-0.109
AT5G35170	RI:5:13420976:13421063-13421479:13421508:+	0.00960004	-0.109
AT2G17480	RI:2:7592011:7592082-7592168:7592242:-	0.00104608	-0.108
AT3G48980	RI:3:18157410:18157613-18157857:18158417:+	0.0434757	-0.108
AT4G06701	SE:4:3939923-3940023:3940062-3940248:-	0.0440329	-0.108
AT4G15210	RI:4:8668317:8668718-8669295:8669467:-	0.00142374	-0.108
AT1G02470	RI:1:511765:511990-512074:512121:-	0.0182541	-0.107
AT1G35260	RI:1:12936849:12937339-12937512:12937787:-	0.0287863	-0.107
AT1G70480	RI:1:26561824:26562178-26562297:26562420:+	0.0242079	-0.107
AT2G21385	SE:2:9149797-9149882:9149976-9150092:+	0.00281811	-0.107
AT3G22190	RI:3:7833429:7833556-7833723:7834135:-	0.00612318	-0.107
AT4G09340	RI:4:5925632:5925646-5925731:5925799:-	0.000179155	-0.107
AT4G38560	RI:4:18029196:18029395-18029487:18029761:+	0.00698075	-0.107
AT5G08430	RI:5:2718069:2718128-2718316:2718366:+	0.0112655	-0.107
AT1G05830	RI:1:1761084:1761381-1761555:1761817:+	0.0493407	-0.106
AT1G27630	SE:1:9611876-9612372:9612429-9612590:+	0.0473076	-0.106
AT4G11350	RI:4:6901682:6902589-6903433:6903975:+	0.0181385	-0.106
AT5G42400	RI:5:16956372:16956482-16956567:16956746:-	0.0408071	-0.106
AT5G47970	RI:5:19424015:19424187-19424319:19424436:+	0.0170163	-0.106
AT5G52530	A5:5:21318009-21318161:21317514-21318161:+	0.00432629	-0.106
AT1G67480	RI:1:25276183:25276345-25276424:25276463:+	0.0347204	-0.105
AT2G15490	A3:2:6762731-6762926:6762731-6762935:+	0.031829	-0.105
AT3G08620	SE:3:2618744-2618862:2618962-2619247:+	0.0134985	-0.105
AT5G46390	A3:5:18817257-18817355:18817257-18817363:+	0.0160203	-0.105
AT1G30240	RI:1:10645202:10645266-10645356:10645472:-	0.0318231	-0.104
AT1G50030	RI:1:18537447:18537606-18537923:18538021:-	0.000919818	-0.104
AT1G50140	RI:1:18573114:18573221-18573616:18573654:-	0.00179867	-0.104
AT1G53165	RI:1:19815126:19815148-19815241:19815353:+	0.0247787	-0.104
AT2G03730	RI:2:1139806:1139948-1140082:1140204:-	0.0166846	-0.104
AT3G13225	RI:3:4261871:4261995-4262143:4262534:-	0.0352493	-0.104
AT4G20380	A3:4:11004896-11005022:11004896-11005025:+	0.0359743	-0.104
AT5G08130	RI:5:2608059:2608195-2608280:2608382:-	0.0114442	-0.104
AT5G38560	RI:5:15442056:15442126-15442210:15442292:+	0.0361314	-0.104
AT1G17980	RI:1:6190900:6191007-6191107:6191184:-	0.022516	-0.103
AT1G18160	RI:1:6252871:6252969-6253040:6253069:+	0.000721714	-0.103
AT1G61430	A5:1:22668213-22668317:22668213-22668322:-	0.0327737	-0.103
AT2G29140	RI:2:12533927:12534139-12534225:12534335:+	0.0317414	-0.103
AT2G47060	RI:2:19333341:19333427-19333523:19333655:-	0.00696564	-0.103
AT3G54820	RI:3:20302538:20302833-20303389:20303529:+	0.0229388	-0.103
AT2G31810	MX:2:13525242-13525751:13525834-13526423:13525242-13526001:13526240-13526423:+	0.0228578	-0.102
AT4G23270	RI:4:12171990:12172127-12172219:12172340:+	0.0239055	-0.102
AT4G24680	A5:4:12735909-12736012:12735787-12736012:+	0.0270104	-0.102
AT4G36648	A5:4:17281977-17282166:17281977-17282259:-	0.023818	-0.102
AT5G23890	RI:5:8061140:8061230-8061511:8061586:+	0.00098735	-0.102
AT3G02290	RI:3:458412:458738-459281:459504:+	0.00565928	-0.101
AT5G52530	A5:5:21317665-21318161:21317514-21318161:+	0.00346212	-0.101
AT5G49880	RI:5:20284213:20284460-20284810:20284981:+	0.0490341	-0.1
AT2G11000	RI:2:4347493:4347560-4347633:4347856:-	0.00337589	-0.099
AT2G37050	A3:2:15569368-15569617:15569368-15569621:+	0.0221962	-0.099
AT3G05210	RI:3:1480638:1480737-1480835:1480911:+	0.0388118	-0.099
AT3G56160	RI:3:20837890:20837991-20838067:20838187:-	0.0206398	-0.099
AT5G43900	RI:5:17659985:17660096-17660186:17660325:-	0.0330073	-0.099
AT3G12070	RI:3:3845758:3845856-3845933:3846069:-	0.00658788	-0.097
AT3G14010	RI:3:4639193:4639253-4639367:4639926:+	0.0041636	-0.097
AT3G18270	RI:3:6262568:6262688-6262991:6263207:+	0.00119638	-0.097
AT4G00800	A3:4:341337-341449:341260-341449:-	0.0160203	-0.097
AT4G38560	A5:4:18030308-18030469:18030302-18030469:+	0.0358066	-0.097
AT1G51070	A3:1:18928130-18928693:18928130-18928859:+	0.0417131	-0.096
AT1G76730	A5:1:28803934-28804138:28803934-28804155:-	0.0459801	-0.096
AT2G37840	SE:2:15853706-15853931:15854010-15854135:+	0.027763	-0.096
AT2G40435	RI:2:16887824:16887994-16888312:16888713:+	0.0290924	-0.096
AT3G29290	RI:3:11239955:11240135-11240223:11240625:+	0.0276952	-0.096
AT3G48070	RI:3:17750712:17750952-17751025:17751091:+	0.010376	-0.096
AT5G14720	RI:5:4748800:4748846-4748962:4749004:-	0.00281757	-0.096
AT5G22510	RI:5:7476523:7476688-7476874:7477534:-	0.000853829	-0.096
AT1G04900	RI:1:1386410:1386569-1386641:1386757:+	0.0488919	-0.095
AT1G36390	RI:1:13701401:13701639-13701799:13701993:-	0.0181385	-0.095
AT2G41700	A5:2:17384764-17384994:17384764-17385001:-	0.023939	-0.095
AT3G63240	RI:3:23363872:23364225-23364326:23364636:-	0.0144622	-0.095
AT5G05540	RI:5:1638143:1638250-1638337:1638441:+	0.025544	-0.095
AT2G46450	RI:2:19067303:19067539-19067623:19067999:+	0.000620881	-0.094
AT3G59430	RI:3:21964611:21965585-21965864:21965964:-	0.0430314	-0.094
AT5G09260	RI:5:2877878:2877961-2878120:2878252:+	0.00339278	-0.094
AT1G03360	RI:1:825471:825487-825587:825655:+	0.00271189	-0.093
AT2G46640	RI:2:19148893:19148938-19149187:19150276:+	0.0211665	-0.093
AT3G26890	SE:3:9910792-9910873:9910944-9911415:-	0.0499285	-0.093
AT3G50670	RI:3:18827358:18827439-18827529:18828411:-	0.0361144	-0.093
AT5G05540	A3:5:1636451-1636551:1636451-1636554:+	0.0204629	-0.093
AT2G29350	RI:2:12601230:12601437-12601534:12601750:+	0.000467628	-0.092
AT3G02920	A3:3:652251-652469:652113-652469:-	0.0424503	-0.092
AT3G06820	RI:3:2152575:2152662-2152795:2152923:-	0.0222867	-0.092
AT5G01850	A3:5:333797-333899:333797-333902:+	0.0199144	-0.092
AT2G38580	A3:2:16141460-16141628:16141460-16141636:+	0.0363315	-0.091
AT3G21280	RI:3:7480766:7480866-7481095:7481202:-	0.00744015	-0.09
AT1G01650	RI:1:236673:236784-236865:237023:-	0.00152811	-0.089
AT1G14685	RI:1:5042323:5042557-5043077:5044074:+	0.0410079	-0.089
AT3G25740	RI:3:9399047:9399126-9399194:9399294:+	0.0231984	-0.089
AT3G46000	RI:3:16907975:16908234-16908644:16908819:-	0.0132104	-0.089
AT3G51860	RI:3:19241178:19241399-19241469:19241606:+	0.0383804	-0.089
AT5G19450	RI:5:6559990:6560142-6560413:6560556:-	0.0111835	-0.089
AT5G23330	A3:5:7854390-7854570:7854390-7854574:+	0.0293891	-0.089
AT1G03430	RI:1:848367:848497-848642:848713:+	0.0361314	-0.088
AT2G28210	RI:2:12030315:12030424-12031923:12032025:+	0.0420574	-0.088
AT4G26710	A3:4:13468596-13468703:13468596-13468745:+	0.0459585	-0.088
AT5G20930	RI:5:7102611:7102775-7102875:7103198:+	0.00782549	-0.088
AT5G43310	RI:5:17384081:17384123-17384199:17384319:-	0.0066082	-0.088
AT1G54370	RI:1:20294825:20294885-20294972:20295019:-	0.0194918	-0.087
AT1G79830	RI:1:30028560:30028619-30028908:30029128:-	0.00906689	-0.087
AT3G22380	RI:3:7913372:7913911-7914003:7914202:+	0.0093559	-0.087
AT3G54810	RI:3:20296929:20297184-20297496:20298691:+	0.000888607	-0.087
AT5G42765	A3:5:17151342-17151434:17151339-17151434:-	0.00604841	-0.087
AT1G20890	RI:1:7265792:7266230-7266342:7266432:-	1.4011e-05	-0.086
AT1G69620	A5:1:26190160-26190797:26190154-26190797:+	0.0392394	-0.086
AT1G79380	RI:1:29861644:29861927-29862000:29862079:+	0.0111835	-0.086
AT2G41700	RI:2:17389790:17389852-17389938:17389995:-	0.0066986	-0.086
AT2G44770	A3:2:18458936-18459092:18458936-18459121:+	0.0101483	-0.086
AT5G51150	A3:5:20789687-20789778:20789687-20789838:+	0.0405671	-0.085
AT1G09300	RI:1:3005073:3005279-3005775:3005878:+	0.000998723	-0.084
AT1G71820	A3:1:27013545-27013823:27013545-27013874:+	0.00765586	-0.084
AT4G36648	SE:4:17281977-17282149:17282165-17282259:-	0.0227754	-0.084
AT1G12200	RI:1:4139061:4139196-4139341:4139517:+	0.000695815	-0.083
AT2G01460	RI:2:210736:210813-210917:210975:+	0.0481789	-0.083
AT4G06599	A3:4:3667149-3667209:3667133-3667209:-	0.0463141	-0.083
AT4G24470	RI:4:12646247:12646336-12646421:12646554:+	0.0144622	-0.083
AT2G04845	A5:2:1702596-1702663:1702596-1702692:-	0.00464728	-0.082
AT4G16990	RI:4:9562245:9562348-9562675:9562885:+	2.59706e-06	-0.082
AT4G24440	A5:4:12633328-12633441:12633289-12633441:+	0.04168	-0.082
AT1G01320	RI:1:127532:127565-127651:127776:-	0.015663	-0.081
AT1G61900	RI:1:22882673:22882717-22882815:22882958:-	0.0319745	-0.081
AT2G30990	RI:2:13188796:13189762-13190323:13190458:-	0.0100143	-0.081
AT3G02290	A5:3:459169-459281:458738-459281:+	0.00313502	-0.081
AT5G37720	RI:5:14982839:14982982-14983793:14984028:-	0.00488983	-0.081
AT1G02470	RI:1:512074:512121-512214:512256:-	0.0023979	-0.08
AT2G26190	RI:2:11149239:11149304-11149389:11150134:-	0.0049856	-0.08
AT3G62140	RI:3:23007083:23007333-23007428:23007502:+	0.000564712	-0.08
AT1G29724	RI:1:10398699:10398745-10398830:10398901:-	0.0189203	-0.079
AT1G73960	A5:1:27809588-27809725:27809588-27809841:-	0.0207447	-0.079
AT2G41630	RI:2:17356165:17356295-17356389:17356518:-	0.0102057	-0.079
AT4G20380	RI:4:11005834:11005973-11006074:11006145:+	0.00478304	-0.079
AT1G67890	A5:1:25457729-25457925:25457630-25457925:+	0.0461665	-0.078
AT3G04240	A3:3:1119026-1119331:1118925-1119331:-	0.0160203	-0.078
AT3G18290	RI:3:6276640:6276808-6276904:6278136:+	0.00555875	-0.078
AT4G26700	RI:4:13466808:13466904-13466999:13467090:+	0.00782549	-0.078
AT1G71220	RI:1:26843739:26843854-26844142:26844199:+	0.0416463	-0.077
AT2G26690	RI:2:11350726:11350828-11350914:11350993:-	0.0361314	-0.077
AT2G41740	RI:2:17412604:17412729-17412817:17412957:-	2.56456e-06	-0.077
AT3G16630	RI:3:5665384:5665461-5665613:5665714:-	2.30729e-05	-0.077
AT4G15210	A5:4:8668718-8669070:8668718-8669295:-	0.0358066	-0.077
AT4G26700	RI:4:13464190:13464431-13464517:13464688:+	0.0374	-0.077
AT5G22780	RI:5:7592900:7593004-7593086:7593192:-	0.00391412	-0.077
AT5G36290	RI:5:14302970:14303054-14303137:14303208:+	0.000868755	-0.077
AT5G43910	RI:5:17669354:17669406-17669497:17669584:-	0.00142761	-0.077
AT1G66940	RI:1:24973579:24973602-24973730:24973819:-	0.00782549	-0.076
AT5G05140	RI:5:1521360:1521547-1521633:1521925:+	0.0362196	-0.076
AT5G18650	RI:5:6219402:6219464-6219567:6219649:+	0.0125913	-0.076
AT5G26770	RI:5:9408240:9408341-9408411:9408872:-	0.0367293	-0.076
AT1G06210	RI:1:1898141:1898422-1898603:1899208:+	0.000572782	-0.075
AT1G61660	RI:1:22755320:22755728-22755849:22756288:-	0.0376954	-0.075
AT4G38090	RI:4:17883679:17883915-17883999:17884052:-	0.004026	-0.075
AT5G06440	RI:5:1966693:1966823-1966960:1967313:-	0.0361144	-0.075
AT5G26667	RI:5:9277687:9277758-9278080:9278141:+	0.00140202	-0.075
AT1G50630	RI:1:18751456:18751790-18751875:18752214:-	0.0380977	-0.074
AT3G20250	RI:3:7060700:7061400-7061509:7061976:-	0.000172692	-0.074
AT1G74440	RI:1:27979416:27979487-27979576:27979628:-	0.020621	-0.073
AT1G79245	RI:1:29805551:29805916-29806012:29806064:-	0.0274836	-0.073
AT2G01910	RI:2:417653:417856-417957:418226:+	0.0200782	-0.073
AT2G22570	RI:2:9589797:9589969-9590081:9590214:-	0.0266237	-0.073
AT2G44420	A3:2:18330636-18330807:18330636-18330846:+	0.0394674	-0.073
AT3G26510	RI:3:9710326:9711338-9711400:9711459:-	0.022054	-0.073
AT4G31170	A3:4:15154935-15155048:15154891-15155048:-	0.0239857	-0.073
AT5G13200	RI:5:4207514:4207788-4207879:4208289:+	0.00820388	-0.073
AT1G01320	A3:1:125064-125134:125022-125134:-	0.00550594	-0.072
AT2G01260	RI:2:136170:136255-136623:136851:-	0.0314141	-0.072
AT2G35940	RI:2:15090857:15091786-15092067:15092344:-	0.0142321	-0.072
AT3G50430	RI:3:18713873:18713946-18714039:18714092:+	0.00230676	-0.072
AT3G51250	RI:3:19029463:19029629-19030057:19030141:+	3.65198e-05	-0.072
AT4G30780	RI:4:14991493:14991599-14991690:14991987:+	0.0266237	-0.072
AT5G18620	RI:5:6197403:6197461-6197534:6197612:-	0.00482208	-0.072
AT1G78290	RI:1:29458790:29458920-29459268:29459493:-	0.017273	-0.071
AT2G25170	RI:2:10716872:10716922-10717013:10717077:+	0.0423449	-0.071
AT2G36390	SE:2:15265653-15265810:15266019-15266323:+	0.022399	-0.071
AT4G02260	RI:4:987561:987638-987730:987801:+	0.0408071	-0.071
AT4G39870	RI:4:18503783:18503870-18503988:18504017:+	0.0305002	-0.071
AT5G02880	RI:5:664829:667436-667524:667754:+	0.0343022	-0.071
AT5G03320	RI:5:803529:803651-803733:804398:+	0.0299367	-0.071
AT5G49570	RI:5:20112505:20112607-20112679:20112729:-	0.0041636	-0.071
AT2G37770	RI:2:15835875:15836150-15836224:15836472:+	0.0248446	-0.07
AT3G02860	RI:3:625588:625634-625729:625758:-	0.0348007	-0.07
AT3G10300	RI:3:3186314:3187096-3187400:3187446:+	0.0359274	-0.07
AT3G16230	RI:3:5502603:5502693-5502800:5503031:+	0.0434757	-0.07
AT5G08660	RI:5:2817181:2817225-2817308:2818019:+	0.0494552	-0.07
AT5G18190	RI:5:6012815:6012888-6012986:6013059:-	0.0232284	-0.07
AT5G25560	RI:5:8897901:8898083-8898181:8898361:+	0.0018422	-0.07
AT5G59710	RI:5:24057378:24057584-24058085:24058171:+	0.0141955	-0.07
AT3G05700	RI:3:1682805:1683070-1683172:1683249:-	0.0427379	-0.069
AT3G06500	SE:3:2013058-2013314:2013429-2013820:+	0.0388653	-0.069
AT3G15980	RI:3:5415112:5415300-5415613:5415937:-	0.0021092	-0.069
AT4G12780	RI:4:7515767:7516188-7516292:7516468:+	0.0252134	-0.069
AT4G31860	RI:4:15406439:15407034-15407120:15407172:-	0.00121287	-0.069
AT4G34890	RI:4:16620222:16620443-16620555:16620839:-	0.0196473	-0.069
AT5G09850	RI:5:3064328:3064401-3064481:3064563:-	0.0144622	-0.069
AT5G13020	RI:5:4130003:4130236-4130766:4130834:-	0.0144328	-0.069
AT5G63490	A3:5:25422001-25422137:25421972-25422137:-	0.0199144	-0.069
AT5G64000	RI:5:25616638:25616729-25616815:25616890:+	0.0478287	-0.069
AT1G19715	RI:1:6816702:6817233-6817324:6817548:-	0.040464	-0.068
AT2G16900	RI:2:7324737:7325029-7325116:7325159:-	0.0364408	-0.068
AT4G33470	A3:4:16105103-16105400:16105099-16105400:-	0.0287017	-0.068
AT5G05740	RI:5:1725810:1725920-1726008:1726058:-	0.00575541	-0.068
AT5G17410	RI:5:5730827:5730908-5731024:5731072:+	0.0301338	-0.068
AT5G20990	RI:5:7130956:7131060-7131157:7131347:-	0.0103515	-0.068
AT2G29350	RI:2:12601829:12601935-12602034:12602556:+	0.000139319	-0.067
AT2G47830	RI:2:19591744:19591779-19591858:19591903:-	0.00481796	-0.067
AT3G13970	RI:3:4613906:4614124-4614512:4614570:-	0.0163649	-0.067
AT3G59090	RI:3:21839963:21840013-21840123:21840156:+	0.00894945	-0.067
AT5G45430	RI:5:18407336:18407544-18408093:18408316:+	4.00125e-05	-0.067
AT5G60750	RI:5:24432086:24432157-24432528:24433360:+	0.0174113	-0.067
AT1G25280	RI:1:8865425:8865512-8865596:8865728:+	0.0157281	-0.066
AT2G36630	RI:2:15353081:15353174-15353266:15353505:-	0.0276952	-0.066
AT2G40570	RI:2:16941718:16942393-16942541:16942641:+	0.0364481	-0.066
AT1G53440	RI:1:19947061:19947132-19947247:19947315:+	0.000853829	-0.065
AT3G06670	RI:3:2108695:2108772-2108944:2109014:-	0.0121794	-0.065
AT3G53610	RI:3:19878192:19878266-19878390:19878519:-	6.27455e-05	-0.065
AT4G39140	RI:4:18230677:18230723-18230997:18231378:-	0.0041636	-0.065
AT5G65060	RI:5:25990614:25990655-25990964:25991412:+	0.0467807	-0.065
AT1G31930	RI:1:11465727:11466755-11466849:11466986:+	0.0263142	-0.064
AT2G38820	RI:2:16222726:16222795-16222862:16222918:+	0.0093559	-0.064
AT5G07770	RI:5:2476786:2476827-2476950:2477032:+	0.00152039	-0.064
AT5G26780	RI:5:9421577:9421773-9421862:9422228:+	0.0376001	-0.064
AT5G27860	RI:5:9875401:9875539-9875645:9875707:-	0.00894945	-0.064
AT1G16560	SE:1:5668464-5668573:5668739-5668919:+	0.0179914	-0.063
AT1G73670	RI:1:27702405:27702457-27702540:27702641:+	0.00117999	-0.063
AT2G06025	SE:2:2348977-2349139:2349317-2350017:+	0.0313721	-0.063
AT3G16220	RI:3:5498502:5498592-5498691:5498755:+	0.00787546	-0.063
AT3G23050	RI:3:8195564:8195817-8196075:8196210:+	0.0379005	-0.063
AT5G07770	RI:5:2476950:2477030-2477125:2477183:+	0.0358966	-0.063
AT5G55130	RI:5:22374656:22374734-22374846:22374920:-	0.0274266	-0.063
AT5G62880	RI:5:25238282:25238314-25238405:25238469:+	0.038406	-0.063
AT1G20970	RI:1:7313946:7314171-7314314:7316579:+	0.0397883	-0.062
AT1G73180	RI:1:27520875:27520981-27521229:27521251:+	0.00519672	-0.062
AT2G40316	RI:2:16838134:16838213-16838304:16838382:+	0.00488983	-0.062
AT2G47760	RI:2:19566224:19566333-19566423:19566539:-	0.0116927	-0.062
AT2G48030	RI:2:19648204:19648333-19648449:19648656:-	0.0129821	-0.062
AT3G59060	RI:3:21828386:21828736-21828830:21828895:-	0.0159327	-0.062
AT4G16950	RI:4:9541671:9542081-9542182:9542475:-	0.0166241	-0.062
AT5G15440	A5:5:5012390-5013113:5012191-5013113:+	0.00982824	-0.062
AT1G51070	SE:1:18928130-18928693:18928755-18928859:+	0.0216865	-0.061
AT1G52410	RI:1:19523731:19523787-19523871:19523918:+	0.00285183	-0.061
AT5G18230	RI:5:6023409:6023570-6023896:6024669:-	0.0110655	-0.061
AT5G59710	A5:5:24057608-24058085:24057584-24058085:+	0.0448729	-0.061
AT1G45332	A5:1:17175897-17175983:17175897-17175993:-	0.0349051	-0.06
AT4G17840	RI:4:9918976:9919035-9919127:9919189:-	2.55476e-06	-0.06
AT4G39030	RI:4:18186924:18187032-18187124:18187169:+	0.0034107	-0.06
AT5G06580	RI:5:2014374:2014435-2014507:2014550:-	0.0227134	-0.06
AT5G11640	RI:5:3742584:3742610-3742678:3742751:+	0.00610666	-0.06
AT2G35880	A5:2:15065406-15065518:15065406-15065709:-	0.0148823	-0.059
AT3G46670	RI:3:17192589:17193672-17193750:17194397:-	0.00433735	-0.059
AT4G02120	RI:4:943411:943496-943579:943787:+	0.0285821	-0.059
AT4G27860	RI:4:13874079:13874444-13874520:13874864:+	0.0477228	-0.059
AT5G19500	RI:5:6579427:6579463-6579566:6579658:+	0.0166736	-0.059
AT5G22830	RI:5:7629810:7629852-7629930:7630010:+	0.0422772	-0.059
AT3G57230	RI:3:21179567:21179628-21179988:21180087:+	0.0498003	-0.058
AT5G44572	A3:5:17968300-17968396:17968300-17969015:+	0.00604841	-0.058
AT5G47690	RI:5:19320891:19320933-19321042:19321090:+	0.0407108	-0.058
AT5G58140	RI:5:23527599:23527651-23527727:23527816:+	0.000998723	-0.058
AT1G24310	RI:1:8625435:8625521-8625623:8625724:+	0.0413812	-0.057
AT1G53730	RI:1:20062468:20062538-20062636:20062701:+	0.0414972	-0.057
AT1G62660	RI:1:23200643:23200651-23201432:23201676:+	0.000794564	-0.057
AT1G76590	RI:1:28740691:28740877-28740972:28741181:+	0.0461491	-0.057
AT4G12720	SE:4:7487752-7487832:7487859-7488005:+	0.0468854	-0.057
AT1G01320	A3:1:125046-125134:125022-125134:-	0.0383232	-0.056
AT2G16940	RI:2:7345695:7345776-7346108:7346177:-	0.0361144	-0.056
AT3G07160	RI:3:2277955:2277980-2278057:2278167:-	0.000887029	-0.056
AT3G61700	RI:3:22836285:22836428-22836838:22836993:+	0.0309869	-0.056
AT5G60160	RI:5:24224598:24224771-24225193:24225348:-	0.0359274	-0.056
AT2G03390	RI:2:1030850:1030890-1030997:1031042:-	0.00487521	-0.055
AT3G15410	RI:3:5206735:5206758-5206909:5206983:+	0.00638245	-0.055
AT3G22380	RI:3:7915056:7915092-7915176:7915295:+	0.00702941	-0.055
AT3G60130	RI:3:22211529:22211784-22212247:22212580:+	0.0214311	-0.055
AT4G39030	RI:4:18187422:18187560-18187655:18187861:+	0.00143405	-0.055
AT5G25560	RI:5:8897871:8898083-8898188:8898361:+	0.0477228	-0.055
AT1G78790	RI:1:29623929:29624033-29624125:29624178:-	0.0157292	-0.054
AT4G33540	SE:4:16132054-16132280:16132371-16132525:+	0.007798	-0.054
AT4G34570	RI:4:16513053:16513555-16513832:16513877:-	0.00055756	-0.054
AT5G04550	A5:5:1305567-1305673:1305567-1305925:-	0.0466157	-0.054
AT5G47310	RI:5:19201270:19201496-19201918:19202205:+	0.000979127	-0.054
AT5G58100	RI:5:23508621:23508789-23508888:23508986:+	0.0186909	-0.054
AT1G26830	RI:1:9295736:9295931-9296053:9296223:+	0.0192121	-0.053
AT1G42440	RI:1:15897914:15897997-15898251:15898373:-	0.000115057	-0.053
AT2G17710	RI:2:7694177:7694256-7694404:7694746:+	0.00780571	-0.053
AT2G36580	RI:2:15340565:15340645-15340774:15340845:+	0.00499982	-0.053
AT5G55896	SE:5:22627853-22631783:22631942-22632426:-	0.0427253	-0.053
AT1G01320	RI:1:127532:127573-127651:127776:-	0.00519672	-0.052
AT1G08890	A3:1:2849860-2849952:2849860-2849966:+	0.0359743	-0.052
AT2G03390	RI:2:1030997:1031042-1031152:1031264:-	0.000993961	-0.052
AT3G02875	RI:3:633228:633356-633461:634074:+	0.0410079	-0.052
AT3G16940	A3:3:5782907-5782972:5782907-5783000:+	0.0359743	-0.052
AT3G51130	RI:3:18995881:18995943-18996016:18996093:+	0.00999453	-0.052
AT4G19200	RI:4:10499267:10499382-10499491:10499535:+	0.00680405	-0.052
AT5G05570	RI:5:1658302:1658393-1658487:1658590:+	0.0385057	-0.052
AT5G19500	RI:5:6579743:6579817-6579904:6579929:+	0.0116048	-0.052
AT5G49460	RI:5:20055805:20055902-20055992:20056052:+	0.0407108	-0.052
AT5G62000	RI:5:24910713:24911012-24911103:24911218:+	0.000768764	-0.052
AT1G16570	RI:1:5672256:5672322-5672433:5672490:-	0.0245698	-0.051
AT1G31160	RI:1:11123912:11123993-11124072:11124155:-	0.0473572	-0.051
AT3G63340	RI:3:23397702:23397875-23398329:23398377:-	0.0469287	-0.051
AT5G23330	RI:5:7854716:7854851-7854986:7855161:+	0.0495564	-0.051
AT1G05890	RI:1:1782821:1782868-1783162:1783233:+	0.0136345	-0.05
AT1G56060	RI:1:20966528:20966782-20966863:20967007:-	0.000768764	-0.05
AT2G01600	RI:2:270511:270576-270662:270742:+	0.0347823	-0.05
AT2G46450	RI:2:19067113:19067224-19067303:19067539:+	0.0269876	-0.05
AT4G33920	A3:4:16261767-16261916:16261767-16262107:+	0.0392568	-0.05
AT5G35680	A3:5:13858623-13858878:13858594-13858878:-	0.00202438	-0.05
AT2G22980	RI:2:9782048:9782169-9782629:9782742:+	0.0407747	0.05
AT1G15420	RI:1:5302152:5302214-5302334:5302445:-	0.0323196	0.051
AT2G01590	RI:2:266630:266937-267035:267171:+	0.00387234	0.051
AT2G26560	RI:2:11294340:11294642-11294871:11295032:-	0.00551001	0.051
AT2G35780	RI:2:15039256:15039329-15039402:15039488:-	0.0220336	0.051
AT3G13740	RI:3:4504990:4505079-4505244:4505543:+	0.00876705	0.051
AT3G53800	RI:3:19931590:19931940-19932021:19932123:+	0.00293628	0.051
AT3G03940	RI:3:1016500:1016566-1016635:1016683:-	0.000209485	0.052
AT3G16560	RI:3:5635596:5636178-5636268:5636532:-	0.0086991	0.052
AT3G62750	RI:3:23215067:23215111-23215185:23215272:+	0.00163447	0.052
AT5G02790	RI:5:632796:632893-633055:633126:+	0.0385508	0.052
AT1G27020	RI:1:9379646:9379761-9379858:9380021:+	0.0178204	0.053
AT3G56130	RI:3:20828651:20828719-20828799:20829270:+	0.0497387	0.053
AT3G61150	RI:3:22631018:22631226-22631310:22631427:+	0.0352493	0.053
AT2G41560	RI:2:17333538:17335471-17335576:17335630:-	0.004026	0.055
AT2G45770	RI:2:18852977:18853042-18853138:18853200:+	0.00587641	0.055
AT5G18100	RI:5:5987187:5987314-5987410:5987511:+	0.0140322	0.055
AT1G19050	RI:1:6578263:6578333-6578427:6578504:-	0.0270578	0.057
AT3G13790	RI:3:4534364:4535235-4535501:4535509:-	3.41293e-07	0.057
AT1G32230	RI:1:11615644:11615739-11615832:11616218:+	0.00970803	0.058
AT1G51110	A3:1:18936469-18936547:18936469-18936552:+	0.00765586	0.058
AT2G21660	RI:2:9265759:9265893-9266037:9266376:-	0.000209485	0.058
AT3G04910	RI:3:1356334:1356491-1356574:1357093:+	0.037913	0.058
AT4G16770	RI:4:9434974:9435004-9435104:9435160:-	0.030315	0.058
AT4G26370	RI:4:13334887:13334941-13335079:13335213:-	0.00807438	0.058
AT1G28580	RI:1:10045631:10045846-10046109:10046552:-	0.00787546	0.059
AT2G30695	RI:2:13079926:13079939-13080295:13080403:-	0.00631305	0.059
AT2G36720	A3:2:15396432-15396603:15396432-15396754:+	0.0301117	0.059
AT2G43330	RI:2:18001657:18001992-18002794:18003087:+	0.0133524	0.059
AT3G02070	A3:3:361078-361341:361078-361348:+	0.0419133	0.059
AT3G51840	RI:3:19226896:19227055-19227349:19227458:-	4.17941e-05	0.059
AT4G13575	RI:4:7892949:7892973-7893069:7893146:-	0.0319745	0.059
AT4G19420	A5:4:10589808-10590025:10589808-10590290:-	0.0497623	0.059
AT1G20540	A3:1:7112855-7112944:7112855-7112955:+	0.0169106	0.06
AT2G02180	RI:2:561442:561469-561559:561651:+	0.00496718	0.06
AT5G11850	RI:5:3818065:3818133-3818282:3818322:-	0.0256247	0.06
AT5G57655	RI:5:23348373:23348658-23348736:23348969:+	5.64956e-06	0.06
AT3G13790	RI:3:4534364:4535509-4535636:4535914:-	0.00247847	0.061
AT2G27840	RI:2:11863142:11863177-11863271:11863329:+	0.012173	0.062
AT3G02070	RI:3:360921:361078-361348:361511:+	0.011671	0.062
AT4G15090	A5:4:8617277-8617363:8617268-8617363:+	0.0355899	0.063
AT3G20810	RI:3:7277752:7277844-7277956:7278379:+	0.0019721	0.064
AT3G52340	RI:3:19407788:19407878-19408045:19408239:+	0.0257714	0.064
AT4G15540	RI:4:8874138:8874348-8874447:8874605:+	0.0454737	0.064
AT5G02940	RI:5:684484:684772-684842:684952:-	0.0451145	0.064
AT1G14710	RI:1:5063823:5063930-5064148:5064811:-	0.00927847	0.065
AT2G30600	RI:2:13040076:13040119-13040220:13040278:+	0.0002987	0.065
AT1G28330	RI:1:9933884:9934288-9934451:9934566:-	4.00125e-05	0.066
AT1G69530	RI:1:26141836:26141919-26142009:26142166:+	0.0384456	0.066
AT3G12200	RI:3:3889111:3889191-3889297:3889342:-	0.0113177	0.066
AT5G10490	A3:5:3304138-3304643:3304104-3304643:-	0.0123154	0.066
AT5G59400	RI:5:23958882:23958917-23959001:23959074:+	0.00444626	0.066
AT4G10100	RI:4:6308683:6308832-6309085:6309546:+	0.0255637	0.067
AT5G65010	RI:5:25969984:25970125-25970231:25970326:+	3.39699e-05	0.067
AT5G20520	RI:5:6945398:6945432-6945544:6945630:-	0.0441609	0.068
AT4G01450	RI:4:609568:609857-610045:610196:+	0.0434373	0.069
AT1G10700	RI:1:3554104:3554548-3554821:3555136:+	0.0181447	0.07
AT4G24460	SE:4:12643516-12643594:12643631-12643711:+	0.0131115	0.07
AT1G28340	RI:1:9941726:9941873-9942044:9942115:+	0.0124795	0.071
AT3G26020	SE:3:9513854-9514038:9514192-9514280:+	0.0179914	0.071
AT5G35170	A5:5:13421124-13421489:13421063-13421489:+	0.0148823	0.071
AT1G14700	A5:1:5059385-5059473:5058967-5059473:+	0.000190508	0.072
AT2G32930	RI:2:13968353:13968477-13968758:13968957:-	0.0396422	0.072
AT3G44400	SE:3:16045026-16046172:16046201-16046289:-	0.0427253	0.072
AT4G10180	RI:4:6346463:6346614-6346696:6347358:+	0.0473961	0.072
AT4G28706	RI:4:14167969:14168038-14168116:14168205:+	0.0454737	0.073
AT5G16715	A5:5:5489467-5489578:5489427-5489578:+	0.039818	0.073
AT1G15020	A3:1:5174621-5174703:5174583-5174703:-	0.031592	0.074
AT4G35770	RI:4:16945317:16945674-16945775:16946192:+	1.07388e-07	0.074
AT5G02810	SE:5:639993-640156:640202-640286:-	0.00453659	0.074
AT5G35170	A3:5:13421063-13421479:13421063-13421489:+	8.58845e-06	0.074
AT3G06500	RI:3:2012079:2013058-2013314:2013429:+	0.00119638	0.075
AT3G54880	RI:3:20337657:20337880-20337968:20338005:-	0.00239917	0.075
AT1G76580	A3:1:28737293-28737386:28737293-28737429:+	0.0327168	0.076
AT5G11030	SE:5:3492298-3492733:3492804-3492888:-	0.0186392	0.076
AT1G28330	RI:1:9934451:9934566-9934794:9935019:-	1.25481e-05	0.077
AT5G63370	RI:5:25384507:25385077-25385151:25386782:-	0.00441703	0.077
AT1G12730	RI:1:4335097:4335157-4335261:4335293:+	0.00552494	0.078
AT1G19050	RI:1:6578427:6578504-6578724:6578800:-	1.25481e-05	0.078
AT1G79020	RI:1:29727969:29728004-29728091:29728141:-	0.0213723	0.078
AT2G36390	RI:2:15266569:15266649-15266739:15266855:+	2.76717e-06	0.078
AT2G43465	RI:2:18047878:18048032-18048101:18048194:-	0.0471565	0.078
AT3G05160	RI:3:1456534:1456596-1456884:1457150:-	0.00811294	0.078
AT3G06540	RI:3:2036365:2036403-2036489:2036608:-	0.0215074	0.078
AT5G58990	RI:5:23815449:23815491-23815698:23815838:+	0.000435759	0.078
AT2G26770	A3:2:11407922-11408200:11407884-11408200:-	0.0468834	0.079
AT2G43330	RI:2:18001502:18001572-18001657:18001992:+	0.0147948	0.079
AT1G32370	RI:1:11677833:11677925-11678024:11678449:+	0.0116048	0.08
AT1G51270	RI:1:19008189:19008304-19008429:19008582:+	0.0041636	0.08
AT1G73750	A3:1:27737834-27737908:27737834-27737929:+	0.0199144	0.08
AT2G38730	RI:2:16192790:16192846-16192991:16193015:-	0.00935804	0.08
AT2G45990	RI:2:18919316:18919479-18919821:18919910:+	0.049035	0.08
AT3G13750	RI:3:4511930:4511996-4512125:4512217:+	5.68429e-05	0.08
AT5G66055	RI:5:26418000:26418098-26418195:26418293:-	0.0219461	0.08
AT3G53610	RI:3:19878192:19878325-19878390:19878519:-	0.0162284	0.081
AT5G23050	RI:5:7732407:7732623-7732891:7732985:-	0.0434373	0.081
AT3G57550	RI:3:21308801:21308846-21308934:21309027:+	0.0272303	0.082
AT4G01020	RI:4:441785:442219-442405:443555:+	0.0282417	0.082
AT1G03090	A3:1:741207-741446:741207-741509:+	0.0426366	0.084
AT1G08000	A3:1:2484567-2484887:2484564-2484887:-	0.0417131	0.085
AT1G32540	RI:1:11768641:11768754-11769298:11769407:+	0.00477101	0.085
AT1G32230	RI:1:11614659:11614906-11615232:11615311:+	0.0156355	0.086
AT5G43600	RI:5:17513107:17513181-17513280:17513408:+	0.0328159	0.086
AT1G28520	RI:1:10029674:10029943-10030064:10030213:+	0.0172343	0.087
AT5G10290	RI:5:3238081:3238199-3238449:3238719:-	0.0174039	0.087
AT5G22640	RI:5:7531651:7531717-7531988:7532091:+	0.0298335	0.088
AT1G76580	RI:1:28737149:28737293-28737429:28737967:+	0.00788691	0.089
AT1G80420	A5:1:30236874-30236969:30236874-30236975:-	0.0355584	0.089
AT2G23680	RI:2:10066117:10066360-10066453:10066566:+	0.0405122	0.089
AT1G07650	RI:1:2361617:2361673-2361761:2361812:-	0.0420622	0.09
AT3G62970	RI:3:23272297:23272366-23272433:23272471:+	0.00488983	0.09
AT5G44730	RI:5:18046256:18046540-18046834:18046931:-	0.0370945	0.09
AT5G55896	RI:5:22631783:22631942-22632426:22632511:-	0.0358733	0.09
AT3G45290	A5:3:16619986-16620063:16619975-16620063:+	0.00106434	0.091
AT5G38510	A5:5:15418859-15419080:15418859-15419100:-	0.0392394	0.091
AT3G45290	RI:3:16619391:16619451-16619555:16619637:+	0.00787546	0.092
AT4G23330	RI:4:12193964:12194112-12194250:12194403:+	0.0408071	0.092
AT4G35770	RI:4:16945317:16945513-16945604:16945674:+	4.64245e-07	0.092
AT3G05160	A5:3:1456596-1456699:1456596-1456884:-	0.00188879	0.093
AT3G44160	RI:3:15889982:15890003-15890113:15890191:-	0.00488983	0.093
AT5G19460	RI:5:6564214:6564339-6564413:6564573:+	0.029256	0.093
AT1G30590	A3:1:10839128-10839217:10839124-10839217:-	0.0301117	0.094
AT2G28940	RI:2:12426710:12427416-12427486:12427608:-	0.03987	0.094
AT3G56140	RI:3:20830587:20831117-20831304:20831411:+	0.00978531	0.094
AT3G59950	RI:3:22144782:22144998-22145252:22145370:-	0.0447515	0.094
AT4G03610	RI:4:1606397:1606461-1606542:1606577:+	0.0185411	0.094
AT1G17970	RI:1:6186171:6186335-6186660:6186758:+	0.0272266	0.095
AT1G30420	RI:1:10754361:10754607-10754778:10755534:+	0.012848	0.095
AT4G26640	RI:4:13439181:13439207-13439318:13439473:-	0.0219461	0.095
AT3G13450	RI:3:4383121:4383189-4383264:4383353:-	0.0172047	0.096
AT1G10070	RI:1:3289728:3289777-3289856:3289968:+	0.0159327	0.097
AT1G17040	RI:1:5825483:5825674-5825761:5825970:+	0.0368419	0.097
AT3G20810	RI:3:7277308:7277451-7277752:7277844:+	0.0402289	0.097
AT5G49760	RI:5:20218580:20218649-20218748:20218882:+	0.0434373	0.099
AT1G58180	RI:1:21539005:21539053-21539169:21539300:-	0.021153	0.1
AT2G17540	A3:2:7631532-7631744:7631507-7631744:-	0.0331324	0.1
AT5G28850	RI:5:10879269:10879359-10879451:10879556:-	0.00158661	0.1
AT5G43500	RI:5:17469960:17469993-17470077:17470149:+	0.0265161	0.1
AT5G43930	RI:5:17677589:17677705-17677788:17677872:+	0.000922093	0.1
AT2G39920	RI:2:16664242:16664319-16664455:16664538:-	0.0240644	0.101
AT3G59330	RI:3:21927858:21927909-21928036:21928433:-	0.0186909	0.101
AT1G48210	RI:1:17798431:17798584-17799328:17799415:+	0.0479062	0.102
AT2G33490	RI:2:14184666:14184745-14184840:14184908:+	0.0162692	0.102
AT4G31570	RI:4:15298135:15298311-15298423:15303824:+	0.0242079	0.102
AT2G22980	RI:2:9779451:9779527-9779607:9779729:+	0.0290924	0.103
AT3G10405	RI:3:3234267:3234354-3234422:3234489:-	0.00594633	0.103
AT4G18460	A3:4:10195825-10195907:10195789-10195907:-	0.0148868	0.103
AT4G19420	RI:4:10588378:10588431-10588525:10588582:-	0.0142321	0.103
AT2G39290	A3:2:16407646-16407927:16407646-16407943:+	0.0180122	0.104
AT3G01480	A3:3:189627-189713:189627-189741:+	0.00202438	0.104
AT3G51820	RI:3:19217577:19217656-19217735:19217800:-	0.0100684	0.106
AT4G00440	RI:4:197503:198112-198207:198579:+	0.0192118	0.106
AT1G32540	RI:1:11767485:11768121-11768431:11768553:+	0.000393317	0.107
AT1G34320	SE:1:12522213-12522315:12522378-12522517:+	0.0440329	0.107
AT3G19570	RI:3:6800613:6801213-6801294:6801814:+	0.00835992	0.107
AT4G33580	SE:4:16138474-16139413:16139641-16139952:+	0.0200691	0.107
AT2G14285	RI:2:6053098:6053580-6053918:6053994:-	0.0297962	0.108
AT3G14410	RI:3:4816916:4817028-4817128:4817182:-	0.00585444	0.108
AT2G04880	RI:2:1718481:1719127-1719200:1719380:+	0.0180991	0.109
AT2G28305	RI:2:12082559:12082589-12083285:12083384:+	0.0163194	0.109
AT5G35170	RI:5:13420976:13421063-13421489:13421508:+	4.88606e-05	0.109
AT1G29940	RI:1:10480806:10480931-10481204:10481279:-	0.0208089	0.11
AT1G33475	RI:1:12147276:12147721-12148028:12148249:-	0.0220191	0.11
AT3G07215	RI:3:2296157:2296385-2296709:2297751:-	0.0168272	0.11
AT3G52120	RI:3:19329206:19329630-19329982:19330233:+	0.0330073	0.11
AT2G18410	RI:2:7991575:7991644-7991732:7991958:+	0.0324341	0.111
AT4G17360	RI:4:9704083:9704181-9704401:9704560:-	0.0471465	0.111
AT5G10290	RI:5:3237432:3237565-3237670:3237741:-	0.0172343	0.111
AT3G06660	RI:3:2103029:2103359-2103452:2103968:+	0.0416878	0.112
AT5G11210	SE:5:3572695-3572887:3574205-3574466:-	0.0217804	0.112
AT5G11210	SE:5:3572695-3572887:3574188-3574466:-	0.022399	0.112
AT1G58602	RI:1:21758509:21758658-21760159:21761055:+	0.0365099	0.114
AT1G75290	RI:1:28253890:28254075-28254157:28254291:+	0.012494	0.114
AT3G61060	RI:3:22603584:22603702-22603910:22604582:+	0.0208089	0.114
AT4G19490	RI:4:10616966:10617012-10617102:10617181:+	4.17941e-05	0.115
AT5G01470	A3:5:191160-191465:191160-191523:+	0.0293524	0.115
AT2G35360	A5:2:14890209-14890286:14890209-14890462:-	0.0439792	0.116
AT4G28370	RI:4:14037172:14037217-14037324:14037405:+	0.030971	0.116
AT4G32250	RI:4:15572181:15572534-15573079:15573184:-	0.0379005	0.116
AT5G65740	RI:5:26302487:26302544-26302648:26302762:-	0.0296559	0.116
AT4G11900	RI:4:7150630:7150942-7151060:7151297:-	0.00698925	0.117
AT5G63760	A5:5:25516081-25516185:25516081-25516220:-	0.023818	0.117
AT3G56160	RI:3:20839889:20839947-20840319:20840397:-	0.00894945	0.118
AT4G04955	RI:4:2523594:2523733-2523833:2523892:-	0.0274266	0.118
AT2G26300	SE:2:11198620-11198767:11198873-11198976:+	0.00620407	0.119
AT5G13950	RI:5:4500349:4500431-4500606:4500735:-	0.0437038	0.119
AT3G10060	A5:3:3103077-3103168:3103072-3103168:+	0.000136829	0.12
AT2G26300	SE:2:11198620-11198796:11198880-11198976:+	0.00473766	0.121
AT3G46668	RI:3:17195058:17195158-17195256:17195280:+	0.00129019	0.121
AT4G11900	RI:4:7150630:7150780-7150887:7151297:-	0.0100143	0.121
AT5G22920	RI:5:7666571:7666640-7666721:7666746:+	0.0178204	0.122
AT3G13580	RI:3:4433153:4433342-4433807:4433988:+	0.0226507	0.123
AT4G36980	RI:4:17434789:17434890-17435104:17435301:-	0.04345	0.123
AT5G08350	RI:5:2686245:2686952-2687043:2687251:-	0.0271954	0.124
AT4G21585	RI:4:11478946:11479029-11479114:11479206:+	0.000480325	0.125
AT5G53550	RI:5:21756018:21756453-21756549:21756724:+	0.00289118	0.125
AT3G27260	RI:3:10070151:10070221-10070285:10070376:+	0.0450918	0.126
AT3G62390	RI:3:23086989:23087584-23087665:23087823:-	0.0219112	0.126
AT2G37840	RI:2:15853931:15854010-15854135:15854207:+	0.00497207	0.127
AT3G54930	RI:3:20350839:20351389-20351472:20352684:-	0.00395783	0.127
AT5G18630	RI:5:6204937:6205028-6205232:6205737:+	0.00403466	0.127
AT3G07215	SE:3:2296385-2296529:2296625-2296709:-	0.022399	0.129
AT4G08110	RI:4:5083926:5084565-5084920:5085156:-	0.0494081	0.129
AT3G56160	A5:3:20839802-20839889:20839802-20839906:-	0.0349051	0.131
AT3G06380	RI:3:1937304:1937471-1937563:1938221:+	0.0313506	0.132
AT3G44740	RI:3:16296858:16297052-16297174:16297317:-	0.00482208	0.132
AT4G24350	RI:4:12610008:12610075-12610356:12610526:+	0.00894945	0.132
AT3G54880	RI:3:20337657:20337883-20337968:20338005:-	0.0294224	0.133
AT5G22380	RI:5:7409277:7409563-7409879:7410102:-	0.0367293	0.133
AT3G14810	RI:3:4972496:4972950-4973053:4973353:-	0.0317414	0.134
AT4G25720	RI:4:13100133:13100187-13100254:13100311:-	0.00782729	0.134
AT2G40860	RI:2:17053568:17053941-17054030:17054125:-	0.0380977	0.135
AT4G25230	RI:4:12923846:12924044-12924373:12924682:+	0.0177365	0.135
AT1G58350	RI:1:21666655:21667007-21667464:21667629:-	0.00658788	0.136
AT5G01270	RI:5:110330:110400-110497:110654:-	0.0375587	0.136
AT2G38823	RI:2:16224783:16224908-16224994:16225296:+	0.00487061	0.137
AT5G04360	RI:5:1223037:1223186-1223476:1223536:+	0.018264	0.137
AT5G63260	RI:5:25362726:25362791-25363004:25363376:+	0.00436299	0.137
AT2G03670	RI:2:1119576:1119666-1119747:1119824:+	0.0108101	0.138
AT2G45510	RI:2:18753682:18753966-18754042:18754380:+	0.00548871	0.138
AT3G14960	RI:3:5036940:5037008-5037103:5037185:-	0.00337589	0.138
AT5G11210	RI:5:3572887:3573799-3573933:3574205:-	0.00695539	0.138
AT1G61580	RI:1:22722318:22722403-22723060:22723152:-	0.0245698	0.139
AT2G35620	RI:2:14964544:14964772-14965246:14965497:-	0.00293628	0.139
AT4G28706	RI:4:14168141:14168205-14168286:14168363:+	0.0086512	0.139
AT1G67350	A3:1:25235544-25235799:25235544-25235813:+	0.0417519	0.14
AT5G43710	A3:5:17553938-17554015:17553927-17554015:-	0.0180122	0.14
AT3G07215	A3:3:2296572-2296709:2296385-2296709:-	0.0272324	0.141
AT3G45290	RI:3:16619898:16619975-16620063:16620112:+	0.000738032	0.141
AT1G58350	A5:1:21667007-21667180:21667007-21667464:-	0.0200859	0.142
AT2G40110	RI:2:16747940:16748254-16748830:16749056:+	0.00179867	0.143
AT3G06500	RI:3:2013314:2013429-2013820:2013985:+	0.0010144	0.143
AT3G57550	RI:3:21308801:21308846-21308931:21309027:+	0.000695815	0.144
AT1G51270	RI:1:19008189:19008304-19008424:19008582:+	0.0356618	0.145
AT2G13650	RI:2:5689497:5689606-5689954:5690317:-	0.00177931	0.146
AT5G23690	RI:5:7988827:7988907-7988993:7989038:+	0.0110256	0.146
AT5G24850	RI:5:8536144:8536219-8536296:8536336:-	0.0112601	0.146
AT1G35710	MX:1:13221210-13221849:13221910-13222164:13221210-13221955:13222054-13222164:+	0.035521	0.147
AT4G02075	RI:4:913334:914127-914247:914324:-	0.0367293	0.147
AT5G09860	RI:5:3066928:3067000-3067077:3067151:+	1.2185e-05	0.147
AT5G20250	RI:5:6833659:6833895-6833989:6834047:+	0.00170536	0.147
AT4G09680	A3:4:6121395-6121465:6121395-6122088:+	0.0428151	0.148
AT1G49620	RI:1:18366110:18366162-18366281:18366559:-	0.040464	0.149
AT2G20110	RI:2:8686581:8686731-8686813:8687218:+	0.0046886	0.149
AT3G62910	A5:3:23259026-23259233:23259026-23259237:-	0.0104038	0.149
AT4G35770	RI:4:16945775:16945828-16945909:16946192:+	5.64956e-06	0.149
AT5G63620	RI:5:25466694:25466864-25466946:25467087:-	0.0183394	0.149
AT1G05090	RI:1:1463649:1465324-1465448:1465622:+	0.0370061	0.15
AT3G57040	RI:3:21110465:21110542-21110697:21110767:+	0.000195655	0.15
AT4G28370	RI:4:14035813:14035885-14036014:14036141:+	0.0227209	0.15
AT4G17360	A3:4:9704023-9704083:9704010-9704083:-	0.0148868	0.151
AT5G38210	RI:5:15263892:15263924-15264028:15264666:+	0.0248446	0.152
AT5G65070	SE:5:25992494-25994433:25994490-25995047:+	0.0156315	0.152
AT3G16030	A3:3:5442173-5442253:5442173-5442270:+	0.00725561	0.153
AT3G21070	RI:3:7381738:7381844-7382112:7382206:-	0.0143947	0.153
AT5G62920	RI:5:25252386:25252928-25253532:25253602:-	0.00111578	0.153
AT5G60210	RI:5:24245366:24245540-24245646:24245982:-	0.0282382	0.154
AT1G33410	RI:1:12111595:12111709-12111798:12111892:-	0.0364481	0.155
AT1G51270	RI:1:19008424:19008582-19008685:19008766:+	0.00363758	0.155
AT1G69340	RI:1:26067708:26067801-26067883:26067947:+	0.0236006	0.155
AT1G63855	RI:1:23700663:23700726-23700871:23700967:-	0.0353087	0.157
AT2G28305	RI:2:12083986:12084129-12084215:12084664:+	0.0299367	0.158
AT5G53850	RI:5:21863653:21863700-21864089:21864225:-	0.0312708	0.158
AT1G60260	RI:1:22219693:22219916-22220016:22220131:-	0.00603201	0.159
AT2G29290	RI:2:12587297:12587403-12587493:12587742:+	0.00638245	0.159
AT1G20696	A5:1:7181073-7181160:7181069-7181160:+	0.0335532	0.161
AT2G46980	RI:2:19299585:19299930-19300026:19300117:-	0.0146539	0.161
AT3G59310	RI:3:21923007:21923059-21923172:21923254:-	0.00179867	0.161
AT1G78910	RI:1:29666751:29666852-29666929:29667087:+	0.0157281	0.162
AT2G40935	RI:2:17083144:17083346-17083737:17083963:+	0.0442249	0.162
AT4G09680	SE:4:6121395-6121465:6121563-6122088:+	0.0409342	0.162
AT1G08900	RI:1:2854971:2855021-2855130:2855189:+	0.0190129	0.163
AT1G10070	RI:1:3288431:3288504-3288602:3288779:+	0.00488983	0.163
AT5G63160	RI:5:25334384:25334687-25335034:25335173:-	0.0200068	0.163
AT1G77210	RI:1:29009544:29010173-29010259:29010581:-	0.000103021	0.164
AT4G10430	RI:4:6454875:6455241-6455326:6455374:-	0.0207692	0.164
AT4G27480	RI:4:13737588:13737663-13737744:13738442:-	0.00951974	0.164
AT5G66558	A3:5:26564793-26564886:26564766-26564886:-	0.0359743	0.164
AT1G30420	A5:1:10754684-10754778:10754607-10754778:+	0.0139812	0.165
AT4G12770	A3:4:7507817-7507928:7507811-7507928:-	0.0359743	0.165
AT5G19480	RI:5:6571501:6571706-6571804:6571855:+	0.0242079	0.165
AT1G66880	SE:1:24950846-24951435:24952058-24952952:+	0.00181654	0.166
AT3G07215	SE:3:2296385-2296529:2296567-2296709:-	0.0168155	0.166
AT3G21300	A5:3:7494905-7495100:7494905-7495109:-	0.039818	0.166
AT1G01710	RI:1:267282:267577-267677:267771:+	0.00172835	0.167
AT3G60910	SE:3:22502310-22502406:22502425-22502678:+	0.0444613	0.167
AT4G10090	RI:4:6305770:6305842-6306613:6306824:+	0.0126699	0.167
AT3G16030	RI:3:5441936:5442173-5442270:5442406:+	0.000657195	0.168
AT1G14660	A3:1:5033886-5033964:5033875-5033964:-	0.0266702	0.169
AT1G34340	RI:1:12531573:12531673-12531748:12531837:+	0.04991	0.171
AT5G63760	A5:5:25516081-25516205:25516081-25516220:-	0.0299784	0.171
AT3G14290	RI:3:4765036:4765068-4765157:4765270:+	0.0244484	0.172
AT1G54730	RI:1:20429314:20429773-20429854:20430123:+	0.0166241	0.174
AT1G67070	RI:1:25041844:25041958-25042286:25042683:+	0.0140104	0.174
AT5G35400	A5:5:13600382-13600529:13600382-13600546:-	0.00555777	0.174
AT1G18750	RI:1:6468949:6469085-6469163:6469601:+	0.00296685	0.177
AT5G56370	RI:5:22835931:22836514-22836598:22836729:-	0.0238538	0.177
AT4G30820	RI:4:15006648:15006702-15007073:15007516:+	0.00367635	0.178
AT2G22840	RI:2:9729344:9729544-9729790:9730162:+	0.0420622	0.183
AT2G43200	RI:2:17958230:17958898-17959015:17959225:+	0.00318923	0.184
AT4G19420	RI:4:10588211:10588288-10588378:10588424:-	0.00163447	0.185
AT1G11170	RI:1:3743794:3743886-3743984:3744010:+	0.0010144	0.186
AT2G40640	A5:2:16961778-16961872:16961778-16961882:-	0.0487166	0.186
AT3G28130	RI:3:10468077:10468238-10468315:10468463:+	1.46862e-05	0.187
AT4G08170	RI:4:5166183:5166213-5166290:5166371:-	0.0019721	0.188
AT5G62920	RI:5:25253691:25253768-25253848:25253924:-	0.00202436	0.189
AT5G63160	RI:5:25333176:25333671-25333948:25334282:-	0.000453	0.19
AT2G37840	RI:2:15853598:15853706-15853931:15854010:+	0.000467628	0.191
AT3G19895	RI:3:6918601:6918682-6919069:6919130:-	0.0421987	0.191
AT5G39790	RI:5:15933476:15933581-15933809:15934430:-	0.0430426	0.193
AT3G09405	RI:3:2896461:2896548-2896630:2896709:-	0.038406	0.194
AT4G29890	RI:4:14610049:14610144-14610249:14610377:+	0.0116048	0.194
AT1G69040	A5:1:25957850-25958188:25957846-25958188:+	0.0104038	0.195
AT2G25350	RI:2:10799991:10800233-10800357:10800542:+	0.0481079	0.199
AT1G27630	RI:1:9611549:9612429-9612590:9612671:+	0.00702941	0.2
AT3G06500	A5:3:2013554-2013820:2013429-2013820:+	0.00367229	0.2
AT3G52750	RI:3:19552566:19552642-19552727:19553014:-	0.00328501	0.2
AT1G16560	RI:1:5668573:5668739-5668919:5669039:+	0.0211665	0.201
AT1G78690	RI:1:29597792:29597929-29598119:29598629:+	0.0339072	0.201
AT4G01880	RI:4:811901:812153-812249:812563:-	0.0236006	0.202
AT4G20070	A5:4:10862687-10862781:10862683-10862781:+	0.0153567	0.202
AT1G66880	SE:1:24950846-24951829:24952058-24952952:+	0.0451285	0.203
AT3G07215	SE:3:2296385-2296529:2296572-2296709:-	0.007798	0.203
AT3G21390	A5:3:7532906-7533187:7532872-7533187:+	0.00256431	0.206
AT3G52660	RI:3:19521669:19521823-19522564:19522957:+	0.0294402	0.206
AT2G45850	RI:2:18873007:18873521-18873620:18873972:-	0.00410797	0.207
AT3G13450	RI:3:4383891:4384038-4384126:4384436:-	0.00119638	0.207
AT5G55260	RI:5:22417579:22417641-22417717:22417802:+	0.0217557	0.207
AT4G10100	RI:4:6308683:6308849-6309085:6309546:+	0.00712997	0.208
AT5G52070	RI:5:21162096:21162208-21163579:21163968:+	0.00191812	0.209
AT4G30820	A5:4:15006964-15007073:15006702-15007073:+	0.01613	0.21
AT1G73170	RI:1:27512608:27512877-27512984:27513146:-	0.0389848	0.212
AT3G52660	A3:3:19521823-19522136:19521823-19522564:+	0.0392568	0.212
AT3G49890	RI:3:18499756:18499900-18499998:18500068:+	0.038406	0.213
AT3G46385	RI:3:17065485:17065795-17065996:17066067:-	0.000234476	0.214
AT5G06530	RI:5:1992643:1992715-1992851:1992921:-	0.00482208	0.214
AT2G22980	RI:2:9780041:9780143-9780245:9780267:+	0.037913	0.215
AT4G17360	RI:4:9703944:9704010-9704083:9704156:-	0.00143864	0.215
AT3G62620	RI:3:23159748:23159923-23160036:23160075:+	0.0213723	0.217
AT5G14180	RI:5:4571838:4571933-4572020:4572099:-	0.00218197	0.217
AT2G38630	RI:2:16154617:16154887-16154970:16155162:-	0.00055756	0.218
AT4G14880	A3:4:8520066-8520244:8520063-8520244:-	0.0359743	0.218
AT5G01230	RI:5:93949:94001-94086:94138:-	0.00141111	0.218
AT5G37380	SE:5:14818453-14819035:14819105-14819192:-	0.00453659	0.219
AT1G10070	RI:1:3288238:3288320-3288431:3288504:+	4.00125e-05	0.221
AT4G13575	RI:4:7892780:7892825-7892949:7892973:-	0.00414086	0.223
AT3G16840	RI:3:5739808:5739930-5740086:5740266:-	0.0434373	0.224
AT3G52340	A5:3:19407900-19408045:19407878-19408045:+	0.00172483	0.228
AT2G03530	RI:2:1071594:1071694-1071925:1072187:+	2.71723e-11	0.23
AT5G07370	SE:5:2330844-2330911:2331043-2331227:+	0.00370461	0.23
AT1G54360	RI:1:20290572:20290710-20290789:20290875:+	0.0142321	0.231
AT1G19025	RI:1:6569198:6569303-6569441:6569600:+	0.0494167	0.232
AT4G22120	RI:4:11718831:11719164-11719399:11719807:-	0.0361144	0.232
AT1G63260	A5:1:23467040-23467173:23467040-23467249:-	0.0342197	0.237
AT2G47830	RI:2:19591762:19591775-19591858:19591920:-	0.00661162	0.237
AT4G23330	A3:4:12194112-12194197:12194112-12194250:+	0.0359743	0.238
AT3G16800	RI:3:5721274:5721501-5721742:5722029:+	0.00296685	0.24
AT3G59390	RI:3:21948074:21948172-21948342:21948372:+	0.000391101	0.242
AT1G10417	A3:1:3425846-3425922:3425825-3425922:-	0.0345572	0.244
AT2G25605	RI:2:10899952:10899994-10900077:10900189:+	0.0101263	0.244
AT1G14540	RI:1:4974712:4974877-4975099:4975290:-	0.0479062	0.245
AT2G46810	RI:2:19240131:19240810-19241168:19241767:+	0.0163767	0.245
AT3G56160	RI:3:20839375:20839802-20839906:20839947:-	0.0066986	0.247
AT3G57630	RI:3:21340643:21340894-21340989:21341102:-	0.0178204	0.247
AT2G39770	A3:2:16588837-16589382:16588837-16589389:+	0.0359743	0.248
AT5G37500	RI:5:14890304:14890598-14890673:14890748:-	0.000514202	0.251
AT1G17780	A5:1:6123802-6124066:6123672-6124066:+	0.03902	0.252
AT1G43590	A3:1:16413643-16414134:16413643-16414263:+	0.0203508	0.254
AT2G46810	RI:2:19240422:19240815-19241168:19241767:+	0.0196551	0.257
AT4G21215	A3:4:11312787-11313275:11312771-11313275:-	0.0160203	0.259
AT1G03090	RI:1:739679:740050-740124:740245:+	0.0158747	0.26
AT4G12770	RI:4:7507717:7507811-7507928:7508072:-	0.0247776	0.261
AT5G14180	RI:5:4572020:4572099-4572186:4572226:-	0.030971	0.261
AT1G33415	RI:1:12120428:12120585-12120658:12120867:+	0.0037923	0.263
AT1G35710	MX:1:13221210-13221849:13221910-13222164:13221210-13221955:13222077-13222164:+	0.000126707	0.264
AT4G06701	RI:4:3939858:3940062-3940248:3940331:-	0.0148101	0.265
AT1G04430	A5:1:1198681-1198788:1198637-1198788:+	0.0138269	0.266
AT3G09405	RI:3:2896815:2896944-2897023:2897057:-	0.0244742	0.266
AT5G22770	RI:5:7583252:7583349-7583429:7583494:-	0.00286283	0.267
AT4G07507	SE:4:4310775-4310946:4311010-4311263:+	0.0427253	0.27
AT1G63260	RI:1:23466710:23467040-23467249:23467306:-	0.00934672	0.272
AT1G77350	A3:1:29070363-29070549:29070363-29070566:+	0.022077	0.274
AT1G63855	RI:1:23699369:23699736-23699835:23699919:-	0.0211665	0.275
AT3G14550	RI:3:4886378:4887054-4887152:4887487:-	0.0329941	0.277
AT1G24265	RI:1:8600391:8600512-8600584:8600655:+	0.0377467	0.279
AT4G25610	RI:4:13063264:13063486-13063630:13063666:+	0.00696564	0.28
AT3G44716	RI:3:16263645:16263689-16264010:16264261:+	0.0346438	0.283
AT4G33467	RI:4:16101464:16101840-16101926:16102196:-	0.00660881	0.287
AT1G54110	RI:1:20199603:20199706-20199899:20199992:+	0.0058983	0.3
AT4G31620	RI:4:15324077:15324502-15324578:15324674:-	0.0093559	0.303
AT1G05750	RI:1:1721509:1723343-1723857:1724734:+	0.0041636	0.304
AT3G07215	SE:3:2296385-2296479:2296625-2296709:-	0.00453659	0.307
AT3G60310	RI:3:22290868:22291055-22291151:22291308:+	0.000432481	0.307
AT3G60910	A3:3:22502310-22502479:22502310-22502678:+	0.0224254	0.307
AT3G11890	RI:3:3756020:3757006-3757088:3757809:+	0.00208886	0.309
AT4G13575	A5:4:7892648-7892747:7892648-7892780:-	0.0497623	0.309
AT3G17300	RI:3:5907579:5907663-5907760:5907804:+	7.25188e-05	0.311
AT2G43330	RI:2:18002476:18002555-18002794:18003087:+	0.00155071	0.312
AT1G66960	A5:1:24989714-24991629:24989714-24991643:-	0.0193601	0.313
AT4G07507	SE:4:4310775-4310946:4310966-4311263:+	0.0289913	0.314
AT4G33740	A3:4:16186954-16187326:16186954-16187362:+	0.0311969	0.318
AT4G16960	A3:4:9545662-9546019:9545546-9546019:-	0.0023392	0.319
AT4G14520	A3:4:8341478-8341936:8341478-8341940:+	0.0160203	0.32
AT4G28510	A3:4:14086680-14086756:14086482-14086756:-	0.0199144	0.322
AT2G27350	SE:2:11702382-11702450:11702516-11704057:-	0.01064	0.323
AT4G24450	A5:4:12636137-12636218:12636111-12636218:+	0.000623203	0.325
AT2G27350	SE:2:11702382-11702454:11702516-11704057:-	0.01064	0.326
AT4G08170	RI:4:5166050:5166082-5166183:5166371:-	0.00359028	0.33
AT1G04120	A3:1:1067676-1067763:1067668-1067763:-	0.00425245	0.334
AT2G35035	A3:2:14764361-14764493:14764358-14764493:-	0.0156282	0.336
AT1G09195	RI:1:2968380:2968536-2968653:2968758:-	0.0208116	0.338
AT1G76940	A5:1:28903355-28903541:28903355-28903649:-	0.022611	0.339
AT5G51370	RI:5:20872719:20873846-20873916:20874349:+	0.00594633	0.34
AT1G10870	RI:1:3617839:3617944-3618077:3618198:-	0.0062768	0.342
AT4G18460	RI:4:10195537:10195789-10195907:10195932:-	0.000887029	0.344
AT3G44740	A3:3:16296330-16296400:16296153-16296400:-	0.000401922	0.345
AT2G36850	A3:2:15460688-15460783:15460683-15460783:-	0.0282647	0.349
AT1G48550	A3:1:17951484-17951595:17951464-17951595:-	0.0202263	0.355
AT5G53350	RI:5:21646638:21646731-21646803:21646884:+	0.000103021	0.361
AT4G38560	RI:4:18029856:18030308-18030469:18031333:+	0.00158905	0.367
AT5G03180	RI:5:754626:755081-755162:755330:-	0.00104209	0.368
AT3G54120	RI:3:20041781:20041955-20042064:20042340:-	0.00984427	0.369
AT5G54590	RI:5:22179931:22180236-22180437:22180796:+	0.0302672	0.371
AT1G53100	RI:1:19786956:19787486-19787575:19787686:-	0.0211665	0.38
AT1G20380	RI:1:7062144:7062363-7062436:7062636:+	0.0231748	0.381
AT5G63820	RI:5:25542319:25542440-25542519:25542594:+	6.68678e-05	0.382
AT1G13650	RI:1:4681883:4681946-4682066:4682382:-	0.0368426	0.392
AT3G44740	RI:3:16295753:16296153-16296400:16296450:-	1.09046e-05	0.399
AT5G28262	RI:5:10238550:10238632-10239230:10239643:+	0.00548871	0.404
AT2G44650	A5:2:18420007-18420128:18420007-18420266:-	0.000190573	0.409
AT1G54510	RI:1:20361921:20362033-20362507:20362593:-	0.00249328	0.411
AT3G07215	SE:3:2296385-2296479:2296567-2296709:-	0.00281811	0.414
AT4G10845	RI:4:6666373:6666456-6666551:6666700:+	0.0157292	0.417
AT4G15563	RI:4:8891079:8891249-8891750:8891998:+	0.00383914	0.42
AT5G27400	A3:5:9676899-9676991:9676899-9677137:+	0.0301117	0.428
AT4G12917	A3:4:7560758-7563275:7560681-7563275:-	0.0359743	0.436
AT3G03350	A3:3:792556-792698:792556-792758:+	0.0261133	0.439
AT5G50100	A3:5:20372922-20373010:20372922-20373021:+	0.00725561	0.439
AT2G44650	A5:2:18420007-18420156:18420007-18420266:-	0.000127266	0.441
AT5G20060	A5:5:6776367-6776735:6776228-6776735:+	0.03854	0.449
AT4G16857	RI:4:9482989:9483183-9483314:9483913:-	0.00519672	0.454
AT4G06701	A3:4:3940160-3940248:3940062-3940248:-	0.00765586	0.462
AT5G13410	A3:5:4300573-4300775:4300427-4300775:-	0.015198	0.463
AT5G02080	SE:5:410206-410328:410414-410564:+	0.00453659	0.471
AT3G15950	MX:3:5400993-5401080:5401145-5401543:5400993-5401388:5401453-5401543:-	0.00109634	0.472
AT5G17780	A3:5:5868453-5868559:5868447-5868559:-	0.00604841	0.473
AT3G56160	RI:3:20838309:20838692-20838782:20838849:-	0.0333255	0.476
AT1G64530	A5:1:23960927-23961024:23960895-23961024:+	0.0127553	0.481
AT1G14620	RI:1:5015622:5015696-5015783:5015806:-	0.000145622	0.497
AT5G57190	RI:5:23174715:23174813-23174887:23174902:-	0.00704839	0.499
AT4G24460	SE:4:12643516-12643612:12643631-12643711:+	0.00133186	0.501
AT1G27070	A3:1:9397752-9397825:9397724-9397825:-	0.0359743	0.504
AT1G05570	A3:1:1652235-1652327:1652176-1652327:-	0.0383324	0.512
AT5G52910	RI:5:21458812:21458985-21459190:21459297:-	4.56666e-06	0.519
AT3G45960	RI:3:16892702:16892946-16893035:16893329:+	5.18418e-07	0.523
AT1G69080	RI:1:25971915:25972415-25972778:25972893:-	0.0376954	0.53
AT1G15020	A3:1:5174612-5174703:5174583-5174703:-	0.000179534	0.531
AT1G66880	A3:1:24950846-24951619:24950846-24951624:+	0.000199734	0.533
AT1G76705	A3:1:28785386-28786368:28785386-28786444:+	0.0186865	0.535
AT5G02080	SE:5:410206-410328:410413-410564:+	0.00686278	0.537
AT5G50740	RI:5:20637189:20637270-20637381:20637589:-	0.00239917	0.544
AT5G54500	A5:5:22124694-22125052:22124685-22125052:+	0.00653708	0.563
AT1G19750	RI:1:6827317:6827406-6827531:6827577:+	0.00985685	0.595
AT5G58740	MX:5:23726022-23726170:23726348-23726620:23726022-23726482:23726547-23726620:-	1.65078e-06	0.607
AT5G58740	MX:5:23726022-23726170:23726376-23726620:23726022-23726482:23726547-23726620:-	7.26724e-07	0.632
AT4G24450	RI:4:12636074:12636111-12636218:12636262:+	2.70101e-07	0.644
AT3G18850	RI:3:6500287:6500978-6501174:6501310:-	0.0140104	0.657
AT2G23980	SE:2:10202911-10203941:10204043-10204388:-	0.0216865	0.667
AT2G33435	SE:2:14169025-14170146:14170221-14170841:+	0.00107022	0.672
AT1G78970	RI:1:29704674:29704758-29704851:29705017:+	0.00101853	0.679
AT1G19025	A3:1:6569303-6569404:6569303-6569441:+	0.0156282	0.703
AT3G56510	A3:3:20946250-20946356:20946247-20946356:-	4.90769e-05	0.708
AT5G47380	RI:5:19221274:19221943-19222084:19222218:-	2.67326e-08	0.756
AT5G47380	A3:5:19222015-19222084:19221943-19222084:-	7.11497e-08	0.792
AT5G14740	MX:5:4758343-4759096:4759213-4760724:4758343-4760525:4760592-4760724:+	1.65078e-06	0.794
AT3G44740	A5:3:16296153-16296272:16296153-16296400:-	0	0.949

## Sheet: smd3b-1 Pst vs smd3b-1 MgCl2
GeneID	event	FDR	IncLevelDifference
AT2G43920	RI:2:18190254:18190340-18190429:18190691:-	5.23321e-10	-0.87
AT1G29724	A3:1:10398310-10398508:10398292-10398508:-	0.000804163	-0.824
AT1G79830	A3:1:30031124-30031197:30031113-30031197:-	6.15024e-05	-0.794
AT1G61240	A5:1:22582144-22582297:22582128-22582297:+	0.0432806	-0.744
AT3G13225	A5:3:4261995-4262230:4261995-4262234:-	1.96277e-05	-0.709
AT2G42247	SE:2:17599417-17599697:17599863-17600042:+	0.0155484	-0.667
AT5G66455	A3:5:26537768-26537861:26537736-26537861:-	0.00153666	-0.644
AT3G02290	A5:3:459212-459281:459181-459281:+	0.00817895	-0.632
AT4G01690	A3:4:730306-730382:730306-730402:+	0.00215844	-0.63
AT4G26710	A3:4:13468596-13468703:13468596-13468745:+	0.00754394	-0.614
AT1G34460	A3:1:12600110-12600786:12600110-12600800:+	0.00769313	-0.61
AT1G20890	A3:1:7266901-7267227:7266875-7267227:-	0.00110686	-0.604
AT5G53048	RI:5:21510944:21511045-21511319:21511850:+	0.0346932	-0.598
AT3G18850	RI:3:6500287:6500978-6501174:6501310:-	0.000583247	-0.597
AT2G18960	A3:2:8221899-8222859:8221899-8222862:+	0.00105424	-0.591
AT4G21800	A5:4:11572927-11573249:11572907-11573249:+	0.00543926	-0.59
AT2G12170	A3:2:4890762-4890876:4890514-4890876:-	0.00619033	-0.587
AT5G04900	A3:5:1436333-1436423:1436333-1436431:+	0.0180793	-0.582
AT3G14940	RI:3:5025383:5025425-5025540:5025751:+	0.0185798	-0.567
AT5G20450	A3:5:6912683-6912770:6912654-6912770:-	0.0498646	-0.55
AT4G19440	A5:4:10601604-10601747:10601604-10601786:-	0.00174861	-0.548
AT3G56510	A3:3:20946250-20946362:20946247-20946362:-	0.000102859	-0.526
AT3G51540	RI:3:19115342:19115996-19116072:19116737:+	0.0350545	-0.524
AT4G03260	A5:4:1428328-1429050:1428177-1429050:+	0.00774459	-0.524
AT1G64050	A3:1:23763565-23763828:23763565-23763863:+	0.0106012	-0.509
AT3G04485	RI:3:1199379:1199456-1199567:1199632:+	0.00056766	-0.496
AT1G80970	RI:1:30421392:30421514-30421705:30421995:+	0.00588218	-0.489
AT1G28610	A5:1:10054359-10054581:10054359-10054615:-	0.00577814	-0.482
AT4G34650	RI:4:16543009:16543084-16543212:16543281:+	0.000392349	-0.482
AT5G24205	RI:5:8212381:8212447-8212537:8212608:-	0.0288348	-0.47
AT5G38660	A5:5:15473177-15473271:15473177-15473336:-	0.00913739	-0.464
AT1G34460	SE:1:12600110-12600506:12600706-12600800:+	0.00587227	-0.45
AT1G48140	RI:1:17783471:17783499-17783601:17783708:+	0.0019198	-0.448
AT3G12290	A5:3:3920368-3920510:3920349-3920510:+	0.00167848	-0.444
AT4G34060	RI:4:16316021:16316111-16316325:16316555:+	0.0121006	-0.444
AT1G34460	SE:1:12600110-12600524:12600706-12600800:+	0.00744708	-0.441
AT3G24840	A3:3:9069186-9069270:9069186-9069273:+	0.00720744	-0.44
AT5G24205	A3:5:8212464-8212537:8212447-8212537:-	0.0169644	-0.44
AT3G02290	RI:3:458412:459181-459281:459504:+	5.49126e-05	-0.43
AT5G41120	RI:5:16457605:16457696-16457854:16457958:-	0.00399706	-0.422
AT2G40165	SE:2:16777857-16778169:16778324-16778913:-	0.00274285	-0.42
AT4G30190	A5:4:14774865-14774949:14774865-14774965:-	0.000268402	-0.42
AT1G48260	A5:1:17816023-17816217:17816023-17816910:-	0.0319743	-0.417
AT2G29280	RI:2:12585889:12585953-12586042:12586330:+	0.00278864	-0.416
AT1G18730	A3:1:6461389-6461844:6461389-6461856:+	0.0267411	-0.414
AT3G62090	RI:3:22989726:22989791-22989870:22989977:-	0.00843106	-0.403
AT2G40165	SE:2:16777857-16778221:16778394-16778913:-	0.00501189	-0.401
AT2G33051	A3:2:14024510-14024957:14024497-14024957:-	0.0119425	-0.395
AT5G18245	RI:5:6028285:6028582-6028829:6029282:+	0.0307345	-0.393
AT1G05230	SE:1:1517057-1517149:1517234-1518181:-	0.0155484	-0.391
AT1G10520	RI:1:3467973:3468026-3468110:3468198:+	0.028447	-0.391
AT2G40165	SE:2:16777857-16778221:16778462-16778913:-	0.00274285	-0.391
AT1G17090	RI:1:5842168:5842858-5843211:5843267:-	0.00230282	-0.39
AT1G28610	A5:1:10054359-10054443:10054359-10054615:-	0.00933995	-0.389
AT3G56510	A5:3:20946247-20946356:20946247-20946362:-	0.000618829	-0.383
AT1G34460	SE:1:12600110-12600510:12600706-12600800:+	0.0120129	-0.378
AT3G54910	RI:3:20344546:20344636-20344734:20344806:-	0.00125341	-0.376
AT4G19440	A5:4:10601604-10601713:10601604-10601786:-	0.00774459	-0.372
AT4G00905	RI:4:387865:387958-388363:389113:+	0.024556	-0.367
AT2G40165	SE:2:16777857-16778169:16778357-16778913:-	0.00839822	-0.366
AT1G48260	RI:1:17815952:17816023-17816910:17816972:-	0.0246116	-0.36
AT2G43330	RI:2:18001657:18001992-18002476:18003087:+	0.00207512	-0.36
AT1G22330	A5:1:7887912-7887991:7887569-7887991:+	0.0439158	-0.354
AT5G06290	A3:5:1920450-1920528:1920450-1920544:+	0.0154152	-0.354
AT2G40165	SE:2:16777857-16778221:16778371-16778913:-	0.0159726	-0.352
AT1G25220	A5:1:8837941-8838058:8837941-8838062:-	0.00796166	-0.345
AT4G12917	A3:4:7561918-7563275:7561019-7563275:-	0.00578194	-0.335
AT1G01520	RI:1:191138:191258-191341:191475:+	0.0174881	-0.333
AT3G14860	A3:3:4999353-4999524:4999350-4999524:-	0.0433821	-0.333
AT3G62510	A5:3:23122999-23123323:23122852-23123323:+	0.00481744	-0.332
AT5G43725	RI:5:17563867:17563961-17564096:17564223:+	0.00875157	-0.326
AT2G04050	SE:2:1338110-1338207:1338271-1338389:-	0.046084	-0.323
AT3G47630	A3:3:17564486-17564580:17564424-17564580:-	0.0389585	-0.322
AT5G05435	RI:5:1606552:1606722-1606967:1607060:+	0.00382766	-0.322
AT1G67900	SE:1:25464987-25467032:25467159-25467619:+	0.0010951	-0.321
AT4G14096	SE:4:8124084-8124389:8124507-8124593:+	0.00130051	-0.321
AT3G28130	SE:3:10467978-10468174:10468238-10468315:+	0.0159726	-0.318
AT1G67900	SE:1:25464987-25467052:25467159-25467619:+	0.00133819	-0.312
AT4G14520	RI:4:8341936:8342045-8342198:8343258:+	0.000688133	-0.309
AT3G15950	MX:3:5400993-5401080:5401145-5401543:5400993-5401388:5401453-5401543:-	0.0105292	-0.307
AT1G67900	SE:1:25464987-25467078:25467159-25467619:+	0.000787791	-0.305
AT2G01090	A5:2:80184-80606:80061-80606:+	0.0432806	-0.305
AT3G28130	SE:3:10467978-10468171:10468238-10468315:+	0.0159726	-0.302
AT1G45248	RI:1:17163346:17163420-17163535:17163683:-	0.00303024	-0.3
AT2G40165	SE:2:16777857-16778169:16778394-16778913:-	0.0155484	-0.294
AT1G79230	A5:1:29801190-29801289:29801119-29801289:+	0.0427435	-0.289
AT1G26208	A3:1:9067841-9068057:9067837-9068057:-	0.0287933	-0.285
AT1G54217	A5:1:20245059-20245243:20245059-20245401:-	0.0138525	-0.285
AT1G05230	RI:1:1516783:1517057-1518181:1518226:-	0.0480845	-0.284
AT2G01590	A5:2:267403-267480:267391-267480:+	0.01758	-0.279
AT2G32170	RI:2:13668616:13668688-13668795:13668839:+	0.00827545	-0.279
AT5G08510	RI:5:2753099:2754025-2754123:2755116:+	0.0176135	-0.277
AT3G25013	A5:3:9114125-9114469:9113947-9114469:+	0.00629009	-0.276
AT5G43990	A5:5:17699345-17699458:17699285-17699458:+	0.0270854	-0.276
AT4G22120	RI:4:11718831:11719164-11719399:11719807:-	0.0217561	-0.275
AT1G76720	RI:1:28797004:28798203-28798273:28798792:-	0.0406255	-0.274
AT1G34460	A3:1:12600110-12600510:12600110-12600800:+	0.0224145	-0.272
AT5G24205	RI:5:8212381:8212443-8212537:8212625:-	0.00468433	-0.272
AT2G30460	A5:2:12976953-12977033:12976953-12977765:-	0.0060098	-0.271
AT3G19900	RI:3:6923061:6923193-6923455:6923511:-	0.00880204	-0.271
AT3G28130	RI:3:10467732:10467978-10468315:10468463:+	0.00522411	-0.271
AT5G36890	RI:5:14544075:14544277-14544565:14544652:-	0.0295172	-0.27
AT1G26640	RI:1:9208485:9208539-9208609:9208652:-	0.00547763	-0.267
AT4G30560	RI:4:14928877:14929465-14929614:14929717:-	0.00256676	-0.267
AT5G04090	A3:5:1107053-1107276:1107050-1107276:-	0.0430406	-0.267
AT4G11570	A5:4:7004484-7004686:7004412-7004686:+	0.00494044	-0.26
AT1G71720	RI:1:26984871:26984941-26985027:26985107:+	0.0305172	-0.258
AT2G14285	RI:2:6053098:6053135-6053244:6053994:-	0.0221833	-0.257
AT4G38670	RI:4:18069464:18069740-18069815:18069946:-	0.00201593	-0.256
AT1G79520	RI:1:29913624:29913913-29914323:29914967:-	0.0080167	-0.254
AT1G67900	A3:1:25464987-25467376:25464987-25467619:+	0.0371521	-0.253
AT5G19620	RI:5:6624128:6624217-6624584:6624674:+	0.00028347	-0.253
AT5G57300	A3:5:23210660-23210875:23210654-23210875:-	0.030242	-0.253
AT2G18290	RI:2:7949583:7949648-7949757:7949812:-	0.000553604	-0.252
AT4G26795	A3:4:13488364-13488444:13488219-13488444:-	0.0248436	-0.25
AT5G47900	RI:5:19392234:19392309-19392394:19392581:+	0.00180665	-0.247
AT2G18290	A3:2:7949671-7949757:7949648-7949757:-	0.00183823	-0.243
AT3G30305	RI:3:11924745:11924934-11925026:11925110:+	0.0452868	-0.242
AT1G08530	RI:1:2702262:2702339-2702581:2702681:+	0.0489677	-0.241
AT4G11420	A5:4:6952110-6952273:6952110-6952278:-	0.0393676	-0.239
AT1G28060	A3:1:9779825-9779900:9779825-9779905:+	0.0451969	-0.237
AT2G04050	RI:2:1338065:1338086-1338207:1338271:-	0.0359775	-0.237
AT4G26370	RI:4:13334338:13334458-13334707:13334794:-	0.0121746	-0.237
AT1G51740	A5:1:19190064-19190151:19190061-19190151:+	0.0246256	-0.236
AT1G79010	RI:1:29726037:29726067-29726225:29726278:-	0.02072	-0.235
AT3G47630	RI:3:17564322:17564424-17564580:17564648:-	0.00827545	-0.235
AT3G56830	RI:3:21043689:21043889-21044098:21044393:-	0.0217115	-0.231
AT5G16190	RI:5:5284624:5284737-5284948:5285084:-	0.0425972	-0.23
AT1G35710	MX:1:13221210-13221811:13221910-13222164:13221210-13222027:13222077-13222164:+	0.044298	-0.226
AT4G03000	RI:4:1324588:1326627-1326815:1327520:+	0.0420156	-0.222
AT4G26795	RI:4:13487755:13488219-13488444:13488868:-	0.00697474	-0.222
AT2G40165	SE:2:16777857-16778169:16778371-16778913:-	0.0279029	-0.221
AT5G49820	MX:5:20247420-20247503:20247566-20247872:20247420-20247706:20247778-20247872:-	0.0450967	-0.221
AT2G39130	RI:2:16326851:16326915-16327156:16327266:-	0.00550025	-0.22
AT5G01580	RI:5:223460:223525-223610:223852:-	0.0311257	-0.22
AT2G46980	RI:2:19301035:19301184-19301267:19301336:-	0.0081509	-0.219
AT1G01240	RI:1:99866:100220-100657:101987:+	0.0140978	-0.214
AT3G28130	SE:3:10467978-10468054:10468238-10468315:+	0.0235927	-0.212
AT1G53490	RI:1:19965455:19965500-19965605:19965635:+	0.00744987	-0.211
AT2G14530	RI:2:6189459:6189593-6189874:6190468:+	0.0146182	-0.21
AT3G56930	A3:3:21075875-21075988:21075875-21075993:+	0.00577716	-0.208
AT3G23610	RI:3:8479022:8479142-8479254:8479399:+	0.0237017	-0.207
AT3G25013	A5:3:9114097-9114469:9113947-9114469:+	0.00933995	-0.205
AT3G28130	SE:3:10467978-10468057:10468238-10468315:+	0.0281188	-0.204
AT5G28340	RI:5:10314713:10314763-10314853:10314926:+	0.00819919	-0.204
AT3G47160	A5:3:17361145-17361456:17361145-17361631:-	0.00156015	-0.203
AT3G51480	RI:3:19101235:19101514-19101798:19103113:+	0.00934838	-0.203
AT1G18750	A3:1:6467957-6468057:6467957-6468166:+	0.0337352	-0.202
AT5G06180	A3:5:1874431-1874523:1874431-1874576:+	0.0363123	-0.201
AT1G68790	RI:1:25837778:25837861-25837936:25838206:-	0.017065	-0.2
AT1G19660	RI:1:6800358:6800478-6800552:6800643:-	0.00180699	-0.198
AT3G47160	A5:3:17361145-17361444:17361145-17361631:-	0.00167991	-0.198
AT1G19970	RI:1:6931341:6931465-6931545:6931625:-	0.00725509	-0.197
AT1G53490	RI:1:19965253:19965370-19965455:19965500:+	0.0232322	-0.196
AT2G17780	RI:2:7726542:7726956-7727038:7727109:-	0.0247594	-0.196
AT4G18290	RI:4:10117499:10117684-10117787:10118276:+	0.00190109	-0.195
AT1G15240	RI:1:5246941:5246997-5247073:5247118:+	0.000187988	-0.194
AT5G48570	A3:5:19691917-19692000:19691897-19692000:-	0.00651161	-0.194
AT1G08530	RI:1:2701692:2701742-2702232:2702395:+	0.00588218	-0.192
AT3G28030	A3:3:10430606-10430687:10430606-10430719:+	0.0122325	-0.192
AT3G06770	RI:3:2136488:2136820-2137028:2137228:-	0.0174851	-0.191
AT3G28130	A5:3:10468238-10468315:10467978-10468315:+	0.029979	-0.19
AT2G31580	SE:2:13441837-13441938:13442090-13442193:-	0.0457863	-0.189
AT1G18750	SE:1:6467957-6468057:6468075-6468166:+	0.0298838	-0.188
AT1G04830	A3:1:1360836-1361075:1360832-1361075:-	0.0186524	-0.187
AT2G28470	RI:2:12172982:12173167-12173259:12173298:-	0.0173543	-0.187
AT5G13870	RI:5:4476031:4476720-4476998:4477090:-	0.0158523	-0.187
AT1G70410	A5:1:26536517-26536604:26536517-26537404:-	1.95559e-07	-0.186
AT1G79630	RI:1:29964024:29964448-29964622:29964750:-	0.0277163	-0.184
AT3G14150	RI:3:4690929:4691033-4691118:4691218:-	0.013814	-0.184
AT5G64330	RI:5:25729576:25729854-25729926:25730361:+	0.00279602	-0.182
AT3G01080	RI:3:26242:26801-26895:27041:+	0.00550948	-0.181
AT1G10730	RI:1:3566837:3566933-3567028:3567125:+	0.0365481	-0.177
AT1G11880	RI:1:4008177:4008337-4008412:4008641:-	0.0388998	-0.177
AT1G69280	A5:1:26046672-26046783:26046672-26046789:-	0.0219651	-0.177
AT1G78540	A3:1:29542752-29542898:29542673-29542898:-	0.00661785	-0.175
AT5G24205	A3:5:8212464-8212537:8212443-8212537:-	0.030242	-0.174
AT1G68890	A3:1:25900153-25900245:25900153-25900324:+	0.000102859	-0.173
AT2G33435	SE:2:14169025-14170146:14170249-14170841:+	0.0155484	-0.172
AT5G20380	A3:5:6891277-6891468:6891261-6891468:-	0.00651161	-0.172
AT4G34900	A3:4:16626530-16626615:16626466-16626615:-	0.0106012	-0.171
AT4G38380	RI:4:17974519:17974799-17975028:17975100:-	0.0179559	-0.17
AT5G37370	MX:5:14814848-14814978:14815052-14815698:14814848-14815172:14815283-14815698:-	0.0106249	-0.169
AT1G62540	A3:1:23153547-23153963:23153547-23153988:+	0.0278472	-0.168
AT5G18100	RI:5:5988413:5988422-5988505:5988558:+	0.0108333	-0.164
AT2G32900	MX:2:13954881-13955016:13955060-13955303:13954881-13955081:13955177-13955303:+	0.044298	-0.163
AT3G17040	RI:3:5810149:5810259-5810515:5810760:-	0.00785003	-0.159
AT5G67570	RI:5:26954178:26954335-26954416:26954824:+	0.0332121	-0.159
AT1G50970	RI:1:18899809:18899904-18899999:18900268:+	0.028447	-0.158
AT2G30460	SE:2:12976953-12977033:12977443-12977765:-	0.0375131	-0.158
AT4G15415	RI:4:8817047:8817430-8817564:8818897:+	0.0221833	-0.158
AT1G17850	A3:1:6148196-6148314:6148191-6148314:-	0.00307138	-0.157
AT3G15350	RI:3:5166206:5166341-5166446:5166554:+	0.00553526	-0.157
AT4G03390	RI:4:1493706:1493766-1493867:1493932:-	0.0471504	-0.157
AT2G31580	SE:2:13441837-13441921:13442107-13442193:-	0.0416747	-0.155
AT1G13920	RI:1:4758736:4758835-4758924:4759455:+	0.0444505	-0.154
AT1G28610	SE:1:10054359-10054443:10054510-10054615:-	0.0372869	-0.154
AT1G17940	RI:1:6172464:6172499-6173044:6173218:-	0.00225125	-0.152
AT1G35710	MX:1:13221210-13221379:13221398-13222164:13221210-13222027:13222077-13222164:+	0.044298	-0.152
AT1G68080	RI:1:25518035:25518107-25518205:25518296:+	0.0226965	-0.152
AT1G73960	A5:1:27807753-27807928:27807753-27807945:-	0.000563841	-0.152
AT2G13540	RI:2:5639712:5639782-5640241:5640329:+	0.0280872	-0.152
AT3G28130	A3:3:10467978-10468077:10467978-10468315:+	0.0451969	-0.152
AT4G15570	A3:4:8894674-8895068:8894674-8895078:+	0.0339724	-0.152
AT5G37370	MX:5:14814848-14814978:14815052-14815698:14814848-14815165:14815283-14815698:-	0.0105292	-0.152
AT4G31240	RI:4:15177313:15177730-15177882:15178034:-	0.0167395	-0.149
AT5G15860	RI:5:5179318:5179383-5179473:5179610:-	0.0393023	-0.149
AT5G24310	RI:5:8275475:8275567-8275646:8275688:+	0.0259857	-0.149
AT1G08910	RI:1:2857301:2857352-2857435:2857502:+	0.0154811	-0.148
AT2G30120	RI:2:12861025:12861218-12861336:12861971:-	0.0465191	-0.148
AT2G40860	RI:2:17053568:17053941-17054030:17054125:-	0.042549	-0.148
AT1G04650	RI:1:1298122:1298256-1298471:1298563:-	0.00903244	-0.147
AT3G58720	A5:3:21717697-21717777:21717697-21717785:-	0.0355565	-0.145
AT3G22460	RI:3:7964894:7964945-7965101:7965180:+	0.00294403	-0.143
AT3G54500	RI:3:20175402:20175665-20175782:20176119:-	0.0031966	-0.143
AT4G34140	RI:4:16351770:16351888-16352002:16352079:+	0.00553526	-0.143
AT4G18360	RI:4:10146849:10146949-10147051:10147120:-	0.00422827	-0.142
AT5G43710	A3:5:17553938-17554015:17553927-17554015:-	0.018562	-0.142
AT1G11660	RI:1:3920656:3920911-3921002:3922228:+	0.0273308	-0.14
AT4G33000	A3:4:15926040-15926141:15926040-15926157:+	0.0224145	-0.14
AT5G08430	RI:5:2718564:2718634-2718775:2719093:+	0.00182779	-0.139
AT4G13495	RI:4:7842967:7843138-7843217:7843248:+	0.0113519	-0.13
AT5G06440	RI:5:1966693:1966823-1966960:1967313:-	4.68821e-05	-0.13
AT5G46690	RI:5:18945615:18945995-18946504:18946782:+	0.00423285	-0.13
AT3G26135	RI:3:9557005:9557107-9557190:9557253:-	0.00721492	-0.129
AT3G47160	RI:3:17360995:17361145-17361631:17361668:-	0.00180665	-0.128
AT1G12370	RI:1:4207243:4207279-4207368:4207435:-	0.03562	-0.125
AT1G60900	A3:1:22425296-22425924:22425296-22425927:+	0.0483411	-0.125
AT1G68890	A3:1:25900153-25900275:25900153-25900324:+	0.00025339	-0.124
AT5G12120	RI:5:3916048:3918108-3918543:3918659:-	0.00371235	-0.124
AT5G20490	MX:5:6934189-6934274:6934370-6934496:6934189-6934371:6934410-6934496:-	0.0465199	-0.124
AT1G72360	RI:1:27241807:27242090-27242176:27242827:+	0.0067882	-0.123
AT3G59690	RI:3:22048754:22049472-22049552:22050226:+	0.00105926	-0.122
AT1G11592	RI:1:3895935:3896024-3896212:3896261:-	0.0476156	-0.121
AT1G50630	RI:1:18751456:18751790-18751875:18752214:-	0.0417572	-0.121
AT4G02075	RI:4:913334:914127-914247:914324:-	0.0393023	-0.121
AT4G15540	RI:4:8873820:8873848-8873934:8874348:+	0.0182805	-0.12
AT5G49470	RI:5:20066983:20067064-20067448:20067542:+	0.0479582	-0.12
AT4G33000	RI:4:15925960:15926040-15926157:15926253:+	0.00468046	-0.118
AT3G51980	RI:3:19285572:19286023-19286121:19286306:-	0.0246116	-0.117
AT5G37370	RI:5:14814768:14814848-14814978:14815052:-	0.0110529	-0.117
AT3G25840	A5:3:9454934-9455027:9454934-9455084:-	0.00927629	-0.116
AT5G65440	RI:5:26153690:26153795-26153898:26154169:+	0.02072	-0.116
AT3G02660	A5:3:571806-572014:571806-572142:-	0.0439158	-0.115
AT3G56080	RI:3:20810309:20810709-20810795:20810989:-	0.0206619	-0.115
AT5G52280	RI:5:21227520:21227593-21227696:21227733:+	0.0132554	-0.115
AT2G04100	RI:2:1376694:1377082-1377155:1377360:-	0.0329233	-0.114
AT5G40270	RI:5:16093822:16093837-16093931:16094022:-	0.00611704	-0.114
AT1G08400	RI:1:2645389:2645466-2645539:2645628:-	0.0221833	-0.113
AT5G19840	SE:5:6707076-6707401:6707512-6707609:+	0.0229387	-0.113
AT4G12460	RI:4:7395342:7395551-7395681:7395788:+	0.0237017	-0.11
AT5G04090	RI:5:1106879:1107050-1107276:1107381:-	0.00423285	-0.108
AT1G16590	RI:1:5674160:5674272-5674362:5674551:+	0.0417572	-0.107
AT3G06290	A5:3:1906362-1906534:1906362-1906547:-	0.0360871	-0.107
AT5G42770	RI:5:17153563:17153632-17153705:17153796:+	0.00125341	-0.107
AT1G64385	RI:1:23900035:23900184-23900275:23900368:+	0.0156129	-0.106
AT2G31340	RI:2:13363550:13363635-13363737:13363756:+	0.0246015	-0.106
AT2G39090	RI:2:16314084:16314128-16314205:16314405:-	0.00186938	-0.106
AT3G49120	MX:3:18208049-18208828:18208994-18209572:18208049-18209312:18209440-18209572:+	0.0105292	-0.106
AT2G40670	RI:2:16970514:16970587-16970685:16970762:+	0.000663123	-0.105
AT1G07705	SE:1:2383743-2384126:2384214-2384313:+	0.0299604	-0.102
AT3G27870	RI:3:10334414:10334605-10334677:10335490:+	0.00786378	-0.102
AT3G54820	RI:3:20302538:20302833-20303389:20303529:+	0.00468433	-0.102
AT4G30560	RI:4:14928877:14929484-14929614:14929717:-	0.034919	-0.102
AT5G51410	RI:5:20880704:20881064-20881144:20881213:-	0.0273205	-0.102
AT1G31070	RI:1:11086828:11086897-11086979:11087018:+	0.00231762	-0.101
AT1G54217	RI:1:20244996:20245059-20245401:20245527:-	0.0140978	-0.1
AT1G60200	RI:1:22203493:22203749-22203879:22204553:-	0.0302631	-0.1
AT2G01120	RI:2:87666:87694-87761:87904:+	0.0410787	-0.1
AT2G31580	SE:2:13441837-13441938:13442107-13442193:-	0.0432012	-0.1
AT3G02300	RI:3:462615:462786-462874:462954:+	0.0298166	-0.099
AT2G21520	RI:2:9215916:9215989-9216220:9216623:+	0.0196652	-0.098
AT2G44240	RI:2:18290219:18290305-18290373:18290600:+	0.0094476	-0.098
AT5G66470	RI:5:26541562:26541752-26541925:26542072:-	0.010161	-0.098
AT5G26180	RI:5:9152351:9152675-9152816:9153503:+	0.0417572	-0.097
AT5G55896	A3:5:22631438-22632426:22627853-22632426:-	0.039643	-0.097
AT1G02860	RI:1:636081:636359-636592:636729:+	0.0268942	-0.096
AT1G09920	SE:1:3225441-3225994:3226123-3226817:-	0.0281188	-0.096
AT1G30910	RI:1:11001708:11001884-11001984:11002072:+	0.00224446	-0.095
AT5G14420	RI:5:4649686:4649940-4650025:4650109:-	0.0156129	-0.094
AT3G19440	RI:3:6741611:6741651-6741738:6741818:+	0.0411969	-0.093
AT4G29860	RI:4:14603926:14603995-14604089:14604171:-	0.00230282	-0.093
AT5G37370	MX:5:14814848-14814978:14815052-14815698:14814848-14815172:14815545-14815698:-	0.0450967	-0.092
AT5G38360	RI:5:15333074:15333118-15333242:15333625:-	0.02072	-0.092
AT5G44250	RI:5:17824437:17824578-17824720:17824910:-	0.0124623	-0.092
AT4G36730	A3:4:17310679-17310758:17310673-17310758:-	0.0429581	-0.091
AT2G17320	A5:2:7533617-7533688:7533617-7533713:-	0.0169948	-0.09
AT1G34340	RI:1:12532587:12532661-12532780:12532828:+	0.0410787	-0.089
AT4G13810	RI:4:8004999:8006270-8006380:8006569:-	0.00295093	-0.089
AT4G22950	RI:4:12023824:12024098-12024196:12024237:-	0.0154811	-0.089
AT5G14260	SE:5:4603877-4603953:4604028-4604248:+	0.015472	-0.089
AT5G13590	RI:5:4378630:4378725-4379192:4379356:-	0.0369233	-0.088
AT1G76260	RI:1:28612603:28612676-28612759:28612812:+	0.0175821	-0.087
AT3G58580	RI:3:21661954:21661993-21662091:21662177:-	0.00185798	-0.087
AT4G26190	RI:4:13263657:13265085-13265428:13266322:-	0.0179559	-0.087
AT2G21520	A3:2:9215989-9216208:9215989-9216220:+	0.0267411	-0.085
AT3G01100	RI:3:37667:37816-37893:38217:-	0.0425972	-0.085
AT3G16060	A3:3:5448052-5448446:5448052-5448449:+	0.030242	-0.085
AT3G17920	RI:3:6140789:6140862-6140963:6141036:+	0.0263346	-0.085
AT5G16190	RI:5:5284175:5284374-5284624:5284737:-	0.0346476	-0.085
AT5G26220	RI:5:9162969:9163335-9163425:9163576:-	0.030897	-0.085
AT1G03550	RI:1:887015:887258-887368:887430:-	0.0169997	-0.084
AT3G02600	A3:3:551584-552928:551584-552931:+	0.0455805	-0.084
AT1G03090	A3:1:741207-741446:741207-741509:+	0.0381038	-0.083
AT1G45249	RI:1:17165122:17165494-17165601:17165630:-	0.0308183	-0.082
AT5G08430	A3:5:2718634-2718762:2718634-2718775:+	0.0248436	-0.082
AT1G15020	A3:1:5175286-5175464:5175281-5175464:-	0.030242	-0.081
AT1G78490	RI:1:29529959:29530065-29530167:29530669:+	0.00588218	-0.081
AT3G13040	RI:3:4172952:4173024-4173139:4173175:-	0.000510989	-0.08
AT5G20380	A3:5:6888944-6889056:6888939-6889056:-	0.0267411	-0.08
AT3G28970	RI:3:10988490:10988514-10988605:10988721:-	0.0200926	-0.079
AT4G30780	RI:4:14991493:14991599-14991690:14991987:+	0.0385951	-0.079
AT5G01240	RI:5:100634:100891-101269:101835:+	0.00295093	-0.078
AT1G30470	RI:1:10780167:10780270-10780688:10780774:+	0.0189142	-0.077
AT1G34180	RI:1:12449969:12450539-12450762:12451287:+	0.0140978	-0.077
AT2G28310	RI:2:12086275:12086379-12086477:12086560:+	0.00739945	-0.077
AT5G05930	RI:5:1781758:1781832-1782018:1782129:-	0.0266907	-0.077
AT5G18100	RI:5:5987187:5987314-5987410:5987511:+	0.0393023	-0.076
AT3G24090	RI:3:8699637:8699801-8700073:8700218:-	0.0425972	-0.075
AT5G20950	A3:5:7110819-7111196:7110797-7111196:-	0.0274424	-0.075
AT1G49040	RI:1:18144904:18144962-18145032:18145148:-	0.000751073	-0.074
AT1G78770	RI:1:29620981:29621016-29621169:29621447:+	0.00903244	-0.074
AT4G34840	RI:4:16606433:16606496-16606564:16606655:+	0.030897	-0.074
AT1G15060	RI:1:5185609:5186283-5186415:5186492:-	0.00382252	-0.073
AT3G46130	RI:3:16945230:16945550-16945621:16945750:+	0.0466839	-0.073
AT5G11700	A3:5:3769820-3770282:3769815-3770282:-	0.030242	-0.073
AT1G20950	RI:1:7299880:7299963-7300045:7300094:-	0.000145119	-0.072
AT1G35710	MX:1:13221210-13221379:13221398-13222164:13221210-13221849:13221910-13222164:+	0.044298	-0.072
AT4G04955	A3:4:2522680-2522771:2522632-2522771:-	0.0155916	-0.072
AT5G44240	RI:5:17819487:17819584-17819685:17819827:+	0.0173024	-0.072
AT3G14120	RI:3:4681894:4681951-4682035:4682123:+	0.038148	-0.071
AT4G04955	A3:4:2522695-2522771:2522632-2522771:-	0.0180793	-0.07
AT1G53110	RI:1:19790213:19790715-19790793:19791023:+	0.0252647	-0.067
AT2G32960	RI:2:13990212:13990289-13990389:13990432:+	0.028606	-0.067
AT3G10330	RI:3:3200971:3201101-3201174:3201262:+	0.0404912	-0.067
AT5G16690	RI:5:5479437:5479616-5479773:5480067:+	0.049941	-0.067
AT2G04360	RI:2:1520013:1520111-1520235:1520394:-	0.049941	-0.066
AT2G39280	A3:2:16402840-16402986:16402829-16402986:-	0.0224145	-0.066
AT2G06990	A5:2:2899062-2899180:2899050-2899180:+	0.0399076	-0.065
AT2G18290	A3:2:7949675-7949757:7949648-7949757:-	0.0124839	-0.065
AT5G44250	A5:5:17824578-17824671:17824578-17824720:-	0.0439158	-0.064
AT5G63120	RI:5:25320715:25320869-25320954:25321936:-	0.02072	-0.064
AT3G08860	RI:3:2697855:2697998-2698230:2698400:-	0.0284464	-0.063
AT4G27860	RI:4:13875663:13875724-13875794:13876528:+	0.0282038	-0.063
AT1G20540	RI:1:7114835:7114908-7114990:7115052:+	0.0119728	-0.062
AT3G17860	A5:3:6120365-6121129:6120052-6121129:+	0.000255624	-0.062
AT4G17150	A3:4:9640065-9640143:9640065-9640162:+	0.0498646	-0.062
AT5G14260	SE:5:4603877-4603953:4604127-4604248:+	0.0162764	-0.062
AT5G64000	A3:5:25617863-25617961:25617863-25617966:+	0.0373699	-0.062
AT1G02080	RI:1:381933:382040-382127:382171:+	0.0397876	-0.061
AT1G56550	RI:1:21185592:21185935-21186033:21186241:-	0.0143205	-0.061
AT1G62540	RI:1:23154274:23154352-23154453:23154588:+	0.0297178	-0.061
AT1G76590	RI:1:28740691:28740877-28740972:28741181:+	0.0318766	-0.061
AT4G36480	RI:4:17220320:17220415-17220508:17220649:+	0.0425972	-0.061
AT1G06670	RI:1:2042239:2042313-2042424:2042482:+	0.0360023	-0.06
AT2G40550	RI:2:16936942:16937144-16937234:16937369:+	0.0295316	-0.059
AT4G24810	RI:4:12787164:12787317-12787486:12787554:-	0.024556	-0.059
AT5G18650	RI:5:6219930:6220002-6220089:6220130:+	0.000781088	-0.059
AT5G51700	RI:5:21002322:21002324-21003036:21003205:-	0.0140297	-0.059
AT1G28100	RI:1:9803771:9804026-9804167:9804394:+	0.0175821	-0.058
AT2G29630	RI:2:12669755:12669834-12669987:12671055:+	0.000171655	-0.057
AT2G39550	RI:2:16502659:16502714-16502807:16502878:+	0.00151306	-0.057
AT1G62540	RI:1:23151794:23152413-23153477:23153547:+	0.0217463	-0.056
AT5G05140	RI:5:1522008:1522089-1522179:1522667:+	0.0163879	-0.056
AT3G58180	A5:3:21544830-21544922:21544829-21544922:+	0.0366879	-0.055
AT4G39460	A5:4:18357925-18358052:18357925-18358056:-	0.0160843	-0.055
AT5G14250	RI:5:4598565:4598811-4598948:4599005:+	0.00614178	-0.055
AT2G43330	RI:2:18001502:18001572-18001657:18001992:+	0.0196652	-0.054
AT5G19460	RI:5:6563534:6563598-6563728:6563917:+	0.0313073	-0.053
AT5G44785	A3:5:18072311-18072426:18072297-18072426:-	0.0390896	-0.053
AT4G26860	RI:4:13503909:13503996-13504101:13504292:-	0.0244296	-0.052
AT4G28860	A5:4:14247701-14247786:14247647-14247786:+	0.0125849	-0.052
AT3G09250	A3:3:2839626-2839738:2839626-2839741:+	0.0267411	-0.051
AT3G21350	RI:3:7517683:7517717-7517825:7517894:+	0.00297916	-0.051
AT5G47080	RI:5:19124612:19125099-19125269:19125434:-	0.0273663	-0.05
AT1G31070	RI:1:11086287:11086326-11086435:11086527:+	0.0151605	0.05
AT1G32230	A3:1:11614906-11614983:11614906-11615232:+	0.0267411	0.05
AT2G17840	RI:2:7755605:7756100-7756198:7756282:-	3.12062e-06	0.05
AT2G37770	RI:2:15835875:15836150-15836224:15836472:+	0.00502886	0.05
AT4G26600	RI:4:13422556:13422635-13422714:13423740:+	0.00878906	0.05
AT5G02940	RI:5:684484:684772-684842:684952:-	0.0107076	0.05
AT5G18310	RI:5:6061298:6061767-6062150:6062404:+	0.00156746	0.05
AT1G01860	RI:1:305038:305090-305174:305258:-	0.0351144	0.051
AT1G52410	RI:1:19523178:19523228-19523310:19523357:+	0.0286467	0.051
AT3G28690	RI:3:10754808:10755619-10755910:10756235:+	0.0497325	0.051
AT4G22530	RI:4:11859004:11859882-11859980:11860208:-	0.0200926	0.051
AT5G43130	RI:5:17317121:17317208-17317374:17317498:-	0.0331803	0.051
AT1G02850	RI:1:631603:631858-631928:632043:+	0.049941	0.052
AT1G03290	RI:1:807592:807631-807951:808017:+	0.0358038	0.052
AT2G21660	RI:2:9265716:9265893-9266203:9266393:-	1.04317e-11	0.052
AT3G62750	RI:3:23216169:23216194-23216268:23216355:+	0.0040356	0.052
AT2G21280	RI:2:9110830:9110900-9110990:9111068:-	0.000546277	0.053
AT3G11820	RI:3:3729305:3730006-3730295:3730848:-	0.00837347	0.053
AT3G24200	RI:3:8749083:8749256-8749663:8749714:-	0.00188438	0.053
AT3G53540	RI:3:19850598:19850753-19850923:19850968:-	0.0248908	0.053
AT3G55400	RI:3:20536084:20536212-20536326:20536481:-	0.0420687	0.053
AT5G59670	A3:5:24043409-24043486:24043409-24043512:+	0.0130514	0.053
AT1G31190	RI:1:11145788:11145842-11145943:11146000:+	0.00548636	0.054
AT1G64710	RI:1:24045562:24045641-24045723:24045798:+	6.48049e-07	0.054
AT2G01060	RI:2:74509:74585-74785:74907:-	0.00151306	0.054
AT2G37940	RI:2:15878839:15878894-15878992:15879038:+	0.00169315	0.054
AT2G41100	RI:2:17138107:17138206-17138307:17138573:+	0.000187988	0.054
AT3G21580	RI:3:7602253:7602317-7602386:7602461:-	0.0370983	0.054
AT5G54170	RI:5:21985635:21985716-21985987:21986070:-	0.0094476	0.054
AT5G23510	RI:5:7927457:7927578-7927663:7927705:+	0.00725509	0.055
AT1G48430	RI:1:17904231:17904292-17904408:17904477:-	0.0110529	0.056
AT2G19940	RI:2:8615542:8615668-8615768:8616018:+	0.030897	0.056
AT2G31800	RI:2:13521788:13521821-13521923:13521985:-	0.0346476	0.056
AT1G09932	RI:1:3230450:3230800-3230881:3230922:-	0.00296522	0.057
AT1G58180	RI:1:21537577:21538198-21538299:21538401:-	0.0261508	0.057
AT1G63940	RI:1:23732815:23732903-23732991:23733053:+	0.00125341	0.057
AT2G14285	RI:2:6053098:6053135-6053488:6053580:-	0.00802665	0.057
AT3G11620	RI:3:3670689:3670748-3670878:3670914:-	0.034919	0.057
AT4G33050	RI:4:15945750:15945838-15945953:15946018:-	0.00262685	0.057
AT5G23510	RI:5:7927790:7927881-7928070:7928118:+	0.00827545	0.057
AT1G14570	RI:1:4985738:4985815-4986173:4986241:+	0.0318765	0.058
AT2G25930	SE:2:11060836-11061299:11061473-11062017:+	0.0219835	0.058
AT3G16850	RI:3:5749775:5749895-5749979:5750224:+	0.0287073	0.058
AT4G04320	RI:4:2116113:2116185-2116268:2116336:+	0.0282038	0.058
AT4G11110	RI:4:6771605:6771904-6772160:6773629:+	0.00926814	0.058
AT5G02940	RI:5:686588:686664-686748:686895:-	0.00588218	0.058
AT1G27680	RI:1:9632745:9632837-9632914:9632997:+	0.0359876	0.059
AT3G01540	SE:3:214789-214923:215134-215401:-	7.51392e-07	0.059
AT3G61080	RI:3:22607983:22608071-22608166:22608284:+	0.0045751	0.059
AT5G54730	RI:5:22236625:22236895-22237299:22237341:-	0.0444505	0.059
AT1G33980	RI:1:12352614:12352937-12353021:12353141:+	0.0152824	0.06
AT1G51800	RI:1:19216139:19216219-19216324:19216747:+	0.000341082	0.06
AT5G49950	A5:5:20320572-20321145:20320572-20321149:-	0.00796166	0.06
AT1G19715	RI:1:6816702:6817233-6817324:6817548:-	0.0415747	0.061
AT1G51800	RI:1:19214354:19214507-19214579:19214959:+	0.000187988	0.061
AT3G02070	RI:3:362745:362829-362946:363002:+	0.0165737	0.061
AT5G54170	RI:5:21985635:21985828-21985987:21986070:-	0.0444744	0.061
AT1G15030	RI:1:5179228:5179293-5179379:5179470:+	0.010018	0.062
AT4G00170	RI:4:70933:71010-71099:71114:-	0.0247499	0.062
AT5G51220	RI:5:20821721:20821781-20821924:20822048:-	0.0435454	0.062
AT3G01850	RI:3:300954:301051-301119:301170:-	0.0237533	0.063
AT4G23460	RI:4:12246085:12246148-12246223:12246434:-	0.0417572	0.063
AT1G03950	RI:1:1012335:1012439-1012509:1012550:-	0.0393023	0.064
AT3G01540	SE:3:214789-214883:215134-215401:-	3.68918e-08	0.064
AT2G17480	RI:2:7592607:7592667-7592755:7592785:-	0.0317082	0.065
AT3G06500	SE:3:2013058-2013319:2013554-2013820:+	0.00130051	0.065
AT3G10640	RI:3:3324459:3324610-3324837:3325046:-	0.00504629	0.065
AT3G05520	RI:3:1600898:1600929-1601027:1601130:+	0.00232205	0.066
AT3G06500	SE:3:2013058-2013384:2013429-2013820:+	0.032799	0.066
AT3G15080	SE:3:5074405-5074505:5074574-5074674:+	0.046084	0.066
AT3G59060	RI:3:21829825:21829902-21830182:21830507:-	0.0259651	0.066
AT4G05050	A3:4:2589169-2589295:2588960-2589295:-	1.42807e-09	0.066
AT4G05050	A3:4:2589194-2589295:2588960-2589295:-	1.83918e-09	0.066
AT5G13750	RI:5:4440806:4440892-4441034:4441077:+	0.0261508	0.066
AT1G21380	RI:1:7486807:7486866-7486949:7487030:-	0.00786378	0.067
AT2G36070	RI:2:15145865:15145932-15146007:15146075:-	0.00224446	0.067
AT3G60140	RI:3:22217701:22217763-22217882:22217937:+	0.00740412	0.067
AT4G14400	RI:4:8296213:8296962-8297091:8297623:+	0.000147976	0.067
AT4G33050	RI:4:15945953:15946018-15946124:15946238:-	0.0047945	0.067
AT5G13560	RI:5:4363540:4363606-4363980:4364056:-	0.00815259	0.067
AT5G13980	RI:5:4513842:4513889-4513957:4514025:+	8.29074e-06	0.067
AT2G32900	A3:2:13955909-13956042:13955909-13956046:+	0.030242	0.068
AT2G44280	RI:2:18303752:18303985-18304130:18304284:-	0.0443193	0.068
AT3G59350	RI:3:21933600:21934251-21934337:21934469:+	1.3783e-06	0.068
AT4G39270	RI:4:18276575:18278768-18278868:18279845:+	0.0477415	0.068
AT5G06050	RI:5:1822127:1822286-1822499:1822756:+	0.0140978	0.068
AT5G06120	RI:5:1852136:1852237-1852336:1852374:+	0.0240047	0.068
AT5G23510	RI:5:7928902:7928947-7929061:7929338:+	0.00509555	0.068
AT3G02070	RI:3:362946:363002-363086:363429:+	0.0178544	0.069
AT3G06500	SE:3:2013058-2013319:2013429-2013820:+	0.0235927	0.069
AT3G20250	RI:3:7060441:7060582-7060700:7061976:-	0.049941	0.069
AT4G20380	RI:4:11005834:11005973-11006074:11006145:+	0.0346932	0.069
AT5G43910	RI:5:17669354:17669406-17669497:17669584:-	0.043297	0.069
AT5G52760	RI:5:21386727:21386930-21387084:21387159:+	0.0190121	0.069
AT2G41100	RI:2:17137968:17138040-17138107:17138206:+	0.0124015	0.07
AT3G57630	A5:3:21343119-21343429:21343119-21343546:-	0.0288328	0.07
AT2G23420	RI:2:9972718:9972793-9972890:9972965:+	0.00266663	0.071
AT3G22430	SE:3:7954323-7956137:7956444-7957250:+	0.0400889	0.071
AT3G61080	RI:3:22608582:22608658-22608737:22609099:+	0.00256676	0.071
AT1G13160	RI:1:4486585:4486657-4486738:4486812:+	0.0146446	0.072
AT2G25930	SE:2:11060836-11061241:11061473-11062017:+	0.0257044	0.072
AT3G22260	RI:3:7870892:7870930-7871035:7871134:+	0.0300557	0.072
AT4G38800	RI:4:18113642:18113729-18113809:18113883:-	0.0331354	0.073
AT3G22190	A3:3:7833331-7833429:7833325-7833429:-	0.030242	0.074
AT1G01560	RI:1:203267:203599-203760:203943:+	0.00721492	0.075
AT2G15860	RI:2:6908725:6908925-6909079:6909429:-	0.00697474	0.075
AT3G59660	RI:3:22037892:22037989-22038073:22038119:-	0.0259651	0.075
AT4G02200	RI:4:974086:974159-974310:974692:+	0.0444505	0.075
AT5G15730	RI:5:5130503:5130634-5131212:5131603:+	0.00423285	0.075
AT5G57160	RI:5:23158159:23158200-23158307:23158402:-	0.0146305	0.075
AT1G08450	RI:1:2669648:2669726-2669822:2669892:-	0.0220747	0.076
AT1G63770	SE:1:23663863-23664166:23664262-23664614:-	0.0298838	0.076
AT1G65790	RI:1:24471127:24471337-24471423:24471660:+	0.0346932	0.076
AT3G13080	RI:3:4195770:4196128-4196217:4196520:-	0.000140948	0.076
AT4G23140	RI:4:12123148:12123385-12123477:12123627:+	7.38314e-05	0.076
AT5G23520	RI:5:7930533:7931388-7931635:7931793:-	0.0329233	0.076
AT1G25220	RI:1:8837847:8837946-8838062:8838083:-	0.000166875	0.077
AT1G74440	RI:1:27979197:27979336-27979416:27979487:-	0.0346236	0.077
AT1G63770	SE:1:23663863-23664166:23664272-23664614:-	0.0281188	0.078
AT2G25930	SE:2:11060836-11061636:11061856-11062017:+	0.0360887	0.078
AT3G01380	A3:3:147189-147446:147179-147446:-	0.0483411	0.078
AT1G17440	RI:1:5984680:5984715-5984855:5984914:-	0.0417572	0.079
AT3G57550	RI:3:21306723:21307018-21307232:21307271:+	0.0214598	0.079
AT4G10960	RI:4:6717408:6717448-6717576:6717625:-	0.0158584	0.079
AT5G63050	SE:5:25292653-25293066:25293135-25293303:+	0.032799	0.079
AT1G66750	RI:1:24894963:24895261-24895337:24895445:+	0.0175821	0.08
AT2G32880	RI:2:13948750:13949125-13949241:13949407:-	0.00468433	0.08
AT3G01540	A5:3:214789-214923:214789-215401:-	2.24676e-08	0.08
AT3G07610	RI:3:2432217:2432321-2432397:2432455:+	0.0211673	0.08
AT3G15770	RI:3:5341012:5341078-5341163:5341339:+	0.0253598	0.08
AT3G52050	RI:3:19307082:19307135-19307795:19307922:+	0.0359775	0.08
AT4G16860	RI:4:9488466:9489255-9489372:9489851:-	0.024547	0.081
AT1G20510	RI:1:7103943:7104010-7104419:7104564:-	0.000683178	0.082
AT2G24850	RI:2:10583674:10583761-10583841:10583900:-	0	0.082
AT3G01540	A5:3:214789-214883:214789-215401:-	7.27751e-09	0.082
AT3G47560	RI:3:17526287:17526408-17526490:17526572:-	0.0261146	0.082
AT4G35020	RI:4:16673963:16674026-16674125:16674189:+	0.0362778	0.082
AT5G40870	A5:5:16377516-16377653:16377501-16377653:+	0.00913739	0.082
AT1G77470	RI:1:29113216:29113375-29113478:29113948:-	0.0175821	0.083
AT2G24120	RI:2:10250906:10251196-10251290:10251340:-	0.0422659	0.083
AT4G01130	RI:4:487362:487632-487751:488226:+	0.00348223	0.083
AT5G01950	RI:5:367434:367520-367615:367646:-	0.000103165	0.083
AT5G06770	SE:5:2091519-2091972:2092013-2092106:-	0.0457182	0.083
AT5G35170	A5:5:13421124-13421489:13421063-13421489:+	0.00635818	0.083
AT1G01650	RI:1:236673:236784-236865:237023:-	0.00125341	0.084
AT1G50410	RI:1:18672182:18672918-18672997:18673523:+	0.00297916	0.084
AT2G18860	RI:2:8164742:8165332-8165404:8165503:+	0.0369003	0.084
AT2G30990	RI:2:13188796:13189762-13190323:13190458:-	0.0467029	0.084
AT3G06500	SE:3:2013058-2013314:2013554-2013820:+	0.00194968	0.084
AT5G02940	A3:5:687285-687391:687280-687391:-	0.0224145	0.084
AT5G14700	RI:5:4741275:4741472-4742642:4742823:-	0.0382106	0.084
AT1G03080	RI:1:737233:737437-737562:737624:-	0.000481187	0.085
AT1G60600	RI:1:22325107:22325221-22325307:22325345:-	6.95585e-05	0.085
AT1G62600	RI:1:23180743:23180878-23180971:23181144:+	0.0101483	0.085
AT2G46340	RI:2:19023071:19023087-19023221:19023388:-	0.0112908	0.085
AT5G13370	RI:5:4287721:4287861-4287999:4288663:+	0.000334542	0.085
AT1G25375	RI:1:8902740:8902887-8902960:8903257:-	0.000697722	0.086
AT1G56180	A3:1:21026659-21026731:21026649-21026731:-	0.0433821	0.086
AT1G75220	RI:1:28229805:28229898-28229977:28230042:-	0.00838746	0.086
AT4G04570	RI:4:2292081:2292219-2292433:2292950:+	0.00684533	0.086
AT4G08500	A3:4:5405929-5406005:5405831-5406005:-	0.0357246	0.086
AT4G10970	RI:4:6720102:6720156-6721247:6721386:-	0.0155837	0.086
AT4G12720	RI:4:7487826:7487859-7488005:7488070:+	0.00100505	0.086
AT5G58720	RI:5:23719702:23720269-23720390:23720496:-	0.00926814	0.086
AT2G29390	RI:2:12612003:12612140-12612452:12612500:-	0.0308183	0.087
AT3G03110	RI:3:710442:710580-710665:710733:+	0.0279764	0.087
AT5G65685	RI:5:26275108:26275236-26275329:26275407:-	0.0346932	0.087
AT5G46470	RI:5:18844496:18844801-18844911:18845288:+	0.0302399	0.088
AT5G25440	RI:5:8855561:8856194-8856377:8856595:-	0.0275277	0.09
AT5G37720	RI:5:14982839:14982982-14983793:14984028:-	0.0128522	0.09
AT3G01540	A3:3:215134-215401:214789-215401:-	2.31606e-07	0.091
AT1G33980	RI:1:12353437:12353668-12353735:12353881:+	0.0171745	0.092
AT2G28305	RI:2:12083986:12084129-12084215:12084664:+	0.00423285	0.092
AT3G06500	SE:3:2013058-2013314:2013429-2013820:+	0.0375131	0.092
AT4G23140	RI:4:12122845:12123055-12123148:12123385:+	0.000553604	0.092
AT1G54210	RI:1:20241650:20241718-20241806:20241868:+	0.0198186	0.093
AT1G68980	RI:1:25932955:25933438-25933675:25935030:+	0.0384537	0.093
AT3G07630	RI:3:2436632:2436727-2436821:2436898:+	0.0233486	0.093
AT3G09830	RI:3:3016490:3016804-3017164:3017576:+	3.56279e-05	0.093
AT4G34150	RI:4:16355617:16355688-16356378:16356423:+	0.0147163	0.093
AT5G48970	SE:5:19859041-19859234:19859396-19859530:-	0.0360887	0.093
AT5G49930	RI:5:20311148:20311333-20311426:20311909:-	0.0146446	0.093
AT1G02850	RI:1:632528:632615-632716:632806:+	7.43266e-05	0.094
AT1G32230	RI:1:11614659:11614906-11615232:11615311:+	0.000338646	0.094
AT3G05160	RI:3:1456534:1456596-1456884:1457150:-	0.00702271	0.094
AT1G49050	RI:1:18152262:18152415-18152505:18152596:+	0.00522411	0.095
AT2G04230	RI:2:1446864:1447336-1447424:1447558:-	0.0470655	0.095
AT2G36810	RI:2:15434352:15434426-15434519:15434579:-	0.0100093	0.095
AT3G05160	A5:3:1456596-1456699:1456596-1456884:-	0.00494044	0.095
AT4G12760	RI:4:7505747:7505854-7505930:7506255:+	0.0351894	0.096
AT4G32060	RI:4:15502218:15502301-15502512:15502725:+	0.00347244	0.096
AT1G01560	RI:1:203267:203943-204029:204335:+	0.0219894	0.097
AT1G70740	A3:1:26675274-26675370:26675242-26675370:-	0.0267411	0.097
AT3G58790	RI:3:21745386:21745429-21745735:21746324:-	0.00368867	0.097
AT1G11960	RI:1:4040266:4040499-4040671:4040995:-	0.0268854	0.098
AT1G35350	RI:1:12983407:12983478-12983561:12983581:-	0.0496963	0.098
AT1G47560	A5:1:17467649-17467832:17467630-17467832:+	0.0439158	0.098
AT1G63980	RI:1:23741365:23741401-23741498:23741585:+	0.0211758	0.098
AT1G67080	RI:1:25045623:25045711-25045784:25045912:-	0.00618368	0.098
AT2G30990	RI:2:13188796:13189762-13189833:13190458:-	0.00760417	0.098
AT3G15351	A5:3:5176938-5177026:5176809-5177026:+	0.018775	0.098
AT3G17120	RI:3:5841821:5842067-5842158:5842860:+	0.038148	0.098
AT1G23440	A3:1:8322200-8322311:8322200-8323424:+	0.0274424	0.099
AT1G77800	RI:1:29255544:29255727-29255803:29255891:+	0.049941	0.099
AT3G21160	RI:3:7414766:7414846-7414982:7415083:-	0.00251487	0.099
AT2G24120	RI:2:10250906:10250990-10251126:10251340:-	0.000187988	0.1
AT2G41700	A5:2:17384764-17384994:17384764-17385001:-	0.0152445	0.1
AT5G19620	A3:5:6624217-6624584:6624217-6624592:+	0.00246372	0.1
AT5G38600	RI:5:15457321:15457732-15458117:15458198:+	0.0335965	0.1
AT1G02850	RI:1:631603:631858-632009:632043:+	0.0217463	0.101
AT1G60260	RI:1:22220199:22220451-22220548:22220707:-	0.00696479	0.101
AT4G32060	A5:4:15502446-15502512:15502301-15502512:+	0.00281732	0.101
AT4G35410	RI:4:16833393:16833428-16833540:16833626:+	0.0128522	0.101
AT5G23050	SE:5:7732623-7732891:7732985-7733198:-	0.0155444	0.101
AT2G31955	RI:2:13584819:13584887-13585062:13585253:-	0.00151306	0.102
AT3G12685	RI:3:4029886:4030020-4030100:4030355:-	0.00553526	0.102
AT3G54620	RI:3:20218484:20218536-20218714:20218789:-	0.022772	0.102
AT5G48970	SE:5:19859041-19859290:19859403-19859530:-	0.0238785	0.102
AT1G51800	RI:1:19214579:19214959-19215039:19215517:+	0.00371235	0.103
AT1G58602	MX:1:21763787-21763878:21763921-21765051:21763787-21764033:21764162-21765051:+	0.0123942	0.103
AT2G27110	RI:2:11578252:11580462-11580610:11580817:-	0.0211673	0.103
AT3G12100	RI:3:3855532:3855601-3855726:3855864:-	0.0140297	0.103
AT1G09420	RI:1:3039790:3039824-3039924:3040027:-	0.00276174	0.105
AT2G37840	RI:2:15853931:15854010-15854135:15854207:+	0.0388998	0.105
AT3G01540	RI:3:214520:214789-215401:215469:-	2.63677e-08	0.105
AT1G07650	RI:1:2362907:2362970-2363039:2363101:-	0.00372193	0.106
AT1G29720	RI:1:10396778:10396825-10396932:10396973:-	0.0161451	0.106
AT2G24640	RI:2:10476817:10476901-10476988:10477145:-	0.00372193	0.106
AT2G41100	A5:2:17138306-17138674:17138206-17138674:+	0.00933995	0.106
AT4G38240	RI:4:17934986:17935036-17935141:17935325:-	0.038148	0.106
AT5G49555	RI:5:20108781:20108855-20108930:20108971:-	0.000484984	0.106
AT1G09995	A3:1:3263018-3263351:3262908-3263351:-	0.0476197	0.107
AT3G13340	RI:3:4332878:4332964-4333125:4333259:+	0.0266907	0.107
AT2G25930	A5:2:11061686-11062017:11060836-11062017:+	0.015791	0.108
AT4G17370	RI:4:9706577:9706979-9707060:9707224:+	0.00684533	0.108
AT1G51800	RI:1:19215994:19216065-19216139:19216219:+	1.92656e-06	0.109
AT1G55810	RI:1:20863326:20863419-20863486:20863558:+	0.0285017	0.109
AT2G32000	RI:2:13617867:13618145-13618403:13618482:-	0.0140978	0.109
AT3G10572	RI:3:3304716:3304892-3305055:3305132:+	0.0388998	0.109
AT3G59950	A3:3:22144875-22144943:22144852-22144943:-	0.000615795	0.109
AT5G04480	RI:5:1275047:1275367-1275460:1275631:-	0.0351894	0.109
AT5G44730	RI:5:18046256:18046540-18046834:18046931:-	0.00727856	0.109
AT2G38880	A5:2:16240050-16240139:16239710-16240139:+	0.018775	0.11
AT3G16565	A5:3:5641741-5641836:5641741-5642142:-	0.00314855	0.11
AT2G17340	MX:2:7542536-7542668:7542752-7542880:7542536-7542772:7542796-7542880:-	0.0108346	0.111
AT5G25440	A5:5:8855703-8855966:8855703-8856059:-	0.00243895	0.111
AT5G59670	RI:5:24043338:24043409-24043512:24043578:+	0.00322856	0.111
AT1G07650	RI:1:2363858:2363929-2364093:2364164:-	0.0122141	0.112
AT1G27630	RI:1:9611549:9611876-9612590:9612671:+	0.038148	0.112
AT5G04280	RI:5:1192451:1192571-1192966:1195033:+	0.00813341	0.112
AT3G57530	RI:3:21297148:21297375-21297470:21297637:-	0.00195453	0.113
AT3G58020	RI:3:21479967:21480087-21480320:21480632:+	0.0305172	0.113
AT1G60260	RI:1:22220199:22220446-22220548:22220707:-	0.0468765	0.114
AT1G04080	RI:1:1054485:1054560-1054663:1054806:+	0.00725509	0.115
AT2G35360	RI:2:14889045:14889404-14889694:14890209:-	0.0145143	0.115
AT1G21170	RI:1:7415969:7416154-7416288:7416371:+	0.0161451	0.116
AT1G77220	RI:1:29014558:29014813-29014902:29015147:+	0.00348223	0.116
AT1G78910	RI:1:29666751:29666852-29666929:29667087:+	0.0268317	0.116
AT3G15140	RI:3:5100592:5100672-5100940:5101142:-	4.77021e-05	0.116
AT3G17770	RI:3:6084847:6084912-6085029:6085076:-	0.00028347	0.116
AT5G56240	RI:5:22763415:22763649-22764254:22764587:-	0.02072	0.116
AT5G11950	RI:5:3855539:3855611-3855720:3855750:+	0.0142709	0.117
AT5G35170	RI:5:13420976:13421063-13421489:13421508:+	0.00151306	0.117
AT1G01240	SE:1:100031-100111:100220-100657:+	0.0159726	0.118
AT2G22980	RI:2:9779239:9779384-9779451:9779527:+	0.030897	0.118
AT3G46370	RI:3:17053231:17053287-17053361:17053432:+	0.0396353	0.118
AT1G01710	A3:1:266724-267263:266724-267282:+	0.0224145	0.119
AT1G06590	SE:1:2021405-2021506:2021569-2021777:-	0.0299604	0.119
AT1G60960	RI:1:22446903:22446960-22447046:22447214:-	0.00847732	0.119
AT5G59670	RI:5:24043486:24043583-24043649:24043717:+	0.00264238	0.119
AT5G16980	RI:5:5580293:5580469-5580778:5581311:-	0.0324323	0.12
AT1G13830	RI:1:4739873:4740260-4740339:4740375:-	0.000365755	0.121
AT1G18750	RI:1:6468321:6468336-6468436:6468497:+	0.0252647	0.121
AT2G46500	RI:2:19087215:19088710-19088853:19089229:-	0.00588218	0.121
AT1G21610	RI:1:7574956:7575042-7575193:7575285:+	0.0132554	0.122
AT2G06010	RI:2:2337804:2337956-2338033:2338208:+	0.00363676	0.122
AT2G35650	RI:2:14987229:14987365-14987440:14987939:+	0.00225125	0.122
AT3G03560	A5:3:853894-853987:853894-854119:-	0.0432806	0.122
AT3G09830	RI:3:3016490:3016804-3017143:3017576:+	0.0146446	0.122
AT3G59950	RI:3:22144782:22144852-22144943:22144998:-	0.00198569	0.122
AT1G16260	RI:1:5559579:5560915-5561011:5561088:-	0.049941	0.123
AT1G51270	RI:1:19008189:19008304-19008424:19008582:+	0.0302226	0.123
AT2G20950	RI:2:9004106:9004228-9004308:9004544:+	0.0470451	0.123
AT3G12250	RI:3:3905686:3905901-3906077:3906150:+	0.00845027	0.123
AT4G26300	SE:4:13312270-13312648:13312737-13313020:-	0.0119808	0.123
AT5G05560	RI:5:1650339:1650407-1650488:1650561:+	0.0100093	0.123
AT5G55700	A5:5:22553982-22554102:22553919-22554102:+	0.0390987	0.123
AT5G60410	RI:5:24295134:24295244-24295518:24295598:+	0.0354874	0.123
AT1G77280	RI:1:29034403:29034630-29034713:29034822:-	0.00423285	0.124
AT2G17780	RI:2:7725277:7725373-7725445:7725551:-	0.00376941	0.124
AT3G15351	RI:3:5176719:5176809-5177026:5177293:+	0.0173144	0.124
AT1G74440	RI:1:27979416:27979487-27979576:27979620:-	0.0011295	0.125
AT3G16220	RI:3:5498363:5498428-5498502:5498592:+	0.00283031	0.125
AT5G49840	RI:5:20258755:20258907-20258991:20259299:+	0.0151752	0.125
AT5G64240	RI:5:25696948:25697121-25697190:25697416:+	7.38314e-05	0.125
AT1G13780	RI:1:4724773:4725708-4725797:4725937:+	0.0302226	0.126
AT1G76040	RI:1:28539931:28540058-28540174:28540273:+	6.8981e-05	0.126
AT2G31800	RI:2:13521788:13521828-13521923:13521985:-	0.0229002	0.126
AT3G12100	RI:3:3855532:3855832-3855945:3856033:-	0.0178296	0.127
AT5G06050	RI:5:1820947:1821056-1821142:1821412:+	0.00487381	0.127
AT5G18860	RI:5:6290676:6290879-6290977:6291465:+	0.0253444	0.127
AT3G16800	RI:3:5721274:5721542-5721742:5722029:+	0.0472948	0.128
AT2G41880	RI:2:17476809:17476899-17476995:17477291:+	0.00760414	0.129
AT3G20810	RI:3:7276461:7276670-7277078:7277212:+	0.0454752	0.129
AT3G48360	RI:3:17908972:17909888-17910093:17910235:-	0.0091079	0.129
AT5G43910	RI:5:17667861:17667987-17668074:17668174:-	0.0431728	0.129
AT1G60900	RI:1:22425229:22425296-22425924:22426003:+	0.00166144	0.13
AT2G04865	RI:2:1711596:1711824-1712133:1712238:+	0.00331929	0.13
AT2G40340	A5:2:16849667-16849781:16849667-16850335:-	1.0093e-05	0.13
AT4G15415	RI:4:8817047:8818897-8818972:8819721:+	0.00423285	0.13
AT1G25250	RI:1:8849034:8849599-8849845:8850250:+	0.000733596	0.131
AT5G49710	RI:5:20196405:20196432-20196909:20197007:+	0.0151752	0.132
AT1G77140	RI:1:28985787:28985928-28986033:28986211:+	0.0179695	0.133
AT2G25930	MX:2:11060836-11061299:11061333-11062017:11060836-11061636:11061856-11062017:+	0.0123942	0.133
AT3G03560	A5:3:853894-853995:853894-854119:-	0.0395865	0.133
AT5G11950	A5:5:3855622-3855720:3855611-3855720:+	0.0288686	0.133
AT5G38510	RI:5:15418689:15418859-15419100:15419265:-	0.000140948	0.133
AT1G65040	SE:1:24162882-24162952:24163023-24163237:-	0.0265587	0.134
AT1G78290	RI:1:29457205:29457747-29457815:29458204:-	0.0441948	0.134
AT1G78480	RI:1:29525501:29525701-29526047:29526280:-	0.02341	0.134
AT2G40540	A5:2:16931164-16931413:16930724-16931413:+	0.0277772	0.134
AT4G39260	RI:4:18274315:18274567-18274693:18275079:-	0.00961238	0.134
AT5G13160	RI:5:4177480:4177703-4178290:4178479:+	0.0396353	0.134
AT1G51800	RI:1:19215837:19215908-19215994:19216065:+	1.67426e-08	0.135
AT3G58430	RI:3:21613582:21614181-21614273:21614472:-	0.0213639	0.136
AT5G62480	SE:5:25089170-25089273:25089292-25089374:-	0.00803474	0.136
AT3G49870	RI:3:18493465:18493537-18493646:18493707:-	0.0366227	0.137
AT5G53220	RI:5:21595994:21596154-21596256:21597734:+	0.0174851	0.137
AT1G74440	RI:1:27979576:27979638-27980009:27980404:-	0.000553604	0.138
AT4G17410	RI:4:9717231:9717303-9717383:9717540:+	0.00875157	0.138
AT3G63330	RI:3:23393364:23393438-23393582:23393669:-	0.0411969	0.14
AT5G61910	A3:5:24857513-24857735:24857472-24857735:-	0.0278472	0.14
AT1G14030	RI:1:4806282:4806404-4806520:4806731:-	0.000147976	0.141
AT3G59310	RI:3:21923011:21923062-21923172:21923254:-	0.0420156	0.141
AT2G47060	RI:2:19334102:19334228-19334326:19334579:-	0.049399	0.142
AT5G60750	RI:5:24432086:24432157-24432601:24433360:+	0.0121006	0.142
AT1G48210	RI:1:17798431:17798584-17799328:17799415:+	0.00161683	0.143
AT4G33700	SE:4:16178385-16178488:16178504-16179011:-	0.0495071	0.143
AT1G53510	SE:1:19972807-19972922:19973004-19973144:-	0.0193119	0.144
AT2G47240	RI:2:19394763:19394839-19394969:19395103:+	0.0175821	0.144
AT1G53440	RI:1:19947872:19947943-19948011:19948036:+	0.0217463	0.145
AT1G15110	A5:1:5200607-5200688:5200586-5200688:+	0.0276109	0.146
AT4G11790	RI:4:7091043:7091192-7091331:7091418:+	0.04609	0.146
AT5G15860	A3:5:5180724-5180986:5180719-5180986:-	0.0389585	0.147
AT3G17310	RI:3:5911878:5911904-5912020:5912116:-	0.00423285	0.148
AT3G26100	RI:3:9536859:9537827-9537905:9537956:+	0.0210255	0.149
AT5G57100	RI:5:23107217:23107383-23107500:23107593:-	0.00480757	0.149
AT1G20640	RI:1:7154410:7154549-7154758:7154829:+	0.00725509	0.15
AT1G12750	RI:1:4346453:4346729-4346846:4346918:-	3.46096e-05	0.151
AT3G32940	RI:3:13493129:13493156-13493244:13493288:-	0.0100842	0.153
AT5G49760	RI:5:20218580:20218649-20218748:20218882:+	0.00236499	0.154
AT1G58602	A5:1:21753577-21753884:21753559-21753884:+	0.00796166	0.155
AT5G08710	RI:5:2835271:2835337-2835432:2835483:-	0.00423285	0.155
AT1G60900	A3:1:22425296-22425574:22425296-22425924:+	0.018562	0.156
AT2G41880	RI:2:17476474:17476609-17476684:17476899:+	0.0471534	0.156
AT2G01480	RI:2:218196:218263-218401:218464:+	0.0217463	0.157
AT4G01460	RI:4:621328:621771-621873:622271:+	0.0160742	0.157
AT2G01460	RI:2:210455:210631-210728:210813:+	0.0354309	0.158
AT4G11450	RI:4:6959475:6961251-6961758:6962046:-	0.00107371	0.158
AT4G30410	RI:4:14870984:14871859-14872060:14872267:-	0.0237017	0.158
AT5G24000	RI:5:8110874:8111115-8111447:8111605:-	0.00813341	0.158
AT5G54840	RI:5:22276933:22276994-22277397:22277436:-	0.0128522	0.158
AT5G01230	RI:5:94482:94722-94948:94997:-	0.0420156	0.159
AT4G24350	RI:4:12610008:12610075-12610356:12610526:+	0.00231762	0.16
AT4G24380	RI:4:12612855:12612953-12613035:12613076:+	0.0175821	0.16
AT4G38560	RI:4:18029856:18030302-18030469:18031333:+	0.0246051	0.16
AT3G63420	RI:3:23418008:23418129-23418201:23418245:+	0.0349151	0.161
AT4G16960	RI:4:9544754:9545546-9546019:9546090:-	0.0124015	0.161
AT5G20380	RI:5:6890356:6890440-6890571:6890651:-	0.0388998	0.162
AT3G02290	SE:3:458738-459066:459181-459281:+	8.02241e-05	0.163
AT5G22794	RI:5:7611674:7611775-7612039:7612376:+	0.0393046	0.164
AT5G27730	RI:5:9822309:9822390-9822495:9822638:+	0.00740412	0.164
AT1G27770	RI:1:9673281:9675232-9675309:9675363:-	3.37223e-06	0.165
AT1G46480	RI:1:17236524:17237097-17237174:17237491:-	0.0286467	0.165
AT5G04280	A3:5:1192571-1192953:1192571-1192966:+	0.030242	0.165
AT5G58140	A5:5:23524549-23524723:23524309-23524723:+	0.00975969	0.166
AT1G79020	RI:1:29728467:29728547-29728649:29728983:-	0.00581715	0.169
AT2G03530	A3:2:1071694-1071776:1071694-1071925:+	6.15024e-05	0.169
AT2G06050	RI:2:2361895:2361983-2362127:2362281:-	1.21489e-07	0.169
AT3G01690	RI:3:256537:257040-257319:257355:+	0.00322856	0.169
AT1G11000	RI:1:3672500:3672560-3672637:3672704:-	0.0182805	0.17
AT1G24190	RI:1:8568235:8568261-8568353:8568424:-	0.0193548	0.17
AT1G01710	RI:1:267282:267577-267677:267771:+	0.038135	0.172
AT1G18840	RI:1:6503900:6503950-6504081:6504407:-	0.0444505	0.173
AT2G31865	A3:2:13547382-13547452:13547355-13547452:-	0.0180793	0.173
AT2G43920	A5:2:18190340-18190429:18190340-18190561:-	0.000547591	0.173
AT4G10430	RI:4:6455326:6455374-6455486:6455557:-	0.0495268	0.173
AT1G60200	SE:1:22203749-22203879:22204553-22204827:-	0.00410206	0.175
AT5G20220	RI:5:6824816:6824908-6825008:6825110:+	0.0331577	0.175
AT1G09932	RI:1:3231544:3231811-3232017:3232137:-	0.000192175	0.176
AT4G01540	RI:4:670483:670695-670802:670951:-	0.0311542	0.176
AT4G35790	A3:4:16956834-16956952:16956821-16956952:-	0.0341081	0.176
AT5G55560	RI:5:22506302:22506883-22506986:22507501:-	0.0152501	0.176
AT2G03530	RI:2:1071594:1071694-1071925:1072187:+	8.09002e-06	0.177
AT3G45290	RI:3:16620338:16620511-16620586:16620621:+	0.00020344	0.177
AT2G47490	RI:2:19487894:19487981-19488079:19488127:+	0.0178634	0.178
AT3G06500	A5:3:2013429-2013820:2013058-2013820:+	5.26487e-07	0.178
AT2G41050	RI:2:17123190:17123471-17123559:17123649:-	0.0217561	0.179
AT1G60200	RI:1:22203493:22203749-22204827:22205400:-	0.00291735	0.18
AT5G20990	RI:5:7130956:7131083-7131157:7131347:-	0.0217522	0.18
AT1G09932	RI:1:3231544:3231632-3231737:3231811:-	0.00231071	0.182
AT3G16030	RI:3:5441659:5441869-5441936:5442406:+	0.0359452	0.182
AT3G45290	RI:3:16619898:16619986-16620063:16620112:+	0.000334542	0.182
AT5G06670	RI:5:2049180:2049227-2049393:2049443:-	0.00843106	0.182
AT3G58430	RI:3:21615069:21615119-21615205:21615500:-	0.0349151	0.184
AT5G15630	RI:5:5084971:5085050-5085141:5085597:+	0.019596	0.184
AT3G06500	RI:3:2012079:2013058-2013820:2013985:+	4.29381e-08	0.186
AT3G24630	RI:3:8988398:8990077-8990172:8990846:+	0.0165737	0.187
AT3G26670	RI:3:9800470:9800684-9800815:9801142:-	0.00283031	0.187
AT4G17910	RI:4:9953732:9953795-9953904:9953979:-	0.0404912	0.187
AT5G22950	RI:5:7681305:7681491-7681749:7681817:+	0.00969377	0.187
AT1G60200	A3:1:22204553-22204827:22203749-22204827:-	0.00528488	0.189
AT2G25590	A3:2:10892352-10892441:10892352-10892601:+	0.0199704	0.189
AT3G08840	RI:3:2681949:2682193-2682620:2682856:-	0.0197485	0.189
AT1G51270	RI:1:19007510:19007628-19007826:19007896:+	0.00250473	0.19
AT5G25440	RI:5:8855561:8855703-8856059:8856194:-	3.58054e-06	0.19
AT2G14260	RI:2:6042122:6042223-6042351:6042487:-	0.0094476	0.191
AT2G29390	A5:2:12612140-12612294:12612140-12612452:-	0.0355565	0.191
AT1G34630	RI:1:12686828:12686908-12687002:12687068:+	0.00698967	0.192
AT5G44750	RI:5:18056514:18056585-18056668:18056754:+	0.0161451	0.194
AT2G14255	RI:2:6037282:6037422-6037584:6037696:+	0.0118612	0.196
AT1G17380	RI:1:5956497:5956587-5956893:5957511:-	0.00697474	0.197
AT1G65950	RI:1:24549884:24549961-24550057:24550131:-	0.00684533	0.199
AT3G63520	A5:3:23454038-23454209:23454034-23454209:+	0.00352825	0.203
AT2G22730	RI:2:9662056:9662117-9662200:9662274:+	0.0465191	0.204
AT3G45750	RI:3:16795237:16795343-16795597:16795642:-	0.0240092	0.206
AT4G16960	A3:4:9545662-9546019:9545546-9546019:-	0.00351663	0.206
AT4G25230	RI:4:12923846:12924044-12924373:12924682:+	0.00278399	0.206
AT5G66030	RI:5:26406087:26406114-26406265:26406384:-	0.00303238	0.206
AT1G34065	RI:1:12399993:12400083-12400185:12400261:-	0.0181119	0.208
AT3G21240	RI:3:7454721:7454823-7454931:7455343:-	0.00614178	0.21
AT3G50140	RI:3:18592305:18592896-18593251:18593774:-	0.028447	0.21
AT1G10657	RI:1:3531265:3531342-3531479:3531998:+	0.0471534	0.213
AT2G20250	RI:2:8735146:8735203-8735280:8735378:-	0.0284265	0.213
AT5G64180	RI:5:25677782:25677938-25678064:25678357:+	0.025449	0.213
AT3G05685	RI:3:1673775:1673989-1674079:1674244:-	0.00581715	0.214
AT4G03115	RI:4:1383687:1383835-1383915:1383964:-	0.00476173	0.214
AT2G26770	RI:2:11407462:11407748-11407857:11407884:-	0.0217463	0.215
AT2G45850	RI:2:18873007:18873521-18873620:18873972:-	0.0362778	0.216
AT1G56670	RI:1:21243387:21243651-21243733:21244179:+	0.0167395	0.217
AT1G49980	RI:1:18511163:18511993-18512090:18512512:+	0.0019506	0.218
AT1G25420	A5:1:8916831-8917055:8916821-8917055:+	0.0360871	0.219
AT1G01520	RI:1:191780:191889-191967:192026:+	0.0241473	0.221
AT1G55320	RI:1:20634283:20634484-20634566:20634606:+	0.0208596	0.221
AT4G02560	RI:4:1126393:1126509-1126620:1126627:-	0.0165737	0.222
AT1G55320	RI:1:20633941:20634191-20634283:20634484:+	0.0435454	0.225
AT2G26170	RI:2:11142763:11142858-11142941:11143360:+	0.00543968	0.226
AT3G66654	MX:3:2088183-2088249:2088408-2088649:2088183-2088491:2088505-2088649:+	0.0105292	0.226
AT4G03090	A5:4:1367656-1367751:1367656-1367832:-	0.0457822	0.227
AT5G09240	RI:5:2873660:2873958-2874043:2874535:-	0.0103612	0.227
AT1G20640	SE:1:7154554-7154758:7154829-7155170:+	0.0255473	0.228
AT3G15220	RI:3:5130956:5131068-5131160:5131182:-	0.0145654	0.228
AT4G32250	A5:4:15572538-15573044:15572538-15573075:-	0.018775	0.228
AT4G40050	SE:4:18563163-18563242:18563257-18563342:-	0.0298838	0.229
AT2G42810	RI:2:17814110:17814218-17814558:17814719:-	0.0393023	0.233
AT5G27430	A5:5:9687921-9688651:9687872-9688651:+	0.0461546	0.233
AT5G13480	RI:5:4329975:4330032-4330118:4330189:-	0.0464864	0.236
AT1G54520	RI:1:20365562:20365696-20365760:20365774:+	0.0172946	0.237
AT2G16990	RI:2:7386763:7386795-7386878:7386931:+	8.49255e-05	0.237
AT3G14010	SE:3:4636611-4637039:4637215-4637335:+	0.0263511	0.237
AT2G14285	SE:2:6053135-6053244:6053404-6053918:-	0.0229387	0.239
AT3G63420	RI:3:23418012:23418064-23418201:23418245:+	0.00684533	0.24
AT4G37830	RI:4:17788092:17788131-17788198:17788304:-	0.00371235	0.243
AT1G12790	RI:1:4359868:4359981-4360067:4360107:-	0.0263346	0.245
AT1G22940	RI:1:8122772:8122838-8122924:8122999:+	0.00795107	0.245
AT1G66760	RI:1:24903831:24904036-24904148:24904443:+	0.00028347	0.245
AT5G05080	A5:5:1500083-1500326:1500083-1500420:-	0.00913739	0.245
AT4G00755	RI:4:324982:325047-325267:325408:+	0.035595	0.248
AT5G40670	RI:5:16286636:16286679-16286758:16286805:+	0.0194306	0.248
AT1G69510	RI:1:26127129:26127224-26127323:26127376:+	0.0391683	0.249
AT5G20580	RI:5:6962001:6962105-6962219:6962306:-	0.0346236	0.249
AT2G01690	A3:2:311840-311992:311819-311992:-	0.0341081	0.252
AT5G20380	RI:5:6888844:6888944-6889056:6889092:-	0.0140978	0.253
AT2G25350	SE:2:10798206-10798324:10798390-10798590:+	0.0155484	0.254
AT2G26980	A3:2:11518247-11518401:11518209-11518401:-	0.0454435	0.258
AT2G23910	RI:2:10179425:10179617-10179678:10180064:+	0.0101534	0.261
AT5G19430	RI:5:6554508:6554638-6554906:6555037:+	0.0246015	0.261
AT5G49900	RI:5:20301279:20301329-20301441:20301497:-	0.018773	0.261
AT5G65740	RI:5:26302830:26302904-26302973:26303471:-	0.033118	0.261
AT4G40000	RI:4:18546958:18547024-18547112:18547192:-	0.0284464	0.263
AT4G15210	A3:4:8669172-8669295:8668718-8669295:-	0.00272538	0.265
AT2G32235	RI:2:13682557:13682987-13683230:13683343:-	0.0363665	0.27
AT2G47410	RI:2:19449672:19449826-19450267:19450503:+	0.00013017	0.273
AT5G12370	RI:5:4007537:4007580-4007659:4007751:-	0.00180665	0.273
AT3G16030	RI:3:5440985:5441110-5441208:5441264:+	0.00283031	0.277
AT3G22200	RI:3:7836708:7836785-7836869:7836897:+	0.0482343	0.277
AT3G09405	RI:3:2896019:2896079-2896230:2896354:-	0.00820275	0.278
AT2G21590	RI:2:9238365:9238931-9239033:9239098:+	0.00391987	0.279
AT1G12260	RI:1:4162826:4163369-4163529:4163813:-	0.0362778	0.28
AT1G48260	A5:1:17815847-17815952:17815847-17816910:-	0.0253536	0.286
AT1G60270	RI:1:22222393:22222418-22222532:22222755:-	0.004769	0.287
AT2G21710	A5:2:9272396-9272480:9272375-9272480:+	0.0227288	0.296
AT5G27600	A3:5:9742748-9743001:9742748-9743165:+	0.00804537	0.299
AT1G61250	A5:1:22587269-22587416:22587225-22587416:+	0.0448216	0.301
AT3G07700	A5:3:2463247-2463433:2463247-2463553:-	0.0303718	0.301
AT5G48880	SE:5:19816805-19816971:19817121-19817773:-	0.0360887	0.301
AT4G15210	A5:4:8668718-8669070:8668718-8669295:-	0.0465137	0.302
AT3G07580	A5:3:2422028-2422322:2422028-2422460:-	0.00796166	0.304
AT1G54710	RI:1:20417128:20417577-20417645:20417724:-	0.0356421	0.305
AT3G16750	RI:3:5701471:5702067-5702166:5702541:-	0.00775676	0.305
AT1G03090	A3:1:741207-741422:741207-741446:+	0.0286256	0.308
AT2G44180	RI:2:18270481:18270575-18270660:18270719:-	0.00028347	0.313
AT5G43822	RI:5:17621650:17621714-17621825:17621979:+	0.000187535	0.313
AT5G27600	SE:5:9742748-9742853:9743029-9743165:+	0.0255473	0.314
AT5G53486	RI:5:21721699:21721888-21721957:21722013:+	0.00951714	0.318
AT2G42640	RI:2:17759614:17759633-17759710:17759833:-	0.00363676	0.319
AT5G22794	A3:5:7611775-7611860:7611775-7612039:+	0.0430406	0.321
AT1G50910	A3:1:18868278-18868508:18868275-18868508:-	0.00246372	0.323
AT3G07330	A5:3:2337981-2338162:2337981-2338231:-	0.0427435	0.328
AT1G06710	A5:1:2056329-2056633:2056329-2056651:-	0.0439158	0.33
AT5G26040	A3:5:9101242-9101324:9101195-9101324:-	0.0498646	0.333
AT3G52340	A5:3:19407598-19407724:19407586-19407724:+	0.00933995	0.336
AT5G47380	RI:5:19222084:19222218-19222288:19222374:-	0.00224446	0.338
AT1G04830	RI:1:1360680:1360836-1361075:1361179:-	0.000187535	0.341
AT4G32970	MX:4:15912413-15912570:15912621-15912787:15912413-15912622:15912706-15912787:-	0.0105292	0.344
AT4G38960	RI:4:18161233:18161668-18162056:18162168:+	0.017065	0.344
AT5G53460	SE:5:21702080-21702179:21702251-21702337:+	0.0130417	0.35
AT4G34310	RI:4:16418608:16418720-16418810:16419095:+	0.00100686	0.354
AT5G47800	A5:5:19354070-19354160:19353928-19354160:+	0.0296365	0.355
AT3G62060	A5:3:22981338-22981416:22981311-22981416:+	0.00237273	0.364
AT5G27600	SE:5:9742748-9742848:9743029-9743165:+	0.0229387	0.364
AT4G15210	RI:4:8668317:8668718-8669295:8669467:-	0.00019869	0.37
AT1G14970	RI:1:5162974:5163141-5163269:5163473:-	0.0456404	0.371
AT1G20640	A5:1:7154649-7154758:7154549-7154758:+	0.018775	0.371
AT2G35450	RI:2:14903832:14903929-14904013:14904055:-	0.0203565	0.375
AT1G48260	SE:1:17815847-17815952:17816142-17816910:-	0.0229387	0.384
AT5G20450	RI:5:6912487:6912683-6912770:6913287:-	0.00697474	0.391
AT1G08390	RI:1:2642420:2642541-2642990:2643285:+	0.00523007	0.392
AT3G18070	RI:3:6189404:6189506-6189574:6189754:+	0.00618914	0.394
AT5G14780	SE:5:4777129-4777603:4777649-4777734:+	0.0432012	0.395
AT5G08750	A5:5:2852767-2852866:2852641-2852866:+	0.0466289	0.4
AT5G27600	SE:5:9742748-9742816:9743029-9743165:+	0.0125293	0.401
AT3G02980	RI:3:671435:671563-671845:671989:-	0.00120163	0.402
AT3G53830	SE:3:19942943-19943017:19943077-19943310:+	0.0299425	0.409
AT1G16820	RI:1:5757481:5757559-5758186:5758396:-	0.00021301	0.414
AT1G31190	RI:1:11145788:11145839-11145943:11146000:+	0.0445379	0.414
AT2G22980	RI:2:9779451:9779533-9779607:9779729:+	0.00424312	0.421
AT4G29480	A5:4:14487272-14487592:14487272-14487645:-	0.0438568	0.423
AT1G16820	A3:1:5757569-5758186:5757559-5758186:-	0.0074674	0.429
AT1G12220	A5:1:4144633-4145009:4144387-4145009:+	0.011516	0.432
AT2G32487	RI:2:13792141:13792240-13792353:13792382:+	0.0020916	0.446
AT1G34200	A3:1:12456078-12456145:12456078-12456186:+	0.00210072	0.447
AT3G02740	A3:3:592539-592613:592539-592651:+	0.0104186	0.46
AT2G38980	A5:2:16277833-16277899:16277833-16278050:-	0.0271431	0.462
AT5G22780	A3:5:7595454-7595545:7595384-7595545:-	0.00720744	0.462
AT1G48490	A5:1:17927471-17927569:17927471-17927573:-	0.0439158	0.467
AT2G33350	RI:2:14136251:14136448-14136525:14136653:+	0.00931611	0.467
AT5G07890	A3:5:2519798-2519913:2519786-2519913:-	0.0396654	0.478
AT1G60860	RI:1:22405012:22405019-22405103:22405150:-	0.00913916	0.479
AT5G40820	RI:5:16342728:16343699-16343786:16344009:-	0.0331354	0.481
AT1G50140	A5:1:18578700-18578776:18578700-18578945:-	0.000282728	0.482
AT1G34065	RI:1:12399993:12400083-12400181:12400261:-	0.00105926	0.485
AT3G63420	A5:3:23418125-23418201:23418064-23418201:+	0.0390987	0.486
AT5G52790	RI:5:21392216:21392262-21392348:21392511:-	0.0156747	0.487
AT2G29270	RI:2:12584502:12584902-12584992:12585096:+	0.00231762	0.488
AT2G26540	A3:2:11289357-11289487:11289313-11289487:-	0.0186524	0.491
AT2G32487	A5:2:13792382-13792839:13792244-13792839:+	0.0465137	0.5
AT3G53830	A5:3:19943077-19943310:19942943-19943310:+	0.0253536	0.5
AT2G43640	SE:2:18098408-18098506:18098688-18099074:-	0.0159726	0.509
AT2G28760	SE:2:12338644-12338770:12338837-12338951:-	0.00872868	0.51
AT1G67180	RI:1:25130097:25130221-25130315:25130448:+	0.00683537	0.525
AT1G76050	A3:1:28542232-28542410:28542232-28542464:+	0.00472868	0.531
AT5G27600	A3:5:9742748-9743132:9742748-9743165:+	0.0155916	0.531
AT1G76140	A5:1:28574455-28574584:28574452-28574584:+	0.0439158	0.532
AT2G33620	A3:2:14235049-14235160:14235049-14235170:+	0.018562	0.533
AT1G80490	A5:1:30266508-30266883:30266508-30266896:-	0.00228847	0.566
AT5G06800	A3:5:2104113-2104522:2104113-2104540:+	0.0180793	0.567
AT2G13790	A3:2:5742513-5743217:5742513-5743225:+	0.011972	0.57
AT3G27300	A3:3:10084713-10084989:10084703-10084989:-	0.0224145	0.578
AT4G00760	A3:4:329483-330083:329306-330083:-	0.0266055	0.587
AT5G06265	SE:5:1906172-1906379:1906424-1906564:+	0.000787791	0.587
AT1G25460	RI:1:8943287:8943475-8943571:8943733:+	0.000217438	0.589
AT2G48150	RI:2:19688869:19688945-19689046:19689229:-	0.00028347	0.594
AT2G45250	SE:2:18662235-18662303:18662513-18662669:+	0.0229387	0.595
AT5G43750	A5:5:17580330-17580525:17580330-17580616:-	0.00314855	0.596
AT4G16350	RI:4:9243552:9243696-9243876:9243912:-	0.0425972	0.612
AT4G16350	A5:4:9243696-9243788:9243696-9243876:-	0.0270854	0.616
AT2G37150	A5:2:15605993-15606166:15605993-15606185:-	0.0224173	0.62
AT2G28760	SE:2:12338644-12338740:12338837-12338951:-	6.35637e-05	0.63
AT3G45290	A3:3:16617735-16618309:16617735-16618314:+	2.31606e-07	0.644
AT1G77310	A3:1:29054449-29054547:29054449-29054642:+	0.000804163	0.645
AT1G05940	A5:1:1802260-1802396:1802260-1802436:-	0.000282728	0.654
AT1G48210	A3:1:17798584-17799316:17798584-17799328:+	2.83798e-06	0.702
AT5G27430	A5:5:9687877-9688651:9687872-9688651:+	5.52953e-06	0.777
AT1G11730	RI:1:3959266:3959353-3959457:3959582:+	0.000546277	0.876
AT1G15950	A5:1:5478715-5478821:5478557-5478821:+	2.24676e-08	0.954

## Sheet: smd3b-1 MgCl2 vs Col-0 MgCl2
GeneID	event	FDR	IncLevelDifference
AT2G17780	SE:2:7726960-7727038:7727053-7727325:-	8.90804e-10	-0.875
AT4G19830	SE:4:10773169-10773304:10773502-10773613:-	0.000432612	-0.782
AT4G19830	SE:4:10773169-10773304:10773543-10773613:-	1.36436e-05	-0.775
AT1G24240	A5:1:8587491-8587556:8587470-8587556:+	9.2358e-07	-0.768
AT1G18690	RI:1:6434057:6434085-6434162:6434239:+	0.0162722	-0.701
AT1G03360	A3:1:825342-825471:825342-825587:+	0.0264621	-0.667
AT5G65750	A5:5:26303957-26304134:26303926-26304134:+	0.0106401	-0.667
AT3G27300	A3:3:10084713-10084989:10084703-10084989:-	0.00487765	-0.636
AT2G07042	SE:2:2920647-2920974:2921107-2921694:-	0.00668152	-0.635
AT4G06701	SE:4:3940331-3940456:3940510-3940615:-	1.18036e-05	-0.614
AT2G27790	RI:2:11848937:11848973-11849064:11849147:-	0.0273317	-0.608
AT5G42400	RI:5:16953564:16953906-16954012:16954522:-	0.00124527	-0.606
AT5G22794	A5:5:7611884-7612039:7611775-7612039:+	0.000562627	-0.599
AT1G12260	RI:1:4162826:4163369-4163529:4163813:-	0.00238522	-0.59
AT2G39240	RI:2:16387741:16387859-16388038:16388502:-	0.000887447	-0.583
AT5G53048	A3:5:21510708-21510775:21510708-21510781:+	0.0025917	-0.582
AT1G11730	RI:1:3959266:3959353-3959457:3959582:+	2.91672e-05	-0.579
AT5G22794	A3:5:7611775-7611860:7611775-7612039:+	6.40186e-05	-0.574
AT4G12460	A3:4:7395551-7395681:7395551-7395694:+	0.000176922	-0.573
AT1G80490	A5:1:30266508-30266883:30266508-30266896:-	0.00043627	-0.566
AT2G32487	RI:2:13792155:13792240-13792353:13792394:+	0.000188339	-0.565
AT1G54370	A5:1:20294246-20294428:20294246-20294437:-	0.00541808	-0.564
AT5G22794	A3:5:7611775-7611847:7611775-7612039:+	8.24894e-05	-0.56
AT1G14970	RI:1:5164106:5164173-5164278:5164347:-	0.00590741	-0.556
AT1G14700	A5:1:5059635-5059726:5059621-5059726:+	0.000422203	-0.546
AT3G54860	A5:3:20326812-20326973:20326812-20326996:-	0.000266342	-0.543
AT5G62100	RI:5:24940761:24941017-24941113:24941259:+	2.45954e-05	-0.539
AT5G05000	A5:5:1475788-1476100:1475788-1476222:-	0.00905109	-0.538
AT5G24352	A3:5:8311282-8311436:8311282-8311442:+	6.93808e-06	-0.536
AT1G51430	SE:1:19068773-19068885:19069036-19069108:+	1.67936e-05	-0.531
AT1G60930	SE:1:22437210-22437452:22437512-22437962:-	0.00320507	-0.529
AT1G61415	A5:1:22659720-22659801:22659673-22659801:+	0.00385294	-0.529
AT1G11880	A3:1:4009662-4009799:4009648-4009799:-	0.0265724	-0.527
AT5G11470	A3:5:3663117-3663190:3663113-3663190:-	0.0117826	-0.524
AT1G50970	SE:1:18898986-18899052:18899111-18899416:+	0.030708	-0.523
AT1G77765	RI:1:29245729:29245887-29245966:29246237:+	0.0377161	-0.523
AT5G43750	SE:5:17580330-17580525:17580536-17580616:-	0.0288155	-0.52
AT2G30740	A5:2:13096142-13096352:13095700-13096352:+	0.0164723	-0.519
AT1G11880	A3:1:4009683-4009799:4009648-4009799:-	0.0288873	-0.517
AT1G26665	A5:1:9214391-9214504:9214261-9214504:+	0.0315753	-0.51
AT2G28760	SE:2:12338644-12338740:12338837-12338951:-	0.00496561	-0.508
AT2G23348	SE:2:9941589-9942163:9942334-9942767:-	0.00777915	-0.507
AT3G52526	A5:3:19486810-19487129:19486754-19487129:+	0.00663972	-0.501
AT4G06701	SE:4:3940331-3940466:3940497-3940615:-	1.68273e-06	-0.501
AT2G30740	RI:2:13095651:13095700-13096352:13096492:+	0.0065074	-0.497
AT1G15980	A5:1:5489991-5490064:5489987-5490064:+	0.0161174	-0.484
AT4G15210	RI:4:8668317:8668718-8669295:8669467:-	3.13134e-07	-0.481
AT2G43210	A5:2:17960782-17960923:17960778-17960923:+	0.014781	-0.479
AT3G50670	A5:3:18827439-18827529:18827439-18827553:-	0.000356316	-0.475
AT2G36070	A5:2:15145903-15145983:15145903-15146007:-	0.0338364	-0.463
AT2G41178	A5:2:17165119-17165344:17165119-17165430:-	0.0202694	-0.457
AT5G53486	RI:5:21721699:21722013-21722229:21722293:+	0.0289902	-0.457
AT2G41178	A5:2:17165119-17165312:17165119-17165430:-	0.00841778	-0.455
AT1G03770	A3:1:944982-945111:944982-945117:+	0.0120106	-0.454
AT1G16560	A5:1:5668739-5668919:5668709-5668919:+	0.0142081	-0.452
AT1G05785	RI:1:1730243:1730332-1730922:1731008:+	0.0163385	-0.447
AT5G02080	RI:5:410162:410206-410328:410413:+	0.0174663	-0.441
AT3G18100	RI:3:6201640:6201686-6201757:6202112:+	0.0165201	-0.439
AT1G09140	A5:1:2943226-2943418:2943226-2943443:-	0.00770488	-0.436
AT1G78600	RI:1:29567748:29568200-29568269:29568324:+	0.00819869	-0.435
AT4G14520	RI:4:8341244:8341478-8342198:8342238:+	0.0279166	-0.428
AT4G36060	RI:4:17055762:17055889-17055979:17056704:+	0.032074	-0.424
AT5G04360	RI:5:1222112:1222164-1222250:1222261:+	0.00340409	-0.42
AT5G54610	A5:5:22184039-22184218:22184039-22184223:-	0.0493026	-0.417
AT3G50670	RI:3:18827358:18827439-18827553:18828411:-	1.75617e-10	-0.415
AT1G63150	A5:1:23421377-23421457:23421305-23421457:+	0.00972572	-0.414
AT3G49920	RI:3:18506526:18506611-18506749:18506813:-	0.0013652	-0.413
AT5G22950	RI:5:7681305:7681491-7681749:7681817:+	8.72556e-05	-0.413
AT1G10520	RI:1:3468799:3468866-3468967:3469051:+	0.000473649	-0.411
AT1G66730	A3:1:24890134-24890220:24890134-24890352:+	0.00018046	-0.407
AT1G51430	A3:1:19068773-19068992:19068773-19069108:+	0.000559309	-0.406
AT5G22794	RI:5:7611674:7611775-7612039:7612376:+	3.55162e-05	-0.399
AT2G17780	SE:2:7726960-7727038:7727143-7727325:-	1.841e-06	-0.396
AT4G25600	RI:4:13060912:13061036-13061146:13061203:+	0.0474061	-0.396
AT3G45740	RI:3:16790813:16790936-16791031:16791134:+	5.95121e-07	-0.392
AT2G25590	A5:2:10892123-10892263:10892030-10892263:+	0.040606	-0.391
AT1G78770	RI:1:29618800:29618879-29619037:29619212:+	0.0115826	-0.389
AT1G51430	A5:1:19068571-19068711:19068489-19068711:+	0.000566002	-0.387
AT1G08190	RI:1:2570720:2570774-2570878:2570943:+	0.00267975	-0.386
AT2G42810	RI:2:17814110:17814218-17814558:17814719:-	0.00259988	-0.384
AT5G44010	RI:5:17708478:17708761-17708852:17708950:-	0.000211992	-0.384
AT5G53048	RI:5:21510489:21510708-21510781:21510856:+	0.000157379	-0.382
AT4G15210	A5:4:8668718-8669070:8668718-8669295:-	5.02554e-05	-0.38
AT2G29525	RI:2:12639664:12639724-12639818:12639920:+	0.00482941	-0.378
AT3G24630	RI:3:8988398:8989873-8989945:8990846:+	0.000232762	-0.377
AT2G46730	A3:2:19202145-19202229:19202145-19202289:+	0.0324504	-0.376
AT3G14400	RI:3:4814073:4814138-4814239:4814314:-	0.0126975	-0.375
AT1G06620	RI:1:2026434:2026755-2026843:2027413:+	0.00171291	-0.371
AT3G04490	A5:3:1202076-1202314:1202056-1202314:+	0.00392222	-0.37
AT3G49920	A5:3:18506611-18506703:18506611-18506749:-	0.0355701	-0.37
AT3G28970	SE:3:10989158-10989274:10989520-10989722:-	0.0409378	-0.36
AT5G43822	RI:5:17621650:17621714-17621825:17621979:+	5.12726e-06	-0.359
AT3G25495	RI:3:9245739:9245954-9246103:9246821:+	0.00741257	-0.356
AT2G28760	A5:2:12338644-12338740:12338644-12338770:-	0.0355701	-0.355
AT5G45040	MX:5:18176018-18176106:18176125-18176566:18176018-18176126:18176189-18176566:-	0.0116243	-0.354
AT5G51970	A5:5:21111639-21111742:21111565-21111742:+	0.0484382	-0.354
AT1G51430	SE:1:19068773-19068992:19069036-19069108:+	0.000277622	-0.353
AT2G31450	RI:2:13403773:13403885-13403975:13404185:-	0.0192637	-0.353
AT5G25580	RI:5:8904359:8904396-8904477:8904558:+	0.0135926	-0.352
AT3G26932	RI:3:9931153:9931372-9931469:9931714:-	0.0102196	-0.348
AT1G15960	RI:1:5483588:5483769-5483847:5483956:-	0.00356744	-0.347
AT2G21590	RI:2:9241162:9241242-9241316:9241402:+	0.000160688	-0.346
AT5G65380	A5:5:26123852-26123944:26123852-26123976:-	0.0451742	-0.345
AT3G04445	RI:3:1182453:1182561-1182660:1182811:+	0.000468635	-0.341
AT3G53610	A3:3:19878325-19878390:19878302-19878390:-	0.000127217	-0.34
AT1G74810	RI:1:28110096:28110191-28110269:28110385:+	0.0108068	-0.334
AT4G16350	RI:4:9243552:9243696-9243876:9243912:-	0.0326325	-0.333
AT3G14570	A3:3:4897769-4897851:4897769-4897861:+	0.00283472	-0.332
AT3G22170	A3:3:7822570-7822639:7822538-7822639:-	0.0396146	-0.332
AT4G02280	RI:4:996974:997140-997205:997429:+	0.0211886	-0.332
AT1G72990	A3:1:27460572-27460811:27460558-27460811:-	0.000958525	-0.33
AT2G29390	A5:2:12612140-12612294:12612140-12612452:-	0.0262108	-0.33
AT3G27940	SE:3:10373396-10373663:10373713-10375868:+	0.0306943	-0.33
AT3G48050	RI:3:17733515:17733983-17734064:17734137:-	0	-0.33
AT3G25495	RI:3:9246103:9246124-9246235:9246821:+	0.00640425	-0.327
AT1G79500	A3:1:29906013-29906105:29906013-29906288:+	0.00318408	-0.326
AT2G30740	A5:2:13096142-13096352:13095726-13096352:+	0.0158556	-0.326
AT5G51540	A5:5:20932831-20933094:20932826-20933094:+	0.0271062	-0.325
AT2G30740	RI:2:13095637:13095726-13096352:13096492:+	0.0121033	-0.323
AT3G62060	A5:3:22981338-22981416:22981311-22981416:+	0.0059309	-0.323
AT3G18850	A5:3:6500978-6501174:6500978-6501310:-	0.0424263	-0.32
AT1G79245	A5:1:29805610-29805681:29805610-29805717:-	0.00448206	-0.317
AT1G80245	A5:1:30174349-30174539:30174289-30174539:+	4.15595e-06	-0.315
AT1G69040	RI:1:25957819:25957850-25958188:25958260:+	0.000242769	-0.312
AT3G02600	A5:3:551718-552437:551584-552437:+	0.0124681	-0.312
AT4G24380	RI:4:12612855:12612953-12613035:12613076:+	6.90522e-05	-0.31
AT3G54230	SE:3:20073471-20073804:20073917-20074104:+	0.0424893	-0.309
AT5G43880	RI:5:17642722:17642859-17642929:17643982:-	0.0294881	-0.306
AT2G41880	RI:2:17476474:17476609-17476684:17476899:+	1.90751e-07	-0.304
AT5G18255	RI:5:6036230:6036292-6036399:6037633:+	0.00186489	-0.302
AT1G76510	A5:1:28712510-28712734:28712510-28712757:-	0.0339794	-0.301
AT5G47310	A5:5:19201001-19201262:19200996-19201262:+	0.0190431	-0.301
AT1G73177	RI:1:27516927:27517055-27517141:27517194:-	0.000411497	-0.297
AT3G58975	RI:3:21792142:21792955-21793033:21794029:-	0.048963	-0.296
AT2G05210	A3:2:1891550-1891714:1891550-1891803:+	0.0117826	-0.295
AT2G41178	A5:2:17165119-17165203:17165119-17165430:-	0.0273883	-0.294
AT5G57390	RI:5:23254975:23254983-23255212:23255294:-	0.0102951	-0.294
AT1G01710	A3:1:266724-266812:266724-266927:+	0.00675655	-0.292
AT1G30420	A3:1:10752095-10752226:10752095-10752350:+	0.0389126	-0.292
AT2G19280	RI:2:8364953:8365547-8365621:8366144:+	0.00125253	-0.292
AT4G06701	SE:4:3940331-3940466:3940510-3940615:-	3.53541e-07	-0.292
AT5G38140	A5:5:15222103-15222218:15222103-15222236:-	0.0071878	-0.292
AT4G18020	A5:4:10006755-10007393:10006755-10007398:-	0.0350897	-0.291
AT5G47800	A5:5:19354070-19354160:19353928-19354160:+	0.011592	-0.291
AT3G52680	RI:3:19528276:19528410-19528500:19529062:+	0.017235	-0.29
AT3G07360	A5:3:2355412-2355522:2355337-2355522:+	0.00577057	-0.288
AT2G26550	RI:2:11291531:11291676-11291761:11291868:-	0.00015944	-0.287
AT3G52340	RI:3:19406853:19407119-19407407:19407471:+	3.71293e-05	-0.287
AT4G32360	A5:4:15623533-15623621:15623505-15623621:+	0.0169785	-0.287
AT5G16790	RI:5:5522879:5523506-5523835:5524011:-	0.0098912	-0.287
AT1G07728	RI:1:2395451:2396434-2396529:2397345:+	0.00210878	-0.285
AT4G25770	RI:4:13118458:13118514-13118608:13118658:-	0.00210027	-0.284
AT5G48440	RI:5:19630110:19630198-19630295:19630453:-	0	-0.284
AT5G22110	A3:5:7332224-7332304:7332219-7332304:-	0.0103485	-0.283
AT3G02980	RI:3:671435:671563-671845:671989:-	0.00551476	-0.282
AT3G61370	SE:3:22706356-22706924:22706994-22707222:+	0.0300574	-0.282
AT2G20250	A3:2:8735398-8735479:8735385-8735479:-	0.0310219	-0.28
AT3G09360	RI:3:2878049:2878102-2878190:2878591:+	0.0423281	-0.278
AT5G05550	A3:5:1639624-1639824:1639551-1639824:-	0.0348148	-0.278
AT5G44480	RI:5:17922661:17922755-17922856:17922985:+	0.000129213	-0.278
AT1G67900	SE:1:25464987-25467052:25467159-25467376:+	0.0141155	-0.277
AT4G18120	A5:4:10038528-10038840:10038445-10038840:+	0.0119154	-0.277
AT3G22410	RI:3:7934928:7935019-7935088:7935119:-	0.00509216	-0.275
AT3G23700	A3:3:8532480-8532541:8532455-8532541:-	0.015813	-0.274
AT5G06770	A3:5:2092166-2092709:2091519-2092709:-	0.00130975	-0.274
AT4G08590	RI:4:5464322:5464424-5464490:5464542:-	0.0216243	-0.273
AT5G37370	SE:5:14815283-14815438:14815545-14815698:-	6.60746e-05	-0.273
AT4G20310	A3:4:10963056-10963133:10963056-10963152:+	0.0120106	-0.269
AT1G54370	RI:1:20294635:20294732-20294825:20295019:-	6.79663e-10	-0.268
AT2G41060	RI:2:17126978:17128506-17129295:17129349:+	1.67919e-06	-0.268
AT5G05000	RI:5:1475671:1475788-1476222:1476281:-	0.000711355	-0.268
AT3G26020	A3:3:9513854-9514041:9513854-9514080:+	0.0298411	-0.267
AT3G52260	A3:3:19384064-19384460:19384000-19384460:-	0.0109878	-0.267
AT5G06770	SE:5:2091519-2092106:2092166-2092709:-	0.00143643	-0.267
AT5G64460	A5:5:25775115-25775478:25775115-25775483:-	0.0262623	-0.267
AT1G16650	A3:1:5689450-5689612:5689450-5689671:+	0.00681724	-0.266
AT2G41060	SE:2:17128506-17128775:17129205-17129295:+	3.94743e-06	-0.266
AT3G48980	RI:3:18157410:18157613-18157857:18158417:+	0.000284828	-0.266
AT4G16350	A5:4:9243696-9243788:9243696-9243876:-	0.0254046	-0.266
AT3G11580	RI:3:3649880:3650052-3650695:3651726:-	0.00589354	-0.265
AT4G15210	A3:4:8669172-8669295:8668718-8669295:-	0.00790218	-0.265
AT2G32250	RI:2:13696223:13696288-13696418:13696486:+	0.0367413	-0.264
AT2G41060	A3:2:17128506-17128775:17128506-17129295:+	4.84272e-05	-0.264
AT3G44400	RI:3:16046172:16046201-16046289:16047353:-	0.00446115	-0.264
AT1G61010	RI:1:22474638:22474669-22474930:22476597:-	1.54903e-08	-0.263
AT2G16530	RI:2:7164894:7165091-7165243:7165323:-	0.00218468	-0.263
AT2G36590	RI:2:15343006:15343499-15343563:15343778:-	0.0359677	-0.263
AT4G14385	SE:4:8287430-8287517:8287616-8288079:-	0.0173533	-0.263
AT1G49520	A5:1:18331409-18331491:18331391-18331491:+	0.00575089	-0.262
AT2G34940	RI:2:14741891:14741956-14742028:14742111:+	8.97892e-06	-0.262
AT3G02600	A5:3:551847-552437:551584-552437:+	0.00634361	-0.262
AT5G04880	A3:5:1421341-1421598:1421323-1421598:-	0.0207408	-0.262
AT3G01130	A3:3:45212-45312:45209-45312:-	0.0280291	-0.26
AT1G61040	A5:1:22483597-22483765:22483354-22483765:+	0.00455642	-0.259
AT5G41900	RI:5:16769957:16770291-16770389:16770588:+	3.0902e-05	-0.258
AT1G08390	RI:1:2642420:2642541-2642990:2643285:+	0.00579984	-0.257
AT3G55370	RI:3:20527866:20528568-20528662:20529291:+	0.0178752	-0.256
AT2G36670	RI:2:15367173:15367302-15367400:15367414:-	0.0452501	-0.255
AT3G52340	A5:3:19407274-19407407:19407119-19407407:+	0.0191556	-0.255
AT4G18120	A5:4:10038460-10038840:10038445-10038840:+	0.0350483	-0.255
AT5G53120	A5:5:21535192-21535391:21535155-21535391:+	0.00501345	-0.255
AT5G02650	A5:5:598293-598774:598278-598774:+	0.0461939	-0.254
AT5G45350	RI:5:18382560:18382877-18383190:18383283:-	0.00979694	-0.253
AT3G16220	MX:3:5498077-5498155:5498267-5498502:5498077-5498363:5498428-5498502:+	0.000658791	-0.251
AT3G54750	A3:3:20267729-20267810:20267726-20267810:-	0.00173275	-0.251
AT4G20310	RI:4:10962625:10963056-10963152:10963432:+	0.00361343	-0.251
AT1G04830	RI:1:1360680:1360836-1361075:1361179:-	0.0035842	-0.25
AT3G04380	A5:3:1161642-1162044:1161626-1162044:+	8.63805e-05	-0.25
AT5G22710	A3:5:7548120-7548207:7548108-7548207:-	0.00093758	-0.25
AT1G78970	RI:1:29705806:29705928-29706036:29706134:+	0.000581981	-0.249
AT5G37370	SE:5:14815283-14815388:14815545-14815698:-	0.000285661	-0.249
AT3G16220	MX:3:5498077-5498155:5498267-5498502:5498077-5498320:5498428-5498502:+	0.000361326	-0.247
AT4G04500	RI:4:2239971:2240208-2240282:2240438:+	0.0027724	-0.246
AT5G13390	A3:5:4294755-4294831:4294755-4294846:+	0.00206193	-0.246
AT5G66030	RI:5:26406087:26406114-26406265:26406384:-	0.00161052	-0.246
AT1G78230	RI:1:29430663:29431704-29431785:29431931:+	0.000190306	-0.245
AT2G39950	A5:2:16679015-16679173:16679015-16679657:-	0.0364116	-0.244
AT2G38980	RI:2:16277899:16277965-16278050:16278240:-	0.0136435	-0.243
AT3G07565	A5:3:2415381-2415553:2415354-2415553:+	2.01443e-08	-0.243
AT3G59360	A3:3:21938560-21938889:21938417-21938889:-	0.0476858	-0.243
AT2G26210	RI:2:11157118:11157247-11157688:11157821:+	0.00551476	-0.242
AT3G03340	A3:3:788840-788953:788840-788956:+	0.00255896	-0.242
AT3G17660	RI:3:6038861:6039008-6039091:6039319:+	0.00967113	-0.242
AT5G65740	RI:5:26302830:26303246-26303333:26303471:-	0.0276432	-0.241
AT2G42920	RI:2:17862343:17862433-17862526:17863451:+	0.00449895	-0.24
AT5G06180	A5:5:1874212-1874305:1874201-1874305:+	0.0265082	-0.24
AT1G18200	RI:1:6265416:6265884-6266439:6266849:-	0.0100826	-0.239
AT2G02790	RI:2:789669:790797-790880:790946:+	0.0469284	-0.239
AT1G72560	RI:1:27324367:27324728-27324817:27324871:-	0.000758046	-0.238
AT1G23010	RI:1:8149104:8149439-8149527:8149813:+	0.0447676	-0.237
AT2G47920	RI:2:19615983:19616093-19616175:19616904:+	0.0446149	-0.237
AT3G01850	RI:3:301119:301386-301874:302038:-	0.00166909	-0.237
AT3G24010	RI:3:8677002:8677189-8677479:8677550:-	0.00152669	-0.237
AT3G15395	RI:3:5200639:5200757-5200994:5201089:+	0.0014053	-0.236
AT3G52340	A3:3:19407119-19407205:19407119-19407407:+	0.00772515	-0.236
AT1G02090	RI:1:387584:387655-388268:388406:-	0.0267915	-0.235
AT2G17780	SE:2:7726960-7727038:7727109-7727325:-	1.85379e-05	-0.235
AT4G37670	RI:4:17696059:17696396-17696480:17696639:-	0.00585439	-0.232
AT5G40550	RI:5:16241877:16241956-16242047:16242153:+	0.0247227	-0.232
AT5G67170	RI:5:26800909:26801069-26801137:26801388:+	0.0432624	-0.232
AT4G33500	A5:4:16114363-16114465:16114363-16114469:-	0.0411958	-0.23
AT1G02850	RI:1:631603:631858-632009:632043:+	5.3705e-08	-0.228
AT5G25560	A5:5:8898083-8899426:8898022-8899426:+	0.00368541	-0.226
AT5G44750	RI:5:18056514:18056585-18056668:18056754:+	0.0108277	-0.226
AT1G11592	RI:1:3895802:3895848-3895935:3896013:-	0.0160761	-0.225
AT2G39760	RI:2:16584522:16584798-16585358:16585406:+	0.00418062	-0.224
AT5G25060	A3:5:8638760-8638889:8638724-8638889:-	0.00891292	-0.224
AT3G02600	SE:3:551200-551705:551847-552437:+	0.00263296	-0.221
AT1G60430	RI:1:22265680:22265745-22265832:22266038:-	7.80745e-05	-0.22
AT1G34630	RI:1:12686828:12686908-12687002:12687068:+	0.00136841	-0.219
AT3G09360	RI:3:2873449:2873563-2873697:2873857:+	0.0407356	-0.219
AT4G13560	SE:4:7880138-7880264:7880276-7881954:-	0.0253325	-0.219
AT4G33700	RI:4:16178428:16178504-16178592:16178649:-	0.0498259	-0.219
AT2G21230	RI:2:9094933:9096068-9096217:9096347:-	0.000331052	-0.218
AT5G13390	A3:5:4294755-4294837:4294755-4294846:+	0.00681048	-0.218
AT2G20585	A3:2:8865779-8866093:8865779-8866348:+	0.00187299	-0.216
AT3G02600	A3:3:551584-551705:551584-552437:+	0.042068	-0.216
AT1G61040	A5:1:22483637-22483765:22483354-22483765:+	0.0227007	-0.215
AT5G60120	RI:5:24209754:24209838-24209971:24210095:+	0.0338769	-0.215
AT1G63470	RI:1:23537547:23537678-23537759:23537826:-	0.000502904	-0.214
AT3G46130	RI:3:16945621:16945750-16945854:16946461:+	0.012189	-0.214
AT4G19420	A3:4:10588992-10589072:10588972-10589072:-	6.29853e-08	-0.214
AT1G11592	RI:1:3896369:3896433-3896522:3896934:-	2.28107e-06	-0.213
AT1G68080	RI:1:25518035:25518107-25518190:25518296:+	0.0386083	-0.213
AT3G15920	RI:3:5383596:5384025-5384106:5384324:-	2.13462e-05	-0.213
AT5G37380	RI:5:14816745:14818453-14819035:14819105:-	0.00467132	-0.213
AT2G35840	A5:2:15053838-15053933:15053812-15053933:+	0.00658985	-0.212
AT3G17740	A5:3:6071285-6071461:6071285-6071465:-	0.00522592	-0.212
AT3G29130	A5:3:11103335-11103614:11103335-11103669:-	0.0171031	-0.212
AT4G38230	RI:4:17929932:17930084-17930164:17930307:-	0.00321529	-0.212
AT2G20840	RI:2:8973595:8973657-8973743:8973844:-	0.00246862	-0.211
AT2G41980	RI:2:17524483:17524817-17524934:17525194:-	6.88964e-05	-0.211
AT4G32360	RI:4:15622855:15622928-15623444:15623505:+	0.00882976	-0.211
AT5G50970	A3:5:20738145-20738274:20738145-20738362:+	0.0235716	-0.211
AT3G02740	RI:3:590448:590834-591041:591167:+	0.00520933	-0.21
AT1G10900	A5:1:3636514-3636998:3636514-3637023:-	5.02554e-05	-0.209
AT2G39950	RI:2:16678967:16679015-16679657:16679772:-	0.00593506	-0.209
AT2G30740	SE:2:13095484-13095637:13096142-13096352:+	0.0111514	-0.208
AT3G15770	A3:3:5340247-5340533:5340247-5340641:+	6.93808e-06	-0.208
AT3G52340	A5:3:19407257-19407407:19407119-19407407:+	0.00583368	-0.208
AT4G18020	RI:4:10006535:10006755-10007398:10007626:-	0.0258544	-0.208
AT1G25175	SE:1:8827623-8828298:8828544-8829112:+	0.0142	-0.207
AT1G26200	RI:1:9063617:9063822-9063931:9064116:-	0.00614914	-0.204
AT1G55320	RI:1:20633941:20634191-20634283:20634484:+	0.0138041	-0.204
AT3G46010	A5:3:16910199-16910274:16910199-16910459:-	0.01373	-0.204
AT5G06265	SE:5:1905383-1905779:1906172-1906653:+	0.033232	-0.204
AT1G03000	RI:1:689036:689158-689247:689409:-	0.0222167	-0.203
AT1G27450	A3:1:9532201-9532353:9532201-9532398:+	0.013158	-0.203
AT5G21970	A3:5:7261764-7261990:7261764-7262050:+	0.00199298	-0.203
AT5G45300	A3:5:18354112-18354286:18354112-18354292:+	0.0165548	-0.203
AT1G49980	A3:1:18511962-18512066:18511962-18512090:+	0.0200008	-0.202
AT1G78070	RI:1:29355739:29356708-29357085:29357219:+	0.0171627	-0.202
AT1G05900	RI:1:1787786:1787910-1788222:1788288:+	0.00587746	-0.2
AT2G04050	A3:2:1338121-1338389:1338086-1338389:-	0.00199332	-0.199
AT2G15730	RI:2:6850473:6850731-6851187:6851366:+	0.0135937	-0.199
AT2G25590	RI:2:10891793:10892030-10892263:10893022:+	0.00281281	-0.199
AT3G08710	A5:3:2645409-2645527:2645308-2645527:+	2.50814e-07	-0.199
AT4G18340	RI:4:10130445:10131153-10131390:10131726:-	0.00598953	-0.199
AT4G18975	RI:4:10393609:10393695-10393768:10393923:-	0.00439496	-0.199
AT5G17240	RI:5:5666823:5666996-5667076:5667226:+	0.0454529	-0.199
AT1G61040	SE:1:22483354-22483481:22483597-22483765:+	0.0220919	-0.197
AT2G39580	A5:2:16514700-16514775:16514695-16514775:+	0.00240476	-0.197
AT3G28950	A3:3:10977169-10977249:10977155-10977249:-	0.0136291	-0.197
AT1G29724	A3:1:10398384-10398491:10398292-10398491:-	0.00063255	-0.196
AT2G16990	RI:2:7386203:7386278-7386377:7386463:+	0.0461272	-0.196
AT1G67900	A5:1:25467440-25467619:25467421-25467619:+	0.00875225	-0.195
AT3G27610	RI:3:10227329:10227550-10227724:10227964:-	0.0473653	-0.195
AT3G47390	SE:3:17460716-17460840:17461018-17462072:+	0.00029506	-0.195
AT4G15570	A3:4:8894082-8894355:8894082-8894446:+	0.005622	-0.195
AT4G38960	RI:4:18162723:18162884-18162962:18163341:+	0.0251494	-0.195
AT5G28030	RI:5:10031134:10031185-10031271:10031408:-	0.015004	-0.194
AT1G67900	MX:1:25464987-25467078:25467159-25467619:25464987-25467376:25467421-25467619:+	0.00557138	-0.193
AT1G72740	A5:1:27380901-27381147:27380901-27381165:-	0.0234024	-0.193
AT3G02600	MX:3:551584-551705:551847-552931:551584-552437:552529-552931:+	0.00672102	-0.193
AT4G16070	RI:4:9097767:9097904-9098010:9098507:-	0.0038229	-0.193
AT1G02090	RI:1:387584:387672-388268:388406:-	4.91771e-09	-0.192
AT1G47560	A5:1:17467462-17467550:17467407-17467550:+	0.0363086	-0.191
AT3G02600	RI:3:551705:552529-552931:553152:+	0.000158169	-0.191
AT3G22430	SE:3:7954323-7956203:7956444-7957250:+	8.20298e-05	-0.191
AT4G11900	SE:4:7150780-7150887:7150942-7151060:-	6.2134e-07	-0.191
AT1G67900	MX:1:25464987-25467084:25467159-25467619:25464987-25467376:25467421-25467619:+	0.00576686	-0.19
AT3G02170	RI:3:396012:396923-397074:397224:-	0.0123999	-0.19
AT5G09230	RI:5:2871406:2871524-2871609:2871691:+	0.00478876	-0.19
AT5G26680	RI:5:9313874:9313993-9314106:9314156:-	0.00147783	-0.19
AT2G26210	A3:2:11157247-11157616:11157247-11157688:+	0.0133131	-0.189
AT5G25560	A5:5:8898361-8899426:8898022-8899426:+	0.000195594	-0.189
AT2G39950	RI:2:16678035:16678278-16678967:16679015:-	0.0102951	-0.188
AT4G18370	A3:4:10149734-10149951:10149734-10149968:+	0.0407618	-0.188
AT5G25560	SE:5:8898083-8898181:8898361-8899426:+	0.0422258	-0.188
AT2G34720	RI:2:14650551:14650634-14650770:14651135:-	0.035971	-0.187
AT3G24630	RI:3:8988398:8990077-8990172:8990846:+	0.0112347	-0.187
AT3G02600	MX:3:551584-551664:551847-552931:551584-552437:552529-552931:+	0.00127783	-0.186
AT5G35180	RI:5:13431392:13431403-13431485:13431532:+	0.0158352	-0.186
AT4G22840	RI:4:11992641:11992834-11992932:11993056:-	0.00277471	-0.185
AT4G30910	RI:4:15043261:15043338-15043408:15043503:-	0.00409173	-0.185
AT5G64390	RI:5:25746403:25746676-25747216:25747548:+	0.0103669	-0.184
AT1G72990	RI:1:27459897:27459987-27460095:27460165:-	0.0162461	-0.183
AT3G03970	A5:3:1029910-1030460:1029910-1030478:-	0.0366028	-0.183
AT3G12520	SE:3:3969831-3969971:3970026-3970242:-	0.0387474	-0.183
AT5G05080	A5:5:1500083-1500326:1500083-1500420:-	0.00127338	-0.183
AT1G10870	A3:1:3617944-3618077:3617929-3618077:-	0.00093758	-0.182
AT1G32400	RI:1:11690635:11690956-11691081:11691147:-	0.038384	-0.182
AT1G54370	RI:1:20294345:20294364-20294466:20294541:-	0.000425804	-0.182
AT5G55100	RI:5:22361035:22361296-22361420:22362768:-	0.00961633	-0.182
AT1G47560	A5:1:17467649-17467832:17467630-17467832:+	0.0260034	-0.18
AT1G68910	A5:1:25908380-25908565:25908380-25908569:-	0.0441292	-0.18
AT2G02080	RI:2:520981:521205-521433:521707:-	0.0170555	-0.18
AT5G41000	RI:5:16421490:16421662-16421763:16422091:+	0.0224471	-0.18
AT5G55290	RI:5:22423989:22424114-22424206:22424380:-	2.47461e-12	-0.18
AT2G41050	RI:2:17123190:17123471-17123559:17123649:-	0.0126975	-0.179
AT3G59640	A5:3:22028878-22029059:22028834-22029059:+	6.69401e-07	-0.179
AT3G63330	RI:3:23393364:23393438-23393582:23393669:-	0.00239396	-0.179
AT4G21790	RI:4:11571457:11571502-11571630:11571692:+	0.0219264	-0.179
AT5G55900	A3:5:22638909-22638994:22638909-22639011:+	0.0389126	-0.179
AT5G61920	RI:5:24864302:24864392-24864494:24864540:+	0.0136585	-0.179
AT1G14170	RI:1:4844654:4845150-4845226:4845283:-	0.000237272	-0.178
AT3G56860	A3:3:21050491-21050683:21050017-21050683:-	7.80738e-05	-0.178
AT1G18440	A5:1:6346776-6346890:6346768-6346890:+	0.00491605	-0.177
AT2G03140	RI:2:944634:947053-947143:947312:+	5.18725e-06	-0.177
AT3G16850	RI:3:5748570:5748707-5749330:5749644:+	0.0209848	-0.177
AT5G09240	RI:5:2873660:2873958-2874043:2874535:-	0.0491978	-0.177
AT5G15730	A3:5:5132044-5132125:5132044-5132131:+	0.00044432	-0.177
AT2G04845	RI:2:1702558:1702596-1702692:1702824:-	5.81448e-05	-0.176
AT2G27340	RI:2:11698773:11698927-11699033:11699224:+	0.0294944	-0.176
AT5G20380	RI:5:6888844:6888944-6889056:6889092:-	0.0440781	-0.176
AT3G53340	RI:3:19775768:19776001-19776082:19776280:-	0.00444388	-0.175
AT4G31200	RI:4:15163559:15164617-15164832:15164936:-	0.0489924	-0.175
AT3G46010	A5:3:16910199-16910367:16910199-16910459:-	0.0143074	-0.174
AT4G38240	RI:4:17934986:17935036-17935141:17935325:-	2.19952e-06	-0.174
AT5G48160	A5:5:19529838-19530155:19529838-19530217:-	0	-0.174
AT1G27450	A3:1:9532201-9532291:9532201-9532398:+	0.0235716	-0.173
AT2G41880	RI:2:17476809:17476899-17476995:17477291:+	0.000191581	-0.173
AT3G54230	RI:3:20074346:20075060-20075151:20075222:+	0.0429269	-0.172
AT4G11900	A5:4:7150780-7150887:7150780-7151060:-	0.0126321	-0.172
AT2G47240	RI:2:19394763:19394839-19394969:19395103:+	0.0016526	-0.171
AT3G03770	RI:3:946120:946163-946237:946442:-	0.000170129	-0.171
AT3G54650	RI:3:20227590:20227734-20227970:20228071:-	0.00270549	-0.171
AT1G03365	SE:1:826737-827179:829182-829721:+	1.40274e-05	-0.17
AT1G23330	RI:1:8281469:8281563-8281640:8281891:-	1.34585e-05	-0.17
AT1G51270	RI:1:19007510:19007609-19007826:19007896:+	0.0243258	-0.17
AT2G16940	A5:2:7345776-7345964:7345776-7346108:-	0.021012	-0.17
AT2G23890	RI:2:10170570:10170727-10170815:10171058:+	0.00236599	-0.17
AT1G04430	A5:1:1198637-1198788:1198322-1198788:+	0.00501345	-0.169
AT4G18070	RI:4:10032424:10032495-10032598:10032963:+	0.0368628	-0.169
AT4G19830	SE:4:10773169-10773304:10773530-10773613:-	0.00179715	-0.169
AT5G05310	RI:5:1574255:1574323-1574396:1574613:+	0.00166445	-0.169
AT1G23730	RI:1:8397197:8397250-8397466:8397554:+	0.0295902	-0.168
AT3G46100	A3:3:16930155-16930252:16930064-16930252:-	0.0311857	-0.168
AT4G10890	A3:4:6691587-6692068:6691587-6692100:+	0.026797	-0.168
AT4G11350	RI:4:6901682:6902589-6903433:6903975:+	0.00170232	-0.168
AT5G60410	RI:5:24295134:24295244-24295518:24295598:+	0.00919276	-0.168
AT4G05210	RI:4:2683978:2684042-2684116:2684167:+	0.0377161	-0.167
AT1G16570	A3:1:5673459-5673554:5673428-5673554:-	0.000589451	-0.166
AT3G56110	SE:3:20820470-20821858:20821925-20822195:-	0.0187748	-0.166
AT4G18130	RI:4:10042662:10042955-10043041:10043848:-	0.0441306	-0.166
AT1G52370	RI:1:19506356:19506522-19507018:19507175:+	9.43906e-05	-0.165
AT5G56650	RI:5:22931883:22932005-22932090:22932822:+	0.0403439	-0.165
AT1G14560	RI:1:4981785:4981841-4981925:4981992:+	0.0446511	-0.164
AT2G02080	A5:2:521205-521363:521205-521433:-	0.0251666	-0.164
AT3G54670	RI:3:20243332:20243559-20243653:20243960:+	0.0331379	-0.164
AT4G01440	RI:4:598106:598257-598332:598752:+	0.00180031	-0.164
AT5G07350	RI:5:2324740:2324897-2325271:2325419:-	0.024559	-0.164
AT5G15440	SE:5:5012191-5012322:5012390-5013113:+	0.00789682	-0.164
AT5G15440	SE:5:5012191-5012303:5012390-5013113:+	0.00898465	-0.164
AT5G54140	RI:5:21966237:21966362-21966589:21966903:+	0.00333505	-0.164
AT3G26440	A5:3:9677043-9677358:9676741-9677358:+	0.00392222	-0.163
AT3G29390	A3:3:11292828-11293390:11292828-11294033:+	0.0251782	-0.163
AT5G14850	RI:5:4801879:4802188-4802304:4802464:-	8.52106e-05	-0.163
AT5G59570	RI:5:24003888:24004986-24005161:24005512:+	0.00617459	-0.163
AT1G32410	A3:1:11693925-11694368:11693925-11694375:+	0.0423194	-0.162
AT1G56070	RI:1:20971075:20971111-20971306:20971742:-	0.00149836	-0.162
AT3G28970	SE:3:10989158-10989359:10989520-10989722:-	0.00910527	-0.162
AT5G14610	RI:5:4710563:4710728-4711262:4711570:+	0.0392788	-0.162
AT5G37720	RI:5:14982839:14982982-14983793:14984028:-	1.0916e-08	-0.162
AT1G06050	RI:1:1831533:1831680-1832338:1832555:-	0.0207882	-0.161
AT1G07700	A5:1:2379798-2380104:2379729-2380104:+	0.00149119	-0.161
AT2G31810	MX:2:13525242-13525751:13525834-13526423:13525242-13526001:13526240-13526423:+	7.30866e-09	-0.161
AT1G01020	RI:1:8236:8325-8417:8464:-	0.000473649	-0.16
AT1G55120	RI:1:20566485:20566773-20566930:20566938:+	0.0162722	-0.16
AT5G66070	RI:5:26422591:26422743-26422911:26423240:+	0.000125331	-0.16
AT1G78070	A5:1:29356363-29356665:29355825-29356665:+	0.00315086	-0.159
AT2G29390	RI:2:12612003:12612140-12612452:12612500:-	0.00741257	-0.159
AT3G29390	A3:3:11292828-11293316:11292828-11294033:+	0.0380658	-0.159
AT2G15000	A5:2:6481207-6481828:6481207-6481871:-	1.88061e-06	-0.158
AT2G30790	RI:2:13119394:13119444-13119531:13119763:-	0.0140781	-0.158
AT5G49840	A3:5:20256410-20256624:20256410-20256628:+	0.00919766	-0.158
AT5G53420	RI:5:21674065:21674489-21674568:21675047:+	1.46133e-06	-0.158
AT1G58602	RI:1:21764033:21764158-21764516:21765775:+	0.0139259	-0.157
AT3G45290	RI:3:16620338:16620511-16620586:16620621:+	0.0309187	-0.157
AT3G63400	RI:3:23412024:23412168-23412447:23412526:+	0.000665568	-0.157
AT5G13590	A3:5:4376494-4376579:4376419-4376579:-	0.026524	-0.157
AT1G04430	A5:1:1198681-1198788:1198322-1198788:+	0.00607356	-0.156
AT1G18730	RI:1:6461318:6461389-6461844:6461910:+	0.00100243	-0.156
AT1G30410	RI:1:10746242:10746363-10746506:10746751:+	0.0289905	-0.156
AT1G78070	A5:1:29356466-29356665:29355825-29356665:+	0.00328035	-0.156
AT2G01480	RI:2:218196:218263-218376:218464:+	0.0144489	-0.156
AT2G16640	RI:2:7211394:7215126-7215480:7215553:-	0.0221813	-0.156
AT4G20910	RI:4:11188038:11188987-11189200:11189454:-	0.000357175	-0.156
AT1G63750	RI:1:23650848:23651611-23652021:23653342:+	0.0217728	-0.155
AT5G03500	RI:5:877526:877666-878117:878549:-	0.000638072	-0.155
AT5G56240	RI:5:22763415:22763649-22764254:22764587:-	0.00950647	-0.155
AT1G11592	RI:1:3895802:3895845-3895935:3896013:-	0.0457696	-0.154
AT1G60260	RI:1:22219194:22219275-22219354:22219441:-	0.0293039	-0.154
AT1G63980	RI:1:23741365:23741401-23741498:23741585:+	0.000638072	-0.154
AT1G65270	A3:1:24244536-24244646:24244536-24244795:+	0.0389126	-0.154
AT3G07340	RI:3:2341328:2341409-2341501:2341716:-	0.0197602	-0.154
AT4G13575	SE:4:7893189-7893289:7893324-7893559:-	0.00479871	-0.154
AT4G16710	RI:4:9398403:9398722-9398788:9398991:+	0.0389555	-0.154
AT3G16230	RI:3:5502603:5502693-5502800:5503031:+	6.68579e-05	-0.153
AT1G49950	A5:1:18496750-18496922:18496750-18497084:-	3.46322e-06	-0.152
AT3G46100	RI:3:16929978:16930064-16930252:16930340:-	0.00804956	-0.152
AT5G65685	A5:5:26275514-26275686:26275514-26275749:-	0.0133211	-0.152
AT3G05345	RI:3:1523267:1523304-1523370:1523450:-	0.0492485	-0.151
AT5G61030	A5:5:24560560-24560857:24560500-24560857:+	0.0218358	-0.151
AT1G52630	RI:1:19607625:19607713-19607837:19607941:-	0.020815	-0.15
AT3G60250	RI:3:22270270:22270844-22270993:22271158:-	0.0124486	-0.15
AT5G15440	SE:5:5012191-5012317:5012390-5013113:+	0.00758264	-0.15
AT1G73980	RI:1:27822315:27822428-27822613:27822808:-	0.000376634	-0.149
AT2G41880	RI:2:17476474:17476729-17476809:17476899:+	0.000841274	-0.149
AT3G25495	A5:3:9249657-9249746:9249653-9249746:+	0.0267937	-0.149
AT4G38545	A5:4:18024922-18025096:18024922-18025158:-	0.000268806	-0.149
AT1G02850	RI:1:631603:631858-631928:632043:+	0.00478752	-0.148
AT1G30640	A3:1:10863480-10863692:10863480-10863705:+	0.0125109	-0.148
AT5G20220	RI:5:6824816:6824908-6825008:6825110:+	0.0172556	-0.148
AT5G57010	RI:5:23068957:23069022-23069109:23069125:+	0.000779172	-0.148
AT1G62250	RI:1:22995814:22995919-22996058:22996230:-	2.08651e-05	-0.147
AT4G38440	A5:4:17989309-17989477:17989288-17989477:+	0.0426352	-0.147
AT1G54680	A3:1:20413869-20413944:20413869-20413962:+	0.0191859	-0.146
AT3G15770	A3:3:5340247-5340511:5340247-5340641:+	3.99444e-05	-0.146
AT4G16900	A5:4:9512041-9512118:9512041-9512376:-	0.0142081	-0.146
AT4G31780	A5:4:15375307-15375586:15375270-15375586:+	0.0377132	-0.146
AT5G09290	A5:5:2882655-2882769:2882631-2882769:+	0.00972572	-0.146
AT5G48640	RI:5:19724145:19724195-19724449:19724563:-	8.97892e-06	-0.146
AT3G13970	RI:3:4613906:4614124-4614512:4614570:-	6.26069e-06	-0.145
AT3G22420	RI:3:7946806:7946843-7947004:7947231:+	0.00317204	-0.145
AT4G19830	A3:4:10773530-10773613:10773169-10773613:-	0.00661212	-0.145
AT3G59950	RI:3:22146422:22146796-22146891:22146963:-	0.00194168	-0.144
AT4G27100	RI:4:13595561:13595934-13596543:13596638:+	0.00363534	-0.144
AT2G37760	A3:2:15831894-15831971:15831894-15831981:+	0.0103078	-0.143
AT5G16280	A3:5:5328823-5329042:5328783-5329042:-	0.000631576	-0.143
AT1G77280	RI:1:29034403:29034630-29034713:29034822:-	0.00156217	-0.142
AT4G38560	RI:4:18029196:18029395-18029487:18029761:+	0.000669912	-0.142
AT5G27970	RI:5:10011954:10012049-10012115:10012200:+	0.015004	-0.142
AT1G01760	A5:1:277606-277717:277606-277735:-	0.0355701	-0.141
AT1G67900	MX:1:25464987-25467052:25467159-25467619:25464987-25467376:25467421-25467619:+	0.0107248	-0.141
AT1G79245	RI:1:29805551:29805610-29805717:29805916:-	1.69882e-12	-0.141
AT1G69750	RI:1:26235309:26235354-26235777:26236361:+	0.00368192	-0.14
AT2G44750	RI:2:18451426:18451645-18451722:18451818:+	0.0108514	-0.14
AT5G66160	RI:5:26445086:26445327-26445414:26445650:+	0.000115864	-0.14
AT3G59310	RI:3:21923011:21923062-21923172:21923254:-	0.0317425	-0.139
AT4G17270	RI:4:9676890:9676952-9677390:9677419:+	0.000475073	-0.139
AT4G33540	SE:4:16132054-16132257:16132371-16132525:+	0.00037796	-0.139
AT4G37680	A5:4:17701044-17701224:17701006-17701224:+	2.58776e-09	-0.139
AT1G27840	RI:1:9695721:9695767-9695892:9695981:-	0.0219348	-0.138
AT1G79090	RI:1:29749113:29749366-29749457:29751586:-	0.0287056	-0.138
AT1G67900	MX:1:25464987-25467032:25467159-25467619:25464987-25467376:25467421-25467619:+	0.0130132	-0.137
AT1G69587	A5:1:26177250-26179105:26177250-26179205:-	7.67023e-08	-0.137
AT2G20110	RI:2:8685448:8685795-8685896:8685981:+	0.0492523	-0.136
AT5G65685	RI:5:26275329:26275407-26275481:26275514:-	0.0030124	-0.136
AT1G16560	SE:1:5668464-5668573:5668739-5668919:+	2.07785e-07	-0.135
AT1G54370	RI:1:20294825:20294885-20294972:20295019:-	0.0170782	-0.135
AT3G07215	A3:3:2296625-2296709:2296572-2296709:-	0.0408454	-0.135
AT3G13300	RI:3:4303825:4304100-4304206:4304798:+	0.000348178	-0.135
AT3G54620	RI:3:20218484:20218520-20218714:20218789:-	0.00618298	-0.135
AT4G04920	RI:4:2498901:2499002-2499447:2499537:+	0.0302599	-0.135
AT4G10470	RI:4:6477375:6477533-6477637:6477883:+	0.0122138	-0.135
AT1G80770	RI:1:30355115:30355353-30355663:30355786:+	0.00515877	-0.134
AT2G20400	RI:2:8800606:8800644-8800770:8800809:+	0.0167484	-0.134
AT2G02148	RI:2:547577:547801-547902:547955:-	0.000376841	-0.133
AT2G40570	RI:2:16942738:16942846-16942923:16943492:+	0.00740246	-0.133
AT1G01860	RI:1:305785:305934-306045:306287:-	0.0156234	-0.132
AT1G79020	RI:1:29727969:29728004-29728091:29728141:-	0.0440733	-0.132
AT5G47420	RI:5:19234189:19234249-19234337:19234461:+	0.012782	-0.132
AT1G53165	RI:1:19815126:19815148-19815241:19815353:+	0.0014857	-0.131
AT1G72650	A3:1:27350836-27351194:27350836-27351206:+	0.0178204	-0.131
AT2G31450	RI:2:13403773:13403891-13403975:13404185:-	0.0178937	-0.131
AT2G40435	RI:2:16887824:16887994-16888312:16888713:+	0.00185545	-0.131
AT4G24880	RI:4:12810338:12810430-12810870:12811013:+	0.00510171	-0.131
AT2G05520	RI:2:2026437:2026628-2026650:2026670:+	1.32653e-08	-0.13
AT2G18860	RI:2:8164742:8165332-8165404:8165503:+	1.67744e-05	-0.13
AT3G32940	RI:3:13493129:13493156-13493244:13493288:-	0.0104833	-0.13
AT5G53048	RI:5:21510775:21510856-21510944:21511045:+	0.0125234	-0.13
AT1G14685	RI:1:5042323:5042557-5043077:5044074:+	0.000929004	-0.129
AT4G06701	A3:4:3939952-3940248:3939923-3940248:-	0.0442118	-0.129
AT1G22250	RI:1:7858864:7859176-7859262:7859766:+	0.00014356	-0.128
AT1G69220	RI:1:26023495:26023530-26023796:26024223:-	0.0332655	-0.128
AT2G01260	RI:2:136170:136255-136623:136851:-	1.44692e-05	-0.128
AT2G30990	RI:2:13188796:13189762-13190323:13190458:-	0.000104016	-0.128
AT4G36515	RI:4:17229554:17229951-17230083:17230140:-	0.0397172	-0.128
AT5G49010	RI:5:19867561:19867670-19867806:19867878:+	0.0401656	-0.128
AT3G01310	A5:3:101356-101514:101356-101532:-	0.000545162	-0.127
AT3G02290	RI:3:458412:458738-459281:459504:+	0.000193271	-0.127
AT3G19480	A3:3:6753670-6753747:6753670-6753751:+	0.0388926	-0.126
AT3G52050	RI:3:19304991:19305088-19305212:19305353:+	0.0426095	-0.126
AT3G06500	SE:3:2013058-2013314:2013429-2013820:+	8.77565e-05	-0.125
AT3G50240	RI:3:18624629:18624724-18624797:18624828:-	0.00511345	-0.125
AT4G05090	A5:4:2609344-2609439:2609339-2609439:+	0.00392222	-0.125
AT5G18460	RI:5:6124954:6125011-6125728:6125874:+	0.0173282	-0.125
AT1G20890	RI:1:7265792:7266230-7266342:7266432:-	2.95528e-07	-0.124
AT2G27110	RI:2:11578252:11579962-11580252:11580462:-	0.000848403	-0.124
AT3G54620	A3:3:20218648-20218714:20218520-20218714:-	0.0265255	-0.124
AT4G04840	RI:4:2449611:2449669-2449748:2449830:+	0.0134583	-0.124
AT1G54920	RI:1:20473791:20473952-20474051:20474267:+	0.00333505	-0.123
AT5G04880	A3:5:1421390-1421598:1421323-1421598:-	0.0128021	-0.123
AT2G45950	A5:2:18907206-18907590:18907206-18907654:-	0.0208023	-0.122
AT3G61700	A3:3:22838354-22838436:22838354-22838451:+	0.0265255	-0.122
AT4G16280	A3:4:9207442-9207590:9207406-9207590:-	0.0160754	-0.122
AT4G32320	A5:4:15604013-15604126:15603967-15604126:+	0.0415518	-0.122
AT1G54370	RI:1:20295132:20295163-20295245:20295273:-	0.00517706	-0.121
AT4G17020	RI:4:9579591:9579798-9579873:9579918:-	0.0118528	-0.121
AT1G80245	RI:1:30174944:30174975-30175061:30175133:+	0.0467883	-0.12
AT2G19400	RI:2:8399794:8399878-8399979:8400026:-	0.0423255	-0.12
AT3G51860	A3:3:19239742-19240094:19239742-19240226:+	0.00917889	-0.12
AT4G25100	MX:4:12884747-12884836:12884859-12885088:12884747-12884956:12884982-12885088:-	0.000113571	-0.12
AT5G25560	MX:5:8898083-8898181:8898361-8899746:8898083-8899426:8899670-8899746:+	0.0116243	-0.12
AT5G37020	RI:5:14630477:14630575-14630682:14630738:+	0.00741257	-0.12
AT1G50360	A5:1:18651473-18651600:18651451-18651600:+	0.00113305	-0.119
AT1G70740	A3:1:26675274-26675370:26675242-26675370:-	0.000444135	-0.119
AT3G01150	A5:3:53958-54129:53911-54129:+	0.000944767	-0.119
AT3G62190	RI:3:23022227:23022259-23022335:23022394:+	0.000786021	-0.119
AT4G12760	RI:4:7505747:7505854-7505930:7506255:+	0.00444388	-0.119
AT5G04880	A3:5:1421397-1421598:1421323-1421598:-	0.0153675	-0.119
AT1G58602	MX:1:21746499-21746703:21746727-21753884:21746499-21753391:21753559-21753884:+	0.0366504	-0.118
AT5G35170	RI:5:13420976:13421063-13421479:13421508:+	0.00137223	-0.118
AT1G09995	RI:1:3262635:3262908-3263351:3263612:-	0.0132629	-0.117
AT3G16220	RI:3:5498365:5498428-5498502:5498592:+	0.0139017	-0.117
AT3G57220	A5:3:21175414-21175490:21175410-21175490:+	0.00253001	-0.117
AT4G21660	A3:4:11508668-11508827:11508386-11508827:-	2.53114e-07	-0.117
AT5G13960	A5:5:4502294-4502389:4502193-4502389:+	0.0228229	-0.117
AT5G43100	RI:5:17301373:17301573-17301942:17302066:+	0.00167905	-0.117
AT5G62520	RI:5:25098617:25098861-25098945:25099063:+	0.0306443	-0.117
AT1G28060	RI:1:9779757:9779825-9779905:9780038:+	0.0309187	-0.116
AT1G77420	RI:1:29093970:29093999-29094078:29094158:+	0.00293649	-0.116
AT2G36792	RI:2:15420355:15421548-15421620:15421964:+	0.0214015	-0.116
AT3G02290	A5:3:459181-459281:458738-459281:+	0.000881886	-0.116
AT3G08720	SE:3:2650613-2650769:2650883-2651085:-	0.0196592	-0.116
AT3G49430	SE:3:18331712-18332248:18332471-18332642:+	0.00201698	-0.116
AT3G54620	A3:3:20218605-20218714:20218520-20218714:-	0.0288873	-0.116
AT4G20480	RI:4:11034740:11034896-11034969:11035204:-	0.0209587	-0.116
AT2G35360	RI:2:14889045:14889404-14889694:14890209:-	0.0121852	-0.115
AT3G05700	RI:3:1682805:1683070-1683172:1683249:-	0.00458606	-0.115
AT5G13790	RI:5:4449678:4449719-4449932:4449973:-	0.0378026	-0.115
AT5G49740	RI:5:20207155:20207482-20207593:20207827:-	0.0247937	-0.115
AT1G54370	A5:1:20294732-20294808:20294732-20294825:-	0.00340785	-0.114
AT2G17150	A5:2:7470694-7470874:7470694-7471175:-	0.0219597	-0.114
AT4G33180	A5:4:16001460-16001575:16001438-16001575:+	0.00231911	-0.114
AT5G27710	A5:5:9814369-9814460:9814342-9814460:+	0.00529056	-0.114
AT1G10900	RI:1:3636406:3636514-3637023:3637250:-	0.0173665	-0.113
AT1G69587	A5:1:26177250-26179109:26177250-26179205:-	1.67142e-05	-0.113
AT1G73960	A5:1:27809588-27809725:27809588-27809841:-	1.03078e-05	-0.113
AT2G31955	RI:2:13586419:13586495-13586589:13586700:-	0.0356062	-0.113
AT2G43490	A3:2:18055279-18055359:18055273-18055359:-	0.0308467	-0.113
AT3G07670	A5:3:2453437-2453620:2453429-2453620:+	1.69224e-05	-0.113
AT4G34265	A5:4:16402780-16402958:16402735-16402958:+	0.0071878	-0.113
AT1G54370	A3:1:20294743-20294825:20294732-20294825:-	0.0092004	-0.112
AT1G73390	A5:1:27594551-27594741:27594551-27594962:-	0.0151092	-0.112
AT4G37830	RI:4:17788073:17788131-17788198:17788304:-	0.00674543	-0.112
AT5G62000	RI:5:24910358:24910610-24910713:24911012:+	7.39108e-12	-0.112
AT1G76530	RI:1:28719189:28719352-28719430:28719714:+	0.0151942	-0.111
AT5G57565	RI:5:23310284:23310605-23310944:23311120:+	0.0254024	-0.111
AT1G03430	RI:1:848367:848497-848614:848713:+	0.039973	-0.11
AT1G34460	SE:1:12599249-12599348:12599371-12599575:+	0.000464455	-0.11
AT2G01450	RI:2:201361:201488-201684:202025:-	5.06481e-07	-0.11
AT2G02570	RI:2:697959:698191-698326:698525:-	0.0253078	-0.11
AT2G38580	A3:2:16141460-16141628:16141460-16141636:+	0.0225543	-0.11
AT3G53500	A3:3:19836130-19836401:19835912-19836401:-	0.00993369	-0.11
AT2G44950	RI:2:18543783:18543869-18543962:18544034:-	0.0157851	-0.109
AT3G06820	RI:3:2152575:2152662-2152795:2152923:-	0.0152134	-0.109
AT5G66850	A3:5:26696171-26696301:26696142-26696301:-	0.0197221	-0.109
AT1G78070	RI:1:29355739:29355825-29356665:29356708:+	0.00478876	-0.108
AT2G42010	RI:2:17533409:17533606-17533682:17533858:-	0.0441306	-0.108
AT3G14010	RI:3:4639193:4639253-4639367:4639926:+	0.00107955	-0.108
AT3G50670	RI:3:18827358:18827439-18827529:18828411:-	0.0182231	-0.108
AT4G02120	RI:4:942915:942953-943015:943164:+	0.0416718	-0.107
AT4G32285	RI:4:15585443:15585871-15585974:15588089:+	0.0113432	-0.107
AT1G03040	RI:1:705534:705656-706101:706631:-	1.06987e-07	-0.106
AT1G07650	RI:1:2362752:2362820-2362905:2362944:-	0.00185545	-0.106
AT1G21610	RI:1:7575193:7575285-7575359:7575435:+	0.0241206	-0.106
AT1G60260	RI:1:22219568:22219596-22219693:22219916:-	0.0174533	-0.106
AT1G78480	RI:1:29525501:29525701-29526047:29526280:-	0.0427513	-0.106
AT3G56720	A3:3:21012920-21013087:21012920-21013118:+	0.00399815	-0.106
AT3G61160	RI:3:22638354:22638456-22638532:22638817:+	0.00210878	-0.106
AT4G27120	RI:4:13603229:13603330-13603520:13603629:-	0.00568379	-0.106
AT5G18640	A3:5:6213832-6213927:6213832-6213937:+	0.000264805	-0.106
AT5G47970	RI:5:19424015:19424187-19424319:19424436:+	0.0171533	-0.106
AT1G74440	RI:1:27979416:27979487-27979576:27979638:-	0.0110391	-0.105
AT2G30910	RI:2:13155737:13155829-13155920:13155976:+	0.0427401	-0.105
AT3G17100	RI:3:5831136:5831383-5831466:5832733:+	0.000256855	-0.105
AT3G48830	A3:3:18103349-18103435:18103349-18103442:+	0.0120106	-0.105
AT3G60160	RI:3:22224363:22224426-22224511:22224816:-	0.0385779	-0.105
AT4G21910	RI:4:11625309:11625742-11625822:11625883:-	0.0326721	-0.105
AT5G20250	A3:5:6833895-6833989:6833895-6834005:+	2.45847e-06	-0.105
AT1G60430	RI:1:22265680:22265748-22265832:22266038:-	0.0101161	-0.104
AT1G71810	A5:1:27006135-27006451:27006135-27006475:-	0.00529056	-0.104
AT1G79245	RI:1:29806055:29806064-29806166:29806247:-	0.000258588	-0.104
AT3G01850	RI:3:300954:301025-301119:301170:-	0.00485938	-0.104
AT3G08505	RI:3:2580077:2580288-2580377:2580455:-	0.0114064	-0.104
AT3G25900	RI:3:9480825:9481134-9481401:9481457:+	0.00127397	-0.104
AT5G35180	A3:5:13427594-13427820:13427594-13427832:+	0.000202116	-0.104
AT5G38360	RI:5:15332858:15332990-15333074:15333625:-	0.0337413	-0.104
AT1G02120	MX:1:395946-396036:396088-396291:395946-396200:396217-396291:+	0.022614	-0.103
AT1G50300	A5:1:18631700-18631832:18631700-18631879:-	0.0328435	-0.103
AT1G55690	RI:1:20808261:20808645-20808724:20808798:-	0.000342803	-0.103
AT2G15490	A3:2:6762731-6762926:6762731-6762935:+	0.0127011	-0.103
AT1G49950	A5:1:18496750-18496922:18496750-18497129:-	0.000463005	-0.102
AT3G44370	RI:3:16031532:16031711-16032292:16032339:-	0.0371813	-0.102
AT4G14147	RI:4:8155483:8155510-8155620:8155672:-	0.00947652	-0.102
AT4G16765	RI:4:9430343:9430388-9430471:9430527:-	0.00353144	-0.102
AT4G18570	RI:4:10233325:10233436-10234172:10234309:+	0.000853264	-0.102
AT5G46470	RI:5:18843268:18844142-18844225:18844378:+	0.0154381	-0.102
AT5G66930	RI:5:26725853:26726029-26726144:26726180:+	0.0270191	-0.102
AT1G24706	A3:1:8753586-8753667:8753586-8753670:+	0.0444596	-0.101
AT1G67490	RI:1:25281025:25281134-25281211:25281302:-	0.0399686	-0.101
AT2G31810	MX:2:13525242-13525751:13525834-13526423:13525242-13526001:13526153-13526423:+	0.0011163	-0.101
AT3G46000	RI:3:16907975:16908234-16908644:16908819:-	0.00398625	-0.101
AT3G50810	RI:3:18888868:18889202-18889286:18889418:-	0.0362988	-0.101
AT3G59290	RI:3:21914984:21915144-21915306:21915544:+	0.0209848	-0.101
AT5G08430	RI:5:2718069:2718128-2718316:2718366:+	0.0297001	-0.101
AT5G26780	RI:5:9421577:9421773-9421862:9422228:+	0.000170172	-0.101
AT5G47760	RI:5:19343523:19343622-19343706:19343803:-	0.0165201	-0.101
AT5G62480	RI:5:25089240:25089295-25089374:25089626:-	3.9916e-09	-0.101
AT1G60260	A3:1:22221197-22221266:22221190-22221266:-	0.0265724	-0.1
AT2G01450	A5:2:201488-201605:201488-201684:-	2.84494e-09	-0.1
AT2G02770	RI:2:777251:777318-777401:777478:-	0.0108365	-0.1
AT3G26360	RI:3:9656078:9656389-9656462:9656545:-	0.0239669	-0.1
AT3G26890	SE:3:9910792-9910873:9910944-9911415:-	0.000936477	-0.1
AT4G27490	RI:4:13740416:13740518-13740592:13740712:+	0.0314406	-0.1
AT5G46390	A3:5:18817257-18817355:18817257-18817363:+	0.0399685	-0.1
AT1G02960	A3:1:668082-668173:668077-668173:-	0.0239559	-0.099
AT3G15770	A3:3:5340247-5340483:5340247-5340641:+	0.00018046	-0.099
AT5G08390	RI:5:2706550:2706568-2706659:2706727:+	0.00303746	-0.099
AT1G70590	RI:1:26619046:26619267-26619622:26619804:+	0.0257666	-0.098
AT2G40830	A5:2:17042892-17043524:17042783-17043524:+	3.46322e-06	-0.098
AT2G41700	A5:2:17384764-17384994:17384764-17385001:-	0.00448773	-0.098
AT3G24170	A5:3:8734142-8734242:8734142-8734318:-	1.37449e-09	-0.098
AT4G36648	RI:4:17281897:17282412-17282511:17282730:-	0.00303484	-0.098
AT5G10350	SE:5:3256213-3256503:3256927-3257230:-	3.3302e-06	-0.098
AT5G18310	RI:5:6062150:6062261-6062346:6062404:+	0.000189219	-0.098
AT5G35680	A3:5:13858623-13858878:13858594-13858878:-	2.46763e-11	-0.098
AT1G02850	RI:1:632528:632615-632716:632806:+	0.000985935	-0.097
AT2G21385	SE:2:9149797-9149882:9149976-9150092:+	0.000716773	-0.097
AT2G36810	RI:2:15434352:15434426-15434519:15434579:-	0.00676786	-0.097
AT3G15770	RI:3:5340843:5340933-5341012:5341078:+	0.0456744	-0.097
AT3G17950	A3:3:6146379-6146603:6146379-6146629:+	0.0146904	-0.097
AT3G24840	RI:3:9070203:9070335-9070439:9070661:+	0.012782	-0.097
AT3G52050	RI:3:19306334:19306352-19307082:19307135:+	0.0160289	-0.097
AT3G58760	A5:3:21730063-21730287:21729936-21730287:+	0.0330089	-0.097
AT4G38560	A5:4:18030308-18030469:18030302-18030469:+	0.00644672	-0.097
AT5G22780	RI:5:7589450:7589791-7589926:7590256:-	0.0197007	-0.097
AT1G09290	RI:1:3001517:3001840-3001926:3002102:-	0.00171291	-0.096
AT3G07610	RI:3:2432217:2432321-2432397:2432455:+	0.0116464	-0.096
AT3G10030	RI:3:3092653:3092823-3092910:3093145:-	0.0172556	-0.096
AT3G26900	RI:3:9913212:9913282-9913348:9913408:-	0.0197602	-0.096
AT4G30340	RI:4:14838907:14838994-14839078:14839155:-	0.00823469	-0.096
AT5G11030	RI:5:3491427:3491478-3491872:3492030:-	0.00225893	-0.096
AT5G11350	A5:5:3623999-3624106:3623963-3624106:+	0.000994673	-0.096
AT5G62720	RI:5:25193291:25193424-25193953:25194072:+	1.8864e-06	-0.096
AT1G18750	RI:1:6468321:6468336-6468436:6468497:+	0.0113476	-0.095
AT1G43670	RI:1:16469029:16469055-16469135:16469259:+	0.00283423	-0.095
AT1G77770	A5:1:29247291-29247834:29247291-29247927:-	6.61666e-05	-0.095
AT2G29630	RI:2:12669755:12669834-12669987:12671055:+	3.13134e-07	-0.095
AT3G22430	SE:3:7954323-7956137:7956444-7957250:+	0.000610725	-0.095
AT3G28970	SE:3:10989158-10989274:10989485-10989722:-	0.0278655	-0.095
AT3G52860	RI:3:19591848:19592132-19592216:19592331:-	0.000237576	-0.095
AT5G01260	A5:5:106476-106797:106453-106797:+	0.0228235	-0.095
AT1G01920	RI:1:318565:318813-318986:319101:+	0.0449352	-0.094
AT2G06025	SE:2:2348977-2349139:2349317-2350017:+	0.00524319	-0.094
AT3G22990	RI:3:8165245:8165350-8165444:8165582:+	0.0318492	-0.094
AT3G63520	A5:3:23454038-23454209:23454034-23454209:+	0.0245295	-0.094
AT5G48370	A3:5:19599693-19599789:19599690-19599789:-	0.022392	-0.094
AT5G49555	RI:5:20108781:20108855-20108930:20108971:-	0.000487866	-0.094
AT1G08350	RI:1:2634288:2634419-2634523:2635111:-	0.0235162	-0.093
AT3G19150	RI:3:6616934:6617110-6617203:6617258:-	0.0125584	-0.093
AT4G08280	RI:4:5231122:5231244-5231854:5232196:+	1.98889e-09	-0.093
AT5G04280	RI:5:1192451:1192571-1194495:1195033:+	0.0197007	-0.093
AT1G61430	A5:1:22668213-22668317:22668213-22668322:-	0.0169785	-0.092
AT1G67900	RI:1:25467376:25467421-25467619:25467795:+	0.03901	-0.092
AT1G75980	RI:1:28523502:28523572-28523719:28523845:-	0.0491978	-0.092
AT2G24850	RI:2:10583674:10583761-10583841:10583900:-	1.04766e-07	-0.092
AT3G44340	RI:3:16020047:16020071-16020201:16020326:-	6.95351e-08	-0.092
AT3G49430	SE:3:18331712-18332248:18332492-18332642:+	0.000505509	-0.092
AT3G61490	RI:3:22757761:22758113-22758429:22758901:+	0.0020184	-0.092
AT4G02120	RI:4:941938:942012-942082:942132:+	0.0034446	-0.092
AT4G21660	SE:4:11508386-11508635:11508668-11508827:-	0.00814186	-0.092
AT5G24810	A3:5:8519469-8519544:8519452-8519544:-	0.017596	-0.092
AT5G51150	A3:5:20789687-20789778:20789687-20789838:+	0.0219484	-0.092
AT1G28530	A3:1:10033820-10034236:10033784-10034236:-	0.0107628	-0.091
AT2G02960	RI:2:863783:863995-864248:864452:-	0.0272743	-0.091
AT3G10450	RI:3:3251900:3252013-3252103:3252148:+	0.0160351	-0.091
AT3G16220	RI:3:5497597:5497793-5497927:5498077:+	0.0262516	-0.091
AT3G46980	RI:3:17308627:17308990-17309099:17309325:-	0.00509768	-0.091
AT5G61560	RI:5:24753318:24753372-24753474:24753611:+	0.0408093	-0.091
AT5G65060	RI:5:25990614:25990655-25990964:25991412:+	0.00422882	-0.091
AT5G66380	RI:5:26514550:26514623-26514706:26514758:-	0.00954683	-0.091
AT3G12250	RI:3:3906968:3907045-3907379:3907430:+	0.014492	-0.09
AT3G26440	A5:3:9677226-9677358:9677043-9677358:+	0.0228122	-0.09
AT4G33470	RI:4:16103897:16103953-16104031:16104102:-	0.027498	-0.09
AT5G10350	A3:5:3256927-3257230:3256213-3257230:-	0.000382324	-0.09
AT5G36160	RI:5:14233635:14233790-14233864:14233923:-	5.07951e-09	-0.09
AT2G04050	SE:2:1338086-1338207:1338271-1338389:-	0.0363268	-0.089
AT2G26100	RI:2:11115873:11116306-11116389:11116531:-	3.92467e-05	-0.089
AT2G41630	RI:2:17356165:17356295-17356389:17356518:-	0.0027548	-0.089
AT2G47760	RI:2:19566224:19566333-19566423:19566539:-	0.00212015	-0.089
AT3G16230	RI:3:5502800:5502867-5502991:5503031:+	0.024546	-0.089
AT3G49430	A3:3:18331712-18332248:18331712-18332642:+	0.0135088	-0.089
AT3G55630	RI:3:20638038:20638057-20638125:20638202:+	0.00338733	-0.089
AT3G61530	A5:3:22772445-22772538:22772445-22772546:-	0.009386	-0.089
AT4G30310	RI:4:14832194:14832273-14832352:14832469:+	0.0284158	-0.089
AT5G18630	RI:5:6204028:6204095-6204178:6204250:+	0.00310056	-0.089
AT1G10820	A5:1:3604021-3604432:3604021-3604436:-	0.0452728	-0.088
AT1G23800	RI:1:8412964:8413101-8413175:8413348:-	0.00206112	-0.088
AT1G79830	RI:1:30027860:30028118-30028197:30028271:-	0.0012317	-0.088
AT2G31870	RI:2:13552222:13552396-13552826:13552929:-	0.0435493	-0.088
AT2G35650	RI:2:14987229:14987365-14987440:14987939:+	0.0492148	-0.088
AT3G50430	RI:3:18713873:18713946-18714039:18714092:+	0.011778	-0.088
AT5G10710	RI:5:3382100:3382197-3382327:3382508:+	0.0456059	-0.088
AT5G11350	A5:5:3624006-3624106:3623963-3624106:+	0.00258149	-0.088
AT5G23870	RI:5:8047138:8047197-8047267:8047327:-	0.0311725	-0.088
AT1G79245	RI:1:29806538:29806574-29806661:29806783:-	0.00136841	-0.087
AT2G20850	A3:2:8978473-8978556:8978462-8978556:-	0.0114103	-0.087
AT3G04500	RI:3:1213571:1213702-1213774:1213855:-	0.004076	-0.087
AT4G13350	RI:4:7771638:7772039-7772207:7772669:-	0.00148499	-0.087
AT1G02120	RI:1:398614:398713-398905:398966:+	6.26069e-06	-0.086
AT1G17410	A5:1:5968886-5969012:5968886-5969058:-	0.0158539	-0.086
AT3G04110	RI:3:1079096:1079120-1079205:1079408:+	0.0034446	-0.086
AT3G56510	A5:3:20946247-20946362:20946247-20946578:-	0.0460048	-0.086
AT4G01940	A3:4:842165-842238:842153-842238:-	2.45847e-06	-0.086
AT4G17370	RI:4:9706577:9706979-9707060:9707224:+	0.0477556	-0.086
AT5G09230	A5:5:2871695-2871819:2871691-2871819:+	0.00874523	-0.086
AT5G10350	SE:5:3256213-3256446:3256927-3257230:-	1.98936e-06	-0.086
AT1G04140	A5:1:1076010-1076119:1076010-1076136:-	0.00122733	-0.085
AT2G04845	A5:2:1702596-1702663:1702596-1702692:-	0.00754184	-0.085
AT2G36810	A5:2:15436337-15436442:15436337-15436475:-	0.00397596	-0.085
AT3G54250	RI:3:20083372:20083458-20083724:20083868:-	0.0285797	-0.085
AT4G31860	RI:4:15406439:15407034-15407120:15407172:-	3.65115e-05	-0.085
AT5G09390	A3:5:2913664-2913925:2913664-2913989:+	0.000511581	-0.085
AT5G11640	RI:5:3742584:3742610-3742678:3742751:+	0.000189242	-0.085
AT5G16715	A5:5:5487108-5487291:5487048-5487291:+	0.000733614	-0.085
AT5G63520	A3:5:25427168-25427349:25427165-25427349:-	0.0392443	-0.085
AT1G15280	RI:1:5255840:5255900-5256187:5256332:+	0.00976139	-0.084
AT1G65580	A5:1:24382788-24383209:24382788-24383226:-	0.00448206	-0.084
AT2G15000	A5:2:6481207-6481593:6481207-6481871:-	1.70571e-05	-0.084
AT2G41020	RI:2:17120579:17120630-17120746:17121114:+	0.0245032	-0.084
AT2G43210	RI:2:17961410:17961491-17961668:17961733:+	0.0428734	-0.084
AT4G26510	A5:4:13384164-13384490:13384106-13384490:+	0.000752272	-0.084
AT4G32320	A5:4:15603997-15604126:15603967-15604126:+	0.0355701	-0.084
AT5G03560	A3:5:902235-902412:901168-902412:-	0.000204737	-0.084
AT1G06700	RI:1:2054468:2054596-2055126:2055548:-	0.0437028	-0.083
AT3G12620	RI:3:4009825:4010061-4010212:4010579:-	0.00464624	-0.083
AT3G23560	RI:3:8454545:8454663-8454738:8454976:-	0.00185545	-0.083
AT3G55080	RI:3:20415291:20415385-20415714:20415934:-	0.0353639	-0.083
AT4G04350	RI:4:2130135:2130289-2130365:2130629:+	0.0456477	-0.083
AT5G06770	SE:5:2091519-2091897:2092013-2092106:-	0.00151245	-0.083
AT5G10940	A5:5:3450277-3450734:3450277-3450750:-	0.0424263	-0.083
AT5G17370	A5:5:5722868-5722992:5722868-5723057:-	0.0193617	-0.083
AT5G28030	RI:5:10029519:10030582-10030680:10030760:-	0.0130758	-0.083
AT1G03430	RI:1:847873:848497-848642:848713:+	0.0408169	-0.082
AT1G18650	RI:1:6419426:6419459-6419779:6420018:-	0.0253078	-0.082
AT1G79245	RI:1:29805551:29805916-29806012:29806064:-	0.00249354	-0.082
AT2G17320	RI:2:7533480:7533617-7533688:7533750:-	0.0474061	-0.082
AT3G06500	SE:3:2013058-2013384:2013429-2013820:+	0.000358201	-0.082
AT3G09690	RI:3:2973672:2973889-2973988:2974242:+	0.0409087	-0.082
AT3G12070	RI:3:3845758:3845856-3845933:3846069:-	0.0088611	-0.082
AT3G13530	RI:3:4415852:4416003-4416561:4416923:-	0.0496428	-0.082
AT5G20380	RI:5:6889878:6889945-6890356:6890402:-	5.85093e-05	-0.082
AT5G38560	RI:5:15442056:15442126-15442210:15442292:+	0.0137397	-0.082
AT1G73980	RI:1:27821054:27821177-27821296:27821408:-	0.00217195	-0.081
AT4G07410	RI:4:4204692:4204835-4204978:4205224:-	0.0378269	-0.081
AT1G70300	RI:1:26479155:26479533-26479623:26479936:-	0.0294105	-0.08
AT2G04039	RI:2:1333262:1333703-1333778:1333983:+	1.01577e-06	-0.08
AT2G17480	RI:2:7592011:7592082-7592168:7592242:-	0.00150609	-0.08
AT2G23830	RI:2:10143824:10143894-10143981:10144050:+	0.0461272	-0.08
AT5G55130	RI:5:22374656:22374734-22374846:22374920:-	0.0164997	-0.08
AT1G16560	A3:1:5668464-5668573:5668464-5668919:+	0.0231093	-0.079
AT1G50410	RI:1:18672182:18672918-18672997:18673523:+	0.00963412	-0.079
AT1G69740	SE:1:26231936-26232051:26232107-26232193:+	0.00332933	-0.079
AT2G22190	RI:2:9434921:9434987-9435120:9435167:-	0.0184501	-0.079
AT3G16565	A3:3:5640842-5641284:5640798-5641284:-	0.0170738	-0.079
AT4G27120	A5:4:13603330-13603447:13603330-13603520:-	0.0173029	-0.079
AT5G04830	RI:5:1403577:1403673-1403771:1403961:-	5.07987e-11	-0.079
AT5G23330	A3:5:7854390-7854570:7854390-7854574:+	0.0389701	-0.079
AT1G07110	A3:1:2181606-2181761:2181582-2181761:-	0.000905007	-0.078
AT1G14030	RI:1:4806282:4806404-4806520:4806731:-	0.0208504	-0.078
AT5G06770	SE:5:2091519-2091972:2092013-2092106:-	0.0317053	-0.078
AT5G44250	RI:5:17825009:17825044-17825136:17825233:-	0.0108277	-0.078
AT5G51150	A3:5:20789687-20789817:20789687-20789838:+	0.0382989	-0.078
AT5G66055	RI:5:26417636:26417734-26417814:26417912:-	0.0113907	-0.078
AT1G12650	A3:1:4306028-4306149:4306028-4306169:+	0.00867302	-0.077
AT1G24240	RI:1:8587365:8587451-8587556:8587689:+	0.0125234	-0.077
AT3G06500	SE:3:2013058-2013319:2013429-2013820:+	0.00366852	-0.077
AT3G56140	RI:3:20829282:20830062-20830147:20830276:+	0.00112128	-0.077
AT4G03240	A3:4:1424451-1424541:1424438-1424541:-	0.0207408	-0.077
AT4G10970	RI:4:6720102:6720156-6721247:6721386:-	0.0483127	-0.077
AT5G15090	MX:5:4890419-4890523:4890633-4891341:4890419-4890813:4890884-4891341:-	0.0143844	-0.077
AT5G51150	A3:5:20789687-20789827:20789687-20789838:+	0.0402219	-0.077
AT1G67080	RI:1:25045623:25045711-25045784:25045912:-	0.0278215	-0.076
AT1G79880	A5:1:30047344-30047458:30047344-30047462:-	0.0267276	-0.076
AT2G37770	RI:2:15835875:15836150-15836224:15836472:+	0.00799465	-0.076
AT2G40340	A5:2:16849667-16849781:16849667-16850335:-	0.00607356	-0.076
AT4G00550	A3:4:239143-239295:239114-239295:-	0.00601967	-0.076
AT4G24560	RI:4:12682351:12682436-12682542:12683823:-	0.0241835	-0.076
AT4G27960	RI:4:13917134:13917240-13917343:13917500:-	4.12946e-07	-0.076
AT4G30890	RI:4:15038811:15038899-15039143:15039263:-	0.0462703	-0.076
AT5G19430	A5:5:6554242-6554508:6554072-6554508:+	0.000569915	-0.076
AT1G17840	RI:1:6143989:6144029-6144111:6144216:+	0.000149341	-0.075
AT4G19110	RI:4:10455962:10456021-10456121:10456187:-	0.00203316	-0.075
AT1G01650	RI:1:236673:236784-236865:237023:-	0.0119383	-0.074
AT2G25510	A5:2:10856570-10856760:10856566-10856760:+	0.0344306	-0.074
AT3G20250	RI:3:7060441:7060582-7060700:7061976:-	0.0273317	-0.074
AT3G56160	RI:3:20837890:20837991-20838067:20838187:-	0.0386413	-0.074
AT3G61860	A3:3:22901768-22902054:22901255-22902054:-	0.000631576	-0.074
AT4G19985	A5:4:10831748-10832030:10831748-10832090:-	0.0389257	-0.074
AT1G15030	RI:1:5178512:5178761-5179208:5179293:+	0.00232404	-0.073
AT1G19130	RI:1:6609973:6610094-6610420:6610613:-	5.38154e-10	-0.073
AT1G47330	RI:1:17351443:17351519-17351603:17351640:+	0.0340649	-0.073
AT1G58602	RI:1:21764033:21764158-21764770:21765775:+	0.0223135	-0.073
AT1G63420	RI:1:23517934:23518144-23518409:23519013:+	0.0129751	-0.073
AT2G14285	A3:2:6053580-6053918:6053537-6053918:-	0.0436157	-0.073
AT2G20490	MX:2:8831796-8831884:8831950-8832626:8831796-8832499:8832541-8832626:+	4.25247e-11	-0.073
AT2G30990	A5:2:13189762-13189833:13189762-13190323:-	0.00543127	-0.073
AT3G21280	RI:3:7480766:7480866-7481095:7481202:-	0.00639107	-0.073
AT3G22190	A3:3:7833331-7833429:7833325-7833429:-	0.0229259	-0.073
AT4G27120	A3:4:13603458-13603520:13603330-13603520:-	0.0314834	-0.073
AT1G51720	RI:1:19183570:19183629-19183703:19183778:+	0.00277471	-0.072
AT3G14660	RI:3:4925339:4925556-4925653:4925900:+	0.000878455	-0.072
AT3G25560	A5:3:9281968-9282053:9281968-9282057:-	0.040606	-0.072
AT3G56440	A5:3:20928600-20928707:20928581-20928707:+	0.046317	-0.072
AT4G19200	RI:4:10499267:10499382-10499491:10499535:+	4.41852e-06	-0.072
AT4G31860	RI:4:15406439:15406879-15406980:15407034:-	0.0470096	-0.072
AT5G60840	RI:5:24473319:24473715-24473813:24473867:-	0.0174206	-0.072
AT1G34460	SE:1:12599371-12599435:12599468-12599575:+	0.0202086	-0.071
AT1G45160	RI:1:17084040:17084114-17084214:17084280:-	0.0139259	-0.071
AT3G15720	RI:3:5326060:5326168-5326254:5326335:-	0.0170782	-0.071
AT3G24010	RI:3:8677002:8677186-8677479:8677550:-	0.00170684	-0.071
AT3G54620	A3:3:20218609-20218714:20218520-20218714:-	0.00478672	-0.071
AT3G58760	A3:3:21731078-21731179:21731078-21731212:+	0.0493917	-0.071
AT4G20380	RI:4:11005834:11005973-11006074:11006145:+	0.0199629	-0.071
AT5G16715	A5:5:5487111-5487291:5487048-5487291:+	0.00754184	-0.071
AT5G17690	A3:5:5828758-5828839:5828737-5828839:-	0.0388926	-0.071
AT5G19430	RI:5:6554508:6554638-6554933:6555037:+	0.00248521	-0.071
AT1G31930	RI:1:11465727:11466755-11466849:11466986:+	0.00195002	-0.07
AT3G04490	A5:3:1209020-1209091:1208992-1209091:+	0.0119154	-0.07
AT3G05520	RI:3:1600898:1600929-1601027:1601130:+	0.000107825	-0.07
AT3G49430	RI:3:18331539:18331712-18332642:18332754:+	0.00290229	-0.07
AT3G60300	A3:3:22286482-22286579:22286482-22286586:+	0.0207408	-0.07
AT5G03560	SE:5:901168-901425:902235-902412:-	0.00162169	-0.07
AT5G10350	RI:5:3256022:3256213-3257230:3257300:-	0.000284828	-0.07
AT5G18650	RI:5:6219402:6219464-6219567:6219649:+	0.0108068	-0.07
AT2G42300	RI:2:17622309:17622374-17623441:17623509:+	0.0136435	-0.069
AT3G26744	RI:3:9832680:9833036-9833116:9833286:-	0.0309187	-0.069
AT4G24540	RI:4:12671494:12671535-12671620:12671661:-	0.0223683	-0.069
AT4G24740	RI:4:12755142:12755239-12755311:12755375:-	0.0125234	-0.069
AT5G11790	A5:5:3800439-3800549:3799741-3800549:+	0.00127459	-0.069
AT5G20930	RI:5:7102611:7102775-7102875:7103198:+	0.0195081	-0.069
AT1G16460	A5:1:5622050-5622373:5622050-5622469:-	2.01443e-08	-0.068
AT1G50280	RI:1:18624963:18626144-18626230:18626441:-	0.027069	-0.068
AT2G19690	RI:2:8503636:8503672-8503748:8503801:+	0.0423367	-0.068
AT3G02290	A5:3:459169-459281:458738-459281:+	0.00889676	-0.068
AT3G17668	RI:3:6040068:6040122-6040204:6040633:+	0.00814585	-0.068
AT3G49430	A5:3:18332471-18332642:18331712-18332642:+	0.00229436	-0.068
AT4G21980	RI:4:11655706:11655775-11655896:11655949:+	2.67967e-07	-0.068
AT5G16110	RI:5:5261792:5261970-5262501:5262840:-	7.61626e-07	-0.068
AT5G39940	RI:5:15988069:15988128-15988279:15988392:+	0.0420059	-0.068
AT5G42210	RI:5:16869173:16869205-16869376:16869429:+	0.027701	-0.068
AT1G30910	RI:1:11001984:11002072-11002138:11002202:+	0.0353639	-0.067
AT1G54210	RI:1:20241451:20241509-20241650:20241718:+	0.0187032	-0.067
AT1G78790	RI:1:29624488:29624528-29624612:29624660:-	0.0258815	-0.067
AT2G42810	A3:2:17814719-17814889:17814218-17814889:-	0.000202737	-0.067
AT3G18270	RI:3:6262568:6262688-6262991:6263207:+	0.00500079	-0.067
AT4G19830	SE:4:10773169-10773408:10773502-10773613:-	0.0112493	-0.067
AT4G39540	RI:4:18379183:18379255-18379334:18379421:+	0.000638072	-0.067
AT5G09660	MX:5:2994862-2994951:2995078-2995489:2994862-2995079:2995169-2995489:-	0.007261	-0.067
AT5G09820	RI:5:3056419:3056463-3056551:3056649:-	0.044013	-0.067
AT5G43100	A5:5:17301028-17301127:17301017-17301127:+	0.0198821	-0.067
AT1G02120	RI:1:398905:398966-399068:399110:+	0.00204925	-0.066
AT1G24330	RI:1:8632463:8632570-8632722:8634835:+	0.0358099	-0.066
AT1G33265	RI:1:12066990:12067054-12067484:12067571:+	4.08937e-05	-0.066
AT1G78790	RI:1:29623929:29624033-29624125:29624178:-	0.00104913	-0.066
AT3G54500	RI:3:20177935:20178064-20178158:20178491:-	0.0307208	-0.066
AT3G61480	RI:3:22755014:22755084-22755184:22755225:+	0.000702764	-0.066
AT5G10350	A5:5:3256213-3256503:3256213-3257230:-	0.000137637	-0.066
AT5G16930	RI:5:5570307:5570957-5571046:5571859:+	0.00976366	-0.066
AT5G61450	RI:5:24712091:24712149-24712234:24712260:-	0.0417049	-0.066
AT1G02100	RI:1:390319:390399-390483:390564:+	0.0125544	-0.065
AT1G04200	RI:1:1113507:1113564-1113786:1114155:+	0.0394193	-0.065
AT1G25420	RI:1:8916361:8916493-8916571:8916674:+	0.0192614	-0.065
AT3G02710	RI:3:584872:584935-585026:585065:+	0.000252156	-0.065
AT3G16220	RI:3:5498502:5498592-5498691:5498755:+	0.00509768	-0.065
AT4G19830	SE:4:10773169-10773408:10773543-10773613:-	0.0104178	-0.065
AT4G37680	RI:4:17700986:17701006-17701224:17701481:+	1.04766e-07	-0.065
AT5G27760	RI:5:9830793:9830883-9830961:9831008:+	0.00665365	-0.065
AT5G44572	A3:5:17968300-17968396:17968300-17969015:+	0.00234461	-0.065
AT1G61240	RI:1:22583630:22583660-22583743:22583859:+	0.0111069	-0.064
AT3G16785	RI:3:5716789:5716935-5717022:5717882:+	0.0102565	-0.064
AT5G06120	RI:5:1852136:1852237-1852336:1852374:+	0.0273317	-0.064
AT5G38510	RI:5:15419615:15420011-15420451:15420606:-	8.76727e-07	-0.064
AT1G12710	RI:1:4326683:4327403-4327741:4327856:-	0.00482941	-0.063
AT1G31160	A3:1:11123193-11123404:11123146-11123404:-	0.0120106	-0.063
AT1G80940	RI:1:30411349:30411603-30411749:30412289:+	0.0156475	-0.063
AT2G26210	RI:2:11157898:11157983-11158314:11158371:+	0.00828514	-0.063
AT2G42810	SE:2:17814218-17814561:17814719-17814889:-	0.00321975	-0.063
AT3G52050	RI:3:19307082:19307135-19307795:19307922:+	0.0311435	-0.063
AT4G00840	RI:4:355678:355743-355831:355891:-	0.00741257	-0.063
AT4G25640	RI:4:13077109:13077195-13077270:13077388:-	3.65115e-05	-0.063
AT5G38560	RI:5:15441881:15441961-15442056:15442126:+	0.0136596	-0.063
AT5G52530	RI:5:21318161:21318397-21318491:21319806:+	0.0208925	-0.063
AT5G59710	RI:5:24057378:24057584-24058085:24058171:+	0.00985301	-0.063
AT1G12400	RI:1:4222287:4222330-4222423:4222837:+	0.00246274	-0.062
AT2G47890	RI:2:19608794:19608955-19609039:19609310:+	0.00478876	-0.062
AT3G01690	RI:3:256537:257040-257319:257355:+	0.0173917	-0.062
AT3G57230	RI:3:21179567:21179628-21179988:21180087:+	0.0340649	-0.062
AT4G18460	RI:4:10195537:10195932-10196026:10196166:-	0.0341763	-0.062
AT4G35300	A3:4:16799167-16799614:16799101-16799614:-	0.0361321	-0.062
AT3G45290	A3:3:16618139-16618309:16618139-16618314:+	0.00976961	-0.061
AT5G15440	A5:5:5012390-5013113:5012191-5013113:+	0.02547	-0.061
AT5G45760	RI:5:18561111:18561228-18561331:18561427:+	0.0390254	-0.061
AT1G22430	RI:1:7919706:7919749-7919832:7920034:+	0.0245702	-0.06
AT2G25840	RI:2:11022558:11022624-11022707:11022779:+	0.0155415	-0.06
AT2G37500	A5:2:15741037-15741138:15741037-15741140:-	0.0208023	-0.06
AT2G47830	RI:2:19591744:19591779-19591858:19591903:-	0.00550739	-0.06
AT3G01500	RI:3:194746:194891-195179:195337:-	0.000539854	-0.06
AT3G10700	A3:3:3349921-3350243:3349812-3350243:-	0.0209474	-0.06
AT4G39955	RI:4:18531557:18531649-18531739:18531771:+	0.000957345	-0.06
AT5G05570	RI:5:1658302:1658393-1658487:1658590:+	0.00862133	-0.06
AT5G27600	RI:5:9742848:9742906-9743001:9743078:+	0.000848403	-0.06
AT5G36290	RI:5:14302970:14303054-14303137:14303208:+	0.0101787	-0.06
AT1G07650	A3:1:2364709-2366005:2364691-2366005:-	0.0103078	-0.059
AT1G35340	RI:1:12979264:12979405-12979589:12980016:+	0.0104833	-0.059
AT1G63900	RI:1:23718685:23718728-23718800:23718908:+	0.00805266	-0.059
AT3G01090	A5:3:33980-34300:33980-34403:-	0.000447989	-0.059
AT3G47490	RI:3:17500099:17500137-17500484:17500568:+	0.00112267	-0.059
AT4G16143	RI:4:9133750:9134324-9134448:9134825:-	0.00133951	-0.059
AT4G23290	RI:4:12179210:12179334-12179411:12179473:-	0.00551476	-0.059
AT5G08750	RI:5:2851814:2852192-2852866:2852942:+	0.000738745	-0.059
AT5G50150	RI:5:20405693:20405905-20405989:20406075:-	0.0306443	-0.059
AT1G24240	A5:1:8587491-8587556:8587451-8587556:+	0.016193	-0.058
AT4G33540	SE:4:16132054-16132280:16132371-16132525:+	0.000651875	-0.058
AT5G05740	A3:5:1724879-1724967:1724872-1724967:-	0.0136124	-0.058
AT1G01020	RI:1:7157:7232-7384:7450:-	0.0102812	-0.057
AT3G01500	A5:3:194891-195113:194891-195179:-	0.0172563	-0.057
AT3G01860	RI:3:302472:303046-303753:303836:+	0.00653215	-0.057
AT3G06500	SE:3:2013058-2013391:2013429-2013820:+	0.000283596	-0.057
AT3G61860	SE:3:22901255-22901376:22901768-22902054:-	0.00643923	-0.057
AT4G21660	SE:4:11508386-11508631:11508668-11508827:-	0.0103161	-0.057
AT5G19430	A5:5:6554214-6554508:6554072-6554508:+	0.046317	-0.057
AT5G19830	RI:5:6704202:6704252-6704356:6704429:+	0.0182158	-0.057
AT5G25360	RI:5:8800765:8800852-8801505:8801749:-	0.0010049	-0.057
AT5G51220	RI:5:20821721:20821781-20821924:20822048:-	0.0407356	-0.057
AT1G75380	A5:1:28283635-28283878:28283635-28283882:-	0.0027076	-0.056
AT2G46580	RI:2:19130172:19130224-19130292:19130341:-	0.033808	-0.056
AT3G27210	A5:3:10046017-10046115:10046017-10046823:-	5.02554e-05	-0.056
AT3G28970	SE:3:10989158-10989359:10989485-10989722:-	0.0179	-0.056
AT3G48000	MX:3:17717620-17717711:17717802-17717948:17717620-17717803:17717848-17717948:-	0.00836958	-0.056
AT5G40710	A3:5:16295967-16296045:16295967-16296161:+	0.0213582	-0.056
AT1G45332	A5:1:17175897-17175983:17175897-17175993:-	0.00150519	-0.055
AT1G62850	RI:1:23272582:23272701-23272793:23272863:-	0.00137223	-0.055
AT3G05510	A3:3:1596359-1596460:1596359-1596549:+	0.0460513	-0.055
AT3G13740	RI:3:4505648:4505795-4505915:4506320:+	0.0492148	-0.055
AT3G46100	A3:3:16930107-16930252:16930064-16930252:-	0.0238558	-0.055
AT4G08470	A5:4:5384421-5384530:5384421-5384659:-	0.00150519	-0.055
AT4G09340	RI:4:5925632:5925646-5925731:5925799:-	0.00760506	-0.055
AT4G33050	RI:4:15945750:15945838-15945953:15946018:-	0.00167716	-0.055
AT4G36580	A3:4:17258236-17258340:17258236-17258387:+	0.0114078	-0.055
AT4G39030	RI:4:18187422:18187560-18187655:18187861:+	0.00674543	-0.055
AT5G23610	RI:5:7957340:7957757-7958017:7958131:-	0.0415237	-0.055
AT3G51250	RI:3:19029463:19029629-19030057:19030141:+	7.80023e-05	-0.054
AT4G38090	RI:4:17883679:17883915-17883999:17884052:-	0.0452501	-0.054
AT5G18310	RI:5:6061298:6061767-6062150:6062404:+	0.000358608	-0.054
AT5G58450	A3:5:23628141-23628221:23628141-23628235:+	0.0389701	-0.054
AT5G59840	RI:5:24107841:24107903-24108012:24108043:-	0.0017495	-0.054
AT1G05570	SE:1:1653051-1653622:1653727-1653823:-	0.0196592	-0.053
AT1G05805	RI:1:1747036:1747101-1747193:1747261:+	0.015022	-0.053
AT1G31190	RI:1:11145788:11145842-11145943:11146000:+	3.19461e-05	-0.053
AT2G28320	RI:2:12095404:12095500-12095584:12095637:+	0.0195376	-0.053
AT2G42300	A5:2:17623551-17623634:17623509-17623634:+	0.016893	-0.053
AT3G07780	A5:3:2485008-2485094:2484542-2485094:+	0.0185712	-0.053
AT3G57230	RI:3:21177696:21177891-21179095:21179173:+	0.000224104	-0.053
AT4G16360	RI:4:9246145:9246304-9246507:9247251:+	0.0190641	-0.053
AT4G17840	RI:4:9918976:9919035-9919127:9919189:-	1.16683e-05	-0.053
AT5G10745	RI:5:3396730:3396889-3397645:3397712:+	0.00457606	-0.053
AT1G02840	A3:1:628469-628935:628469-629288:+	0.0110297	-0.052
AT1G10070	RI:1:3288238:3288315-3288431:3288504:+	0.0221813	-0.052
AT1G19715	RI:1:6816702:6817233-6817324:6817548:-	0.0310566	-0.052
AT1G66980	RI:1:24999097:24999186-24999394:24999580:-	0.0132403	-0.052
AT2G42810	SE:2:17814218-17814578:17814719-17814889:-	0.0099624	-0.052
AT3G43790	RI:3:15658393:15658475-15658589:15658632:+	0.0422029	-0.052
AT4G34280	A5:4:16408003-16408086:16407993-16408086:+	0.0338869	-0.052
AT5G02810	RI:5:640889:640928-641016:641050:-	0.0307208	-0.052
AT5G52410	RI:5:21276721:21277196-21277286:21277573:+	0.00790886	-0.052
AT1G01650	A5:1:237023-237220:237023-237504:-	4.59273e-05	-0.051
AT1G34570	A5:1:12656034-12656213:12656034-12656236:-	0.0438121	-0.051
AT2G03390	RI:2:1030850:1030890-1030997:1031042:-	0.000426271	-0.051
AT2G14260	RI:2:6043338:6043534-6043776:6043974:-	0.0446511	-0.051
AT2G25180	RI:2:10725899:10726273-10726402:10726554:-	0.0316658	-0.051
AT3G01590	RI:3:225916:226091-226267:226355:+	0.00707455	-0.051
AT3G10300	RI:3:3187559:3187734-3187826:3187844:+	0.00213033	-0.051
AT4G26610	RI:4:13425464:13426244-13426345:13427319:+	0.03633	-0.051
AT1G08460	RI:1:2672921:2673507-2674167:2674721:+	0.000440532	-0.05
AT1G09300	RI:1:3005073:3005279-3005775:3005878:+	0.00439255	-0.05
AT1G53430	RI:1:19937815:19937909-19937984:19938049:+	0.0055191	-0.05
AT1G58025	RI:1:21458550:21458930-21459045:21459431:-	0.0352249	-0.05
AT3G07090	RI:3:2242998:2243931-2244277:2244820:-	0.00444388	-0.05
AT4G11960	RI:4:7175326:7175409-7175495:7175495:-	0.00440267	-0.05
AT4G26480	RI:4:13374883:13374968-13375615:13376236:-	2.14757e-06	-0.05
AT5G52450	RI:5:21289934:21289990-21290065:21290146:-	0.0365138	-0.05
AT1G07110	RI:1:2182516:2182716-2182811:2183026:-	0.00854996	0.05
AT1G09490	RI:1:3063936:3064289-3064705:3064874:+	0.000437717	0.05
AT1G23090	RI:1:8188541:8188589-8188706:8189234:-	0.00505032	0.05
AT2G14170	A5:2:5980254-5980341:5980254-5980517:-	0.000495647	0.05
AT3G07670	RI:3:2453620:2453792-2453896:2453998:+	0.0307208	0.05
AT3G52840	RI:3:19585013:19585123-19585213:19585323:+	0.0417392	0.05
AT4G04330	A3:4:2118120-2118203:2117054-2118203:-	0.00656997	0.05
AT5G17530	RI:5:5779892:5779944-5780071:5780131:+	0.00020902	0.05
AT1G32230	SE:1:11614906-11614991:11615161-11615232:+	5.477e-05	0.051
AT2G17510	RI:2:7609820:7609885-7609977:7610039:-	0.0235162	0.051
AT3G11560	RI:3:3643859:3643925-3644146:3644295:+	0.00206828	0.051
AT3G29390	RI:3:11290842:11290943-11291016:11291050:+	0.0119383	0.051
AT3G47560	SE:3:17526408-17526490:17526572-17526843:-	0.000610725	0.051
AT4G34390	A3:4:16443047-16443114:16443047-16443133:+	0.0120106	0.051
AT5G11210	RI:5:3571108:3571668-3571814:3572276:-	0.0463407	0.051
AT2G04360	A5:2:1520617-1520692:1520617-1520739:-	0.0013529	0.052
AT5G63050	SE:5:25292653-25293066:25293135-25293303:+	0.00179715	0.052
AT1G28320	A3:1:9923080-9923231:9923066-9923231:-	0.00139141	0.053
AT1G52370	SE:1:19506522-19507018:19507175-19507382:+	0.0149394	0.053
AT1G60730	RI:1:22358938:22359110-22359620:22359675:-	0.0114064	0.053
AT1G74910	RI:1:28136921:28136969-28137068:28137153:-	0.00294148	0.053
AT2G21660	A3:2:9265664-9265716:9265583-9265716:-	0.00551928	0.053
AT2G40340	RI:2:16848160:16849051-16849181:16849667:-	0.0092519	0.053
AT3G13790	RI:3:4534364:4535235-4535501:4535509:-	1.06365e-06	0.053
AT3G56860	RI:3:21049349:21049416-21049533:21050491:-	0.0231633	0.053
AT3G60030	RI:3:22167249:22167384-22167466:22167583:-	0.0424588	0.053
AT1G17370	SE:1:5953842-5954207:5954279-5954721:-	0.0259987	0.054
AT1G22280	RI:1:7874731:7875007-7875101:7875255:+	0.0253078	0.054
AT1G64400	RI:1:23918999:23919088-23919188:23919251:-	0.0165201	0.054
AT1G73090	RI:1:27488217:27488381-27488621:27488816:+	0.0269921	0.054
AT3G13740	RI:3:4504990:4505079-4505244:4505543:+	0.0107199	0.054
AT3G18210	RI:3:6240064:6240398-6240496:6240605:-	0.017467	0.054
AT4G09340	SE:4:5925646-5925731:5925799-5925888:-	0.0102714	0.054
AT5G16140	RI:5:5270871:5270921-5271011:5271083:-	0.00854996	0.054
AT1G08550	A5:1:2707320-2707424:2707128-2707424:+	0.00207783	0.055
AT1G20540	A3:1:7112855-7112944:7112855-7112955:+	0.0237652	0.055
AT1G32230	SE:1:11614906-11614983:11615161-11615232:+	2.93652e-05	0.055
AT2G02090	RI:2:524287:524379-524460:524500:+	0.0351732	0.055
AT2G04050	A3:2:1338121-1338207:1338086-1338207:-	0.0370012	0.055
AT2G30600	RI:2:13040076:13040119-13040220:13040278:+	0.00244118	0.055
AT2G42600	RI:2:17738512:17738711-17738910:17739085:-	0.010165	0.055
AT3G60130	SE:3:22210627-22210837:22210895-22210988:+	0.0374039	0.055
AT3G60640	RI:3:22416663:22416781-22416871:22417158:+	0.0173475	0.055
AT4G03200	SE:4:1408858-1408987:1409008-1409308:+	0.00445392	0.055
AT4G16990	RI:4:9560816:9560992-9561097:9561917:+	0.0171533	0.055
AT4G19510	RI:4:10637966:10638120-10638617:10638694:+	0.0294209	0.055
AT4G26370	RI:4:13334887:13334941-13335079:13335213:-	0.0303608	0.055
AT4G31570	RI:4:15298146:15298311-15298423:15303824:+	0.0190443	0.055
AT5G01720	SE:5:268999-269137:269262-269351:-	0.0454509	0.055
AT5G21160	A3:5:7201509-7201584:7201482-7201584:-	0.0415345	0.055
AT5G59430	A5:5:23967577-23968148:23967487-23968148:+	0.00317808	0.055
AT5G41260	RI:5:16505736:16505830-16506141:16506293:+	0.017467	0.056
AT5G50160	RI:5:20416521:20416553-20416649:20416758:+	6.70497e-05	0.056
AT1G25550	RI:1:8977523:8977599-8977685:8978305:+	0.0217137	0.057
AT2G44750	RI:2:18451942:18452007-18452087:18452188:+	0.0182679	0.057
AT3G60320	RI:3:22291886:22292862-22293443:22293666:-	0.0214826	0.057
AT4G26690	RI:4:13457171:13457654-13457755:13457897:-	0.0340746	0.057
AT4G33520	RI:4:16120502:16120583-16120687:16120737:+	0.0492148	0.057
AT5G28770	RI:5:10797379:10797447-10797551:10797620:-	0.0302599	0.057
AT5G32450	RI:5:12079792:12079898-12079977:12080052:+	5.41627e-06	0.057
AT1G25520	RI:1:8963947:8964012-8964102:8964185:+	0.00510574	0.058
AT1G52220	SE:1:19454094-19454187:19454273-19454378:-	1.77153e-09	0.058
AT1G54350	SE:1:20288396-20288463:20288541-20288979:+	0.000361217	0.058
AT1G54390	RI:1:20305039:20305171-20305255:20305293:-	0.0287889	0.058
AT2G26780	SE:2:11419249-11419331:11419515-11420437:+	0.0196592	0.058
AT2G32160	RI:2:13665260:13665333-13665418:13665475:+	0.0142971	0.058
AT3G05165	RI:3:1458131:1458408-1458761:1458875:-	0.00648344	0.058
AT3G62750	RI:3:23216169:23216355-23216459:23216549:+	0.00157911	0.058
AT4G33625	A3:4:16153927-16154028:16153833-16154028:-	0.0130522	0.058
AT5G47730	RI:5:19335395:19335490-19335572:19335587:-	0.0407356	0.058
AT2G45140	SE:2:18611878-18611959:18612009-18612542:+	0.000283262	0.059
AT3G14120	RI:3:4681894:4681951-4682035:4682123:+	0.018257	0.059
AT3G49680	RI:3:18423133:18423310-18423963:18424142:+	0.000100523	0.059
AT4G30990	RI:4:15090440:15090580-15090718:15090967:+	0.0211464	0.059
AT4G38380	RI:4:17974519:17974799-17974883:17975100:-	0.0387757	0.059
AT5G12220	RI:5:3950853:3950939-3951033:3951088:+	0.0135052	0.059
AT5G58100	A3:5:23509854-23510066:23509854-23510090:+	0.0125109	0.059
AT1G03080	SE:1:737437-737562:737624-737874:-	0.00214825	0.06
AT1G08550	A5:1:2707301-2707424:2707128-2707424:+	0.0078539	0.06
AT1G29724	A5:1:10398562-10398674:10398562-10398699:-	0.0115539	0.06
AT2G21380	RI:2:9146183:9146320-9146508:9146627:+	0.0243758	0.06
AT2G21660	A3:2:9265649-9265716:9265583-9265716:-	0.00681048	0.06
AT2G22990	RI:2:9786316:9786511-9786583:9786728:+	9.44152e-09	0.06
AT4G04340	A5:4:2123117-2123194:2122895-2123194:+	1.92212e-08	0.06
AT4G28080	RI:4:13956640:13956993-13957086:13957158:-	0.005275	0.06
AT4G28706	RI:4:14167969:14168038-14168116:14168205:+	0.0489924	0.06
AT5G05570	RI:5:1660979:1661051-1661127:1661254:+	0.038708	0.06
AT1G55520	A5:1:20726055-20726144:20726055-20726148:-	0.0294794	0.061
AT4G19160	RI:4:10477296:10477530-10477821:10477887:+	0.00403706	0.061
AT4G26210	SE:4:13282028-13282359:13282551-13282932:+	0.00111072	0.061
AT5G23510	RI:5:7928345:7928415-7928499:7928612:+	0.0139259	0.061
AT5G65010	RI:5:25969984:25970125-25970231:25970326:+	0.000137272	0.061
AT1G19050	RI:1:6578263:6578333-6578427:6578504:-	0.00150609	0.062
AT1G23360	RI:1:8296242:8296342-8296437:8296509:-	0.0461449	0.062
AT1G28330	RI:1:9933884:9934288-9934451:9934566:-	0.000170172	0.062
AT1G28330	RI:1:9934451:9934566-9934794:9935019:-	0.000955029	0.062
AT1G58602	A3:1:21754088-21758509:21754088-21760159:+	0.00199332	0.062
AT2G01220	SE:2:124907-125274:125383-125592:+	0.0145562	0.062
AT2G41560	RI:2:17333538:17335471-17335576:17335630:-	6.29346e-05	0.062
AT3G11560	RI:3:3643631:3643734-3643859:3643925:+	0.00433172	0.062
AT3G15610	RI:3:5291874:5292049-5292201:5292282:-	0.0021272	0.062
AT3G20870	A5:3:7311703-7311781:7311703-7311984:-	0.0177411	0.062
AT4G13575	MX:4:7893189-7893289:7893324-7893559:7893189-7893403:7893476-7893559:-	0.0249043	0.062
AT4G15610	SE:4:8909394-8910149:8910261-8910420:+	9.06382e-05	0.062
AT4G29860	RI:4:14605142:14605198-14605276:14605338:-	0.0405882	0.062
AT4G33500	RI:4:16112658:16113002-16113176:16113304:-	0.00335078	0.062
AT4G36580	A3:4:17258482-17258590:17258482-17258595:+	0.00916845	0.062
AT4G37280	A3:4:17548497-17548576:17548466-17548576:-	0.00311887	0.062
AT2G48060	SE:2:19661676-19661935:19662015-19662338:-	0.0130682	0.063
AT3G48500	RI:3:17963505:17963586-17963674:17963747:+	0.000955029	0.063
AT5G02810	SE:5:639993-640156:640202-640286:-	0.0017873	0.063
AT5G02810	SE:5:639993-640085:640202-640286:-	0.0347953	0.063
AT5G10490	SE:5:3303842-3303928:3303981-3304643:-	0.0423397	0.063
AT5G16715	A5:5:5489467-5489578:5489427-5489578:+	0.0130095	0.063
AT1G32230	RI:1:11615644:11615739-11615832:11616218:+	0.000635367	0.064
AT2G26210	A5:2:11157821-11157898:11157762-11157898:+	6.26268e-08	0.064
AT2G26560	RI:2:11294340:11294642-11294871:11295032:-	5.5391e-05	0.064
AT2G46800	SE:2:19237582-19237969:19238032-19238128:+	0.0130143	0.064
AT3G05090	RI:3:1420908:1421028-1421108:1421150:-	0.0340706	0.064
AT4G04340	SE:4:2122895-2123073:2123117-2123194:+	1.30866e-08	0.064
AT4G15090	A5:4:8617277-8617363:8617268-8617363:+	0.00686143	0.064
AT5G11030	SE:5:3492298-3492733:3492804-3492888:-	0.0136129	0.064
AT5G42220	A5:5:16872494-16872957:16872389-16872957:+	0.00575761	0.064
AT5G56180	RI:5:22739941:22739974-22740074:22740141:-	0.0332588	0.064
AT1G14820	SE:1:5105924-5106163:5106531-5106722:-	0.025278	0.065
AT1G15020	A3:1:5174621-5174703:5174583-5174703:-	0.0235104	0.065
AT3G20440	RI:3:7125730:7125801-7125884:7125939:-	0.00478876	0.065
AT4G31350	RI:4:15214166:15214256-15214538:15214618:+	0.0445323	0.065
AT5G06060	A5:5:1825417-1825680:1825417-1825763:-	3.39813e-06	0.065
AT5G13240	RI:5:4226025:4226112-4226429:4226491:-	0.000641275	0.065
AT1G28610	RI:1:10054234:10054359-10054615:10054760:-	0.0388174	0.066
AT2G26300	SE:2:11198620-11198796:11198873-11198976:+	0.000154617	0.066
AT3G13710	RI:3:4491583:4491660-4491751:4491823:-	0.0140352	0.066
AT4G17615	SE:4:9817220-9817639:9817717-9818017:+	0.0352849	0.066
AT4G32320	A5:4:15603967-15604126:15603947-15604126:+	0.0455028	0.066
AT4G39680	RI:4:18415786:18416175-18416267:18416961:-	0.00127584	0.066
AT5G42030	RI:5:16812229:16812285-16812372:16812469:-	0.00889663	0.066
AT1G14700	A5:1:5059385-5059473:5058967-5059473:+	9.37314e-05	0.067
AT1G55475	RI:1:20711514:20711691-20712115:20712367:+	0.0252212	0.067
AT2G24120	SE:2:10251196-10251292:10251340-10251587:-	0.0428983	0.067
AT2G32170	A3:2:13669411-13669500:13669411-13669743:+	9.77759e-05	0.067
AT2G45990	RI:2:18919316:18919479-18919821:18919910:+	0.0417049	0.067
AT3G06500	RI:3:2012079:2013058-2013314:2013429:+	0.00163799	0.067
AT3G57230	SE:3:21179173-21179567:21179735-21179988:+	0.0176364	0.067
AT3G63510	A3:3:23450705-23450764:23450705-23450805:+	0.0352522	0.067
AT4G32690	RI:4:15765976:15766106-15766465:15766609:+	0.0409088	0.067
AT1G55475	A5:1:20712028-20712115:20711691-20712115:+	0.0484805	0.068
AT2G21660	RI:2:9265759:9265893-9266037:9266376:-	5.41627e-06	0.068
AT4G08470	RI:4:5384659:5384718-5384800:5384836:-	0.036646	0.068
AT5G13550	RI:5:4357777:4357842-4358222:4358390:-	0.0192637	0.068
AT5G53940	SE:5:21897580-21897888:21897966-21898494:-	0.000132347	0.068
AT1G47530	RI:1:17452674:17453019-17453099:17453202:+	0.0408169	0.069
AT2G43640	SE:2:18098408-18098617:18098688-18099028:-	0.00312121	0.069
AT3G08720	A5:3:2650613-2650722:2650613-2650769:-	0.00367362	0.069
AT3G28940	MX:3:10968617-10968705:10968797-10969187:10968617-10969008:10969080-10969187:-	5.1131e-05	0.069
AT4G00930	RI:4:399066:399544-399662:400394:+	0.00860577	0.069
AT4G26690	RI:4:13457755:13457897-13458098:13458382:-	0.0317149	0.069
AT5G48545	SE:5:19677034-19677545:19677600-19677694:+	0.00214709	0.069
AT1G69510	SE:1:26127071-26127151:26127224-26127323:+	1.40274e-05	0.07
AT1G76320	RI:1:28632396:28632493-28632588:28633407:+	0.00509216	0.07
AT2G03430	A3:2:1036326-1036395:1036295-1036395:-	0.00763986	0.07
AT2G43330	RI:2:18001657:18001992-18002794:18003087:+	0.000237576	0.07
AT3G26020	SE:3:9513854-9514038:9514192-9514280:+	0.00605552	0.07
AT3G28080	SE:3:10452133-10453378:10453624-10454696:+	0.0424351	0.07
AT4G35230	A5:4:16756364-16756464:16756364-16756724:-	0.0290844	0.07
AT5G19460	RI:5:6563837:6563917-6563998:6564078:+	0.0195135	0.07
AT5G53860	SE:5:21866565-21866783:21866842-21867010:+	7.78027e-08	0.07
AT5G58350	RI:5:23584995:23585564-23585639:23585904:+	0.039973	0.07
AT5G63370	RI:5:25384507:25385077-25385151:25386782:-	0.00672922	0.07
AT1G43190	A5:1:16277138-16277328:16277138-16277642:-	0.0198523	0.071
AT1G52370	SE:1:19506522-19507021:19507175-19507382:+	0.00714002	0.071
AT2G14285	SE:2:6053135-6053488:6053537-6053918:-	0.00297993	0.071
AT2G39920	RI:2:16663448:16663561-16663727:16664141:-	0.0146061	0.071
AT4G01995	RI:4:873294:873376-873489:873529:+	0.0131144	0.071
AT4G15880	RI:4:9014155:9014253-9014550:9014639:+	0.0292913	0.071
AT5G02810	A3:5:640202-640286:639993-640286:-	0.0486428	0.071
AT5G06980	A3:5:2167697-2167781:2167697-2167784:+	0.0385762	0.071
AT5G13000	A5:5:4112307-4112401:4112307-4112432:-	0.00326722	0.071
AT1G02120	A5:1:396217-396291:396088-396291:+	5.33419e-05	0.072
AT1G05940	SE:1:1801502-1801579:1801655-1802024:-	0.00103711	0.072
AT1G52370	SE:1:19506522-19507079:19507175-19507382:+	0.00826846	0.072
AT1G79500	RI:1:29905933:29906013-29906105:29906653:+	0.0326721	0.072
AT1G80770	RI:1:30355115:30355353-30355424:30355786:+	0.000321352	0.072
AT2G26670	A5:2:11342158-11342895:11342095-11342895:+	0.0262623	0.072
AT3G47340	RI:3:17437884:17438366-17438460:17438567:-	0.000620709	0.072
AT4G28880	RI:4:14253914:14254297-14254480:14254968:+	0.00538307	0.072
AT4G38360	RI:4:17968183:17968353-17968455:17968543:+	0.00600775	0.072
AT5G24670	A3:5:8450001-8450186:8450001-8450202:+	0.0262746	0.072
AT5G41220	A3:5:16496659-16496750:16496634-16496750:-	0.0238558	0.072
AT5G50950	RI:5:20731874:20731923-20731995:20732076:+	2.53157e-13	0.072
AT1G01910	RI:1:313145:313418-313567:313759:-	0.0184137	0.073
AT1G13120	RI:1:4472774:4472865-4473007:4473213:-	0.049854	0.073
AT1G15290	A3:1:5262748-5262945:5262734-5262945:-	0.0386571	0.073
AT1G52370	SE:1:19506522-19506993:19507175-19507382:+	0.007086	0.073
AT1G54490	SE:1:20350506-20351271:20351373-20351449:+	9.02992e-05	0.073
AT1G79930	RI:1:30065898:30067121-30067404:30067547:-	0.0492148	0.073
AT3G13330	RI:3:4329116:4329118-4329345:4329447:-	0.0426742	0.073
AT3G62750	MX:3:23215789-23215854:23216083-23216268:23215789-23216169:23216194-23216268:+	0.0016918	0.073
AT4G31580	RI:4:15308028:15308253-15308359:15309074:+	0.00551318	0.073
AT1G21930	SE:1:7712974-7713453:7713515-7714052:+	1.98936e-06	0.074
AT3G17920	RI:3:6140789:6140862-6140963:6141036:+	0.0285797	0.074
AT3G60150	RI:3:22222423:22222539-22222829:22222863:+	0.0102664	0.074
AT4G31210	RI:4:15171789:15171839-15171969:15172034:+	0.00873972	0.074
AT4G31350	SE:4:15214618-15215025:15215084-15215195:+	0.0132004	0.074
AT5G44250	A5:5:17824578-17824671:17824578-17824720:-	0.000151942	0.074
AT5G63370	A3:5:25385055-25385151:25385042-25385151:-	0.0408454	0.074
AT1G05940	SE:1:1801502-1801579:1801688-1802024:-	0.000820196	0.075
AT1G28520	RI:1:10029674:10029943-10030027:10030213:+	0.0490441	0.075
AT1G55675	A3:1:20804462-20804552:20804410-20804552:-	0.000596495	0.075
AT3G05160	SE:3:1456107-1456534:1456596-1456884:-	0.0191774	0.075
AT3G18035	A5:3:6169837-6169926:6169837-6170381:-	6.18497e-06	0.075
AT3G26440	A3:3:9678042-9678129:9678042-9678139:+	0.0358088	0.075
AT3G47560	A3:3:17526572-17526843:17526408-17526843:-	0.00112721	0.075
AT3G48330	RI:3:17893541:17893811-17893922:17893975:-	0.0351803	0.075
AT4G17615	SE:4:9817220-9817608:9817717-9818017:+	0.033314	0.075
AT4G24800	RI:4:12781874:12782155-12782449:12782667:+	0.000662906	0.075
AT5G43920	RI:5:17674663:17674807-17674902:17674983:+	0.0162722	0.075
AT5G47040	RI:5:19095377:19095507-19095813:19096019:-	0.00360222	0.075
AT2G04690	RI:2:1645473:1645510-1645753:1645831:+	0.00225592	0.076
AT2G35630	RI:2:14974966:14975044-14975133:14975177:+	0.0348072	0.076
AT3G49140	RI:3:18213696:18213836-18214121:18214188:-	0.0224606	0.076
AT3G52840	RI:3:19582361:19582504-19583152:19583240:+	0.0261973	0.076
AT4G06701	RI:4:3940251:3940331-3940466:3940497:-	0.0196877	0.076
AT5G46490	RI:5:18852636:18852814-18852909:18853218:+	0.00014599	0.076
AT5G59210	RI:5:23893432:23893486-23893584:23893665:-	0.027285	0.076
AT1G05940	SE:1:1801502-1801579:1801642-1802024:-	0.000998055	0.077
AT1G28520	RI:1:10030917:10031500-10031619:10031990:+	0.00202226	0.077
AT2G31865	RI:2:13547029:13547091-13547182:13547352:-	0.0295902	0.077
AT3G10330	RI:3:3200971:3201101-3201174:3201262:+	0.0340649	0.077
AT3G24730	A5:3:9030250-9030346:9030250-9030497:-	0.0059309	0.077
AT3G26410	RI:3:9670153:9670227-9670306:9670373:-	0.0450601	0.077
AT4G16660	RI:4:9376737:9376834-9377179:9377515:+	0.00162434	0.077
AT4G32060	SE:4:15502301-15502412:15502446-15502512:+	0.00607914	0.077
AT5G10710	A5:5:3379214-3379585:3379209-3379585:+	0.0350357	0.077
AT5G41260	RI:5:16505736:16505924-16506141:16506293:+	1.37479e-06	0.077
AT1G76280	SE:1:28620160-28620268:28620363-28620706:-	0.0482817	0.078
AT2G41880	SE:2:17476609-17476684:17476729-17476809:+	0.00944992	0.078
AT3G51840	RI:3:19226896:19227055-19227349:19227458:-	3.51466e-11	0.078
AT5G02790	RI:5:632796:632893-633055:633126:+	7.8399e-05	0.078
AT5G04070	A5:5:1102432-1102520:1102224-1102520:+	0.0223966	0.078
AT5G61500	RI:5:24734385:24734512-24734641:24734706:-	0.00353566	0.078
AT1G01910	RI:1:313101:313452-313567:313759:-	0.012277	0.079
AT1G29400	RI:1:10294138:10294233-10294381:10294630:-	0.00546261	0.079
AT1G51270	RI:1:19008189:19008304-19008429:19008582:+	0.00124426	0.079
AT1G76580	A3:1:28737293-28737386:28737293-28737429:+	0.0031491	0.079
AT2G22980	RI:2:9782048:9782169-9782629:9782742:+	1.04766e-07	0.079
AT3G13790	RI:3:4534364:4535509-4535636:4535914:-	6.19097e-07	0.079
AT3G20810	RI:3:7277752:7277844-7277956:7278379:+	9.55921e-05	0.079
AT3G61280	RI:3:22682702:22682766-22682870:22683080:+	0.0111833	0.079
AT4G12780	RI:4:7515767:7515832-7516099:7516188:+	0.0230382	0.079
AT5G40270	RI:5:16094641:16094714-16094787:16094834:-	0.0103414	0.079
AT5G63120	RI:5:25320715:25320869-25320954:25321936:-	0.0434678	0.079
AT1G15740	RI:1:5412794:5412828-5412927:5413001:+	1.44375e-05	0.08
AT1G53400	RI:1:19925592:19925714-19925793:19926256:+	0.00782158	0.08
AT2G20280	SE:2:8741848-8741983:8742036-8742179:-	0.0295237	0.08
AT2G42500	SE:2:17700174-17700253:17700336-17701134:-	0.0304301	0.08
AT3G28370	RI:3:10621479:10621523-10621595:10621669:+	0.0273668	0.08
AT4G33625	SE:4:16153345-16153716:16153833-16154028:-	0.00577628	0.08
AT5G16270	RI:5:5321554:5321587-5321809:5321920:+	0.0171394	0.08
AT1G21580	A5:1:7559205-7559315:7559205-7559439:-	0.00169509	0.081
AT1G32540	RI:1:11769298:11769407-11769553:11770049:+	6.3203e-06	0.081
AT1G54170	A3:1:20221993-20222066:20221983-20222066:-	0.0005955	0.081
AT1G75510	SE:1:28348008-28348096:28348177-28348432:-	0.025583	0.081
AT2G20280	SE:2:8741848-8741952:8742030-8742179:-	0.0328318	0.081
AT2G26300	A5:2:11197820-11197958:11197468-11197958:+	0.00140762	0.081
AT2G39480	A3:2:16483776-16484426:16483721-16484426:-	0.0011149	0.081
AT3G17340	A5:3:5924824-5924923:5924824-5924927:-	0.0183558	0.081
AT4G05060	RI:4:2591108:2591189-2591277:2591342:-	0.000853264	0.081
AT5G66470	RI:5:26541562:26541752-26541925:26542072:-	0.0285292	0.081
AT1G01710	RI:1:263232:263299-263369:263440:+	1.93491e-05	0.082
AT1G13450	A3:1:4613889-4614198:4613516-4614198:-	0.0481818	0.082
AT3G07590	SE:3:2423375-2423454:2423526-2423603:+	0.00174361	0.082
AT4G09340	A5:4:5925646-5925731:5925646-5925888:-	0.00523856	0.082
AT4G34030	RI:4:16302618:16302859-16302938:16303102:+	0.0230646	0.082
AT5G14250	RI:5:4598565:4598811-4598948:4599005:+	0.000383788	0.082
AT5G53620	RI:5:21782024:21782122-21782205:21782260:+	0.0184501	0.082
AT5G58370	RI:5:23595227:23595314-23595423:23595462:+	0.00473879	0.082
AT1G02120	A3:1:396088-396167:396088-396291:+	7.02487e-05	0.083
AT1G09932	SE:1:3231632-3231737:3231811-3232017:-	0.00803032	0.083
AT1G47290	A3:1:17338354-17338456:17338354-17338460:+	0.0114103	0.083
AT3G23280	SE:3:8323014-8323099:8323271-8323363:+	0.00179715	0.083
AT4G09150	A3:4:5830671-5830770:5830671-5830822:+	0.00410602	0.083
AT4G13810	RI:4:8004999:8006270-8006380:8006569:-	0.0209848	0.083
AT4G35785	RI:4:16953523:16953592-16953704:16953890:-	0.0103111	0.083
AT5G44582	A5:5:17981329-17981647:17981182-17981647:+	0.0208295	0.083
AT5G56150	SE:5:22729243-22729740:22729825-22729997:+	1.71172e-06	0.083
AT1G01490	RI:1:182061:182135-182253:182749:-	0.0456744	0.084
AT1G09932	RI:1:3231544:3231632-3232017:3232137:-	0.044013	0.084
AT1G61100	RI:1:22511452:22511585-22511789:22511965:-	0.0033146	0.084
AT3G10360	RI:3:3210884:3211184-3211266:3211325:-	0.0139017	0.084
AT4G38470	RI:4:18003113:18003166-18003240:18003374:+	5.73669e-06	0.084
AT5G59670	SE:5:24043583-24043816:24043952-24044085:+	0.00247602	0.084
AT1G33720	RI:1:12222407:12223202-12223375:12223446:-	0.0101538	0.085
AT1G55810	RI:1:20862428:20862507-20862584:20862778:+	0.0474061	0.085
AT2G26300	RI:2:11196996:11197468-11197958:11198146:+	0.00694618	0.085
AT2G30350	RI:2:12935015:12935148-12935271:12935409:-	0.0374584	0.085
AT3G12680	RI:3:4027597:4027844-4028609:4029140:-	0.0184501	0.085
AT4G15110	SE:4:8630976-8631063:8631100-8631234:-	0.0174236	0.085
AT4G29790	RI:4:14587084:14587178-14587280:14587330:+	0.0168802	0.085
AT5G49900	RI:5:20300129:20300184-20300277:20300330:-	0.00597021	0.085
AT5G57340	RI:5:23228074:23228315-23228618:23229282:+	0.0071501	0.085
AT1G03090	A3:1:741207-741446:741207-741509:+	0.0207408	0.086
AT1G12360	RI:1:4204495:4204620-4204712:4204727:+	3.65115e-05	0.086
AT1G15290	RI:1:5263968:5264198-5264420:5264492:-	0.0140193	0.086
AT1G18620	A5:1:6410118-6410558:6410059-6410558:+	0.0362382	0.086
AT1G51890	RI:1:19277827:19277953-19278146:19278364:-	5.21568e-05	0.086
AT4G16146	A3:4:9143249-9144303:9143192-9144303:-	0.0388926	0.086
AT4G28540	SE:4:14108365-14108604:14108684-14108769:+	0.044975	0.086
AT5G01450	SE:5:184194-184298:184370-184515:-	0.00496561	0.086
AT1G09920	SE:1:3225441-3225994:3226123-3226817:-	0.0176251	0.087
AT1G14820	SE:1:5105924-5106257:5106421-5106722:-	0.0129168	0.087
AT2G25000	SE:2:10629868-10629963:10630025-10630230:+	2.2114e-06	0.087
AT2G32160	RI:2:13664233:13664260-13664359:13664438:+	0.00167905	0.087
AT2G38550	SE:2:16133720-16133810:16133847-16134112:+	9.49062e-10	0.087
AT4G10060	RI:4:6291058:6291162-6291266:6291322:+	0.00168826	0.087
AT5G26980	RI:5:9488148:9488579-9488705:9488831:-	0.0275575	0.087
AT1G19050	RI:1:6577833:6578165-6578263:6578333:-	1.8864e-06	0.088
AT1G31540	RI:1:11289346:11290527-11291096:11291506:-	0.0299322	0.088
AT3G10330	RI:3:3200754:3200883-3200971:3201101:+	0.0172712	0.088
AT3G48110	A5:3:17765448-17765537:17765278-17765537:+	0.000595237	0.088
AT5G23050	RI:5:7734936:7735065-7735149:7735439:-	0.000256781	0.088
AT5G28770	RI:5:10796988:10797113-10797196:10797271:-	0.0116442	0.088
AT1G19050	RI:1:6578427:6578504-6578724:6578800:-	2.83651e-12	0.089
AT3G57470	RI:3:21274836:21274879-21274959:21275022:-	0.0303179	0.089
AT4G12750	SE:4:7503669-7503954:7504009-7504495:-	0.0107332	0.089
AT4G38520	RI:4:18017196:18017682-18017948:18018306:-	0.000161257	0.089
AT5G41140	A5:5:16472138-16472222:16472117-16472222:+	0.0273911	0.089
AT1G07910	SE:1:2450371-2450487:2450566-2450763:+	0.0448145	0.09
AT1G13450	SE:1:4613516-4613613:4613889-4614198:-	0.0150692	0.09
AT2G17520	RI:2:7617870:7618113-7618194:7619449:+	0.00403216	0.09
AT2G42500	SE:2:17700174-17700468:17700524-17701134:-	0.00637574	0.09
AT5G13410	SE:5:4300427-4300518:4300573-4300775:-	0.00156928	0.09
AT5G43130	RI:5:17315326:17315750-17315942:17316164:-	0.00251869	0.09
AT5G45140	RI:5:18250830:18250907-18251066:18251110:-	0.0193404	0.09
AT1G72640	RI:1:27346569:27346664-27346746:27346919:-	0.0102951	0.091
AT2G43330	RI:2:18001502:18001572-18001657:18001992:+	0.000581981	0.091
AT3G57550	RI:3:21308801:21308846-21308934:21309027:+	0.00206112	0.091
AT4G10090	A3:4:6306824-6306912:6306824-6306916:+	0.0463399	0.091
AT5G56150	SE:5:22729243-22729737:22729825-22729997:+	6.2134e-07	0.091
AT1G77080	RI:1:28959330:28959371-28959578:28959627:+	0.0117991	0.092
AT2G24650	RI:2:10483278:10483762-10483845:10484219:-	0.0243078	0.092
AT3G59300	SE:3:21920307-21920405:21920503-21920717:+	0.000211411	0.092
AT3G61700	RI:3:22836285:22836651-22836838:22836993:+	0.0424111	0.092
AT4G03110	RI:4:1376306:1376760-1376856:1376999:-	0.0164174	0.092
AT4G09340	A3:4:5925799-5925888:5925646-5925888:-	0.00621062	0.092
AT4G17040	MX:4:9587042-9587374:9587587-9587939:9587042-9587619:9587745-9587939:-	0.000543121	0.092
AT5G23630	A5:5:7962688-7962868:7962688-7962977:-	0.00575089	0.092
AT5G27950	RI:5:9985636:9985820-9985890:9986054:+	0.0202567	0.092
AT5G53550	RI:5:21755291:21755558-21755824:21755903:+	0.00905679	0.092
AT1G32230	A3:1:11614906-11614983:11614906-11615232:+	0.000214391	0.093
AT1G51270	RI:1:19010412:19010614-19010888:19011306:+	0.0136209	0.093
AT1G59820	A3:1:22011965-22012213:22011965-22012218:+	0.00336873	0.093
AT2G04900	MX:2:1722740-1722825:1722905-1723507:1722740-1722990:1723033-1723507:+	0.0107248	0.093
AT2G47830	A5:2:19593106-19593296:19593106-19593328:-	0.0126321	0.093
AT3G01480	A3:3:189627-189713:189627-189741:+	0.00226969	0.093
AT3G52340	A5:3:19407953-19408045:19407900-19408045:+	0.00251667	0.093
AT4G10060	RI:4:6292274:6292327-6292412:6292467:+	0.00701908	0.093
AT4G15540	RI:4:8873820:8873848-8873934:8874348:+	0.0340706	0.093
AT5G02940	RI:5:686588:686664-686748:686895:-	0.0462271	0.093
AT5G06180	RI:5:1875009:1875117-1875251:1875381:+	0.0108277	0.093
AT5G51410	RI:5:20880704:20881064-20881144:20881213:-	0.025097	0.093
AT1G10470	RI:1:3443099:3443169-3443252:3443327:-	1.76331e-08	0.094
AT1G67980	A3:1:25487978-25488156:25487978-25488177:+	0.00197445	0.094
AT2G13800	RI:2:5753118:5753166-5753261:5753357:+	0.0191282	0.094
AT3G04605	SE:3:1246946-1247260:1247361-1247608:+	0.0371579	0.094
AT3G06500	RI:3:2013314:2013429-2013820:2013985:+	0.0204011	0.094
AT4G02590	RI:4:1137498:1137740-1137861:1138201:-	0.000357848	0.094
AT4G11410	A3:4:6945866-6945966:6945451-6945966:-	0.0142622	0.094
AT4G32320	A5:4:15604013-15604126:15603947-15604126:+	0.0180925	0.094
AT5G07290	RI:5:2296853:2297510-2297608:2297692:+	0.0269921	0.094
AT5G43600	RI:5:17513107:17513181-17513280:17513408:+	0.019976	0.094
AT5G65380	RI:5:26124625:26124654-26124772:26124828:-	0.0414618	0.094
AT1G06890	RI:1:2111563:2111605-2111761:2111859:-	0.0355512	0.095
AT1G21580	RI:1:7558475:7558578-7558644:7558686:-	0.0122133	0.095
AT1G55675	RI:1:20804326:20804462-20804552:20804573:-	1.79381e-05	0.095
AT1G79690	RI:1:29986029:29986106-29986299:29986395:+	0.0203518	0.095
AT3G10550	RI:3:3297444:3297506-3297626:3297690:-	0.0190443	0.095
AT3G60030	RI:3:22167027:22167177-22167249:22167384:-	0.00572778	0.095
AT4G35770	RI:4:16945317:16945674-16945775:16946192:+	1.11895e-11	0.095
AT5G08535	A3:5:2762261-2762442:2762261-2762710:+	0.0288873	0.095
AT5G44572	SE:5:17968300-17969011:17969106-17969272:+	9.06382e-05	0.095
AT1G13180	RI:1:4497725:4497850-4497934:4498032:+	0.0131249	0.096
AT1G14380	RI:1:4918407:4918953-4919224:4919775:-	0.00128044	0.096
AT1G29724	RI:1:10398508:10398562-10398699:10398745:-	0.00342181	0.096
AT1G50440	RI:1:18685777:18685964-18686061:18686312:+	0.00509216	0.096
AT1G54460	A3:1:20341983-20342109:20341967-20342109:-	0.0330997	0.096
AT1G72740	RI:1:27380622:27380901-27381147:27381248:-	0.0434231	0.096
AT2G01600	MX:2:269064-269169:269238-269500:269064-269324:269421-269500:+	0.0107248	0.096
AT2G26300	RI:2:11196996:11197381-11197958:11198146:+	0.00700568	0.096
AT3G53570	RI:3:19862276:19862432-19862553:19862977:-	0.0391805	0.096
AT5G35210	A5:5:13474796-13474893:13474796-13475046:-	0.00104647	0.096
AT5G50160	RI:5:20416250:20416435-20416521:20416758:+	0.000943591	0.096
AT5G53550	A5:5:21755725-21755824:21755558-21755824:+	0.00395039	0.096
AT5G57655	RI:5:23348373:23348658-23348736:23348969:+	0	0.096
AT1G03630	A5:1:907952-908039:907947-908039:+	0.0147737	0.097
AT1G27020	RI:1:9379646:9379761-9379858:9380021:+	6.36861e-08	0.097
AT1G48030	RI:1:17717138:17717320-17717421:17717482:-	0.000291879	0.097
AT1G54440	RI:1:20325598:20325680-20325887:20325932:+	0.0292572	0.097
AT1G75510	SE:1:28348008-28348096:28348159-28348432:-	0.0356509	0.097
AT2G14285	RI:2:6053098:6053580-6053918:6053994:-	0.0178937	0.097
AT3G23280	SE:3:8323014-8323099:8323219-8323363:+	0.000505509	0.097
AT3G56160	RI:3:20839889:20839947-20840319:20840397:-	0.0121434	0.097
AT5G01950	A5:5:368337-368419:368337-368454:-	0.0328435	0.097
AT5G18590	SE:5:6181783-6182149:6182261-6182370:-	0.00321183	0.097
AT5G22920	RI:5:7666098:7666138-7666225:7666295:+	0.0159326	0.097
AT5G57630	RI:5:23342337:23342390-23342489:23342560:-	0.000138089	0.097
AT2G23820	RI:2:10142476:10142517-10142613:10142899:+	0.03272	0.098
AT3G02600	SE:3:551584-551684:552529-552931:+	0.018899	0.098
AT3G02600	SE:3:551584-551705:552529-552931:+	0.024307	0.098
AT4G10940	A3:4:6709736-6709806:6709732-6709806:-	0.0209474	0.098
AT5G24810	RI:5:8519044:8519119-8519223:8519276:-	1.93491e-05	0.098
AT5G63370	RI:5:25385151:25386782-25387100:25387261:-	0.000328468	0.098
AT1G53110	RI:1:19790213:19790715-19790793:19791023:+	0.00485938	0.099
AT1G54350	A5:1:20288541-20288979:20288396-20288979:+	0.000110328	0.099
AT2G31580	SE:2:13441837-13441938:13442107-13442193:-	0.0235016	0.099
AT3G05345	A3:3:1522593-1522667:1522561-1522667:-	0.0481818	0.099
AT4G02075	A3:4:914153-914247:914127-914247:-	0.000522855	0.099
AT5G64240	RI:5:25696948:25697121-25697190:25697416:+	0.0449908	0.099
AT1G33050	RI:1:11968348:11968480-11968589:11968675:-	0.0310162	0.1
AT2G22660	A3:2:9627490-9627703:9627490-9627732:+	0.0349434	0.1
AT3G54500	RI:3:20175402:20175665-20175782:20176119:-	0.00184178	0.1
AT4G27640	RI:4:13799475:13799601-13799680:13799710:-	0.000212427	0.1
AT4G29860	RI:4:14603926:14603995-14604089:14604171:-	0.00213033	0.1
AT1G54390	SE:1:20305623-20306153:20306216-20306424:-	2.23437e-05	0.101
AT1G63880	RI:1:23714211:23715315-23715575:23716124:-	0.0187032	0.101
AT2G18440	SE:2:7995217-7995892:7995974-7996357:-	0.00692987	0.101
AT2G47410	A3:2:19453157-19453410:19453157-19453436:+	0.0199091	0.101
AT4G12460	RI:4:7395342:7395551-7395681:7395788:+	0.0167872	0.101
AT4G27640	RI:4:13801232:13802033-13802129:13802174:-	0.00100987	0.101
AT4G31720	A5:4:15355515-15355612:15355515-15355683:-	6.3236e-05	0.101
AT5G11700	RI:5:3764691:3764879-3764982:3765216:-	9.41218e-07	0.101
AT5G27150	MX:5:9554415-9554488:9554606-9555237:9554415-9555028:9555125-9555237:+	0.010929	0.101
AT1G13000	A5:1:4438764-4439138:4438764-4439376:-	0.0183558	0.102
AT1G77080	MX:1:28955863-28958334:28958391-28958602:28955863-28958456:28958501-28958602:+	0.0309936	0.102
AT2G26210	SE:2:11157983-11158298:11158371-11158462:+	0.01466	0.102
AT2G41880	A3:2:17476609-17476684:17476609-17476809:+	0.0359179	0.102
AT3G13450	A3:3:4384052-4384126:4384038-4384126:-	0.0134605	0.102
AT3G16230	RI:3:5501363:5501400-5501478:5501582:+	0.0467974	0.102
AT4G04692	RI:4:2375602:2375978-2376115:2376364:-	0	0.102
AT5G14960	RI:5:4844529:4844606-4844708:4844764:+	0.00428095	0.102
AT5G44240	RI:5:17819487:17819584-17819685:17819827:+	0.0044108	0.102
AT5G49840	RI:5:20256126:20256226-20256331:20256410:+	0.00274521	0.102
AT1G06670	RI:1:2042239:2042313-2042424:2042482:+	0.00107725	0.103
AT1G78490	RI:1:29529959:29530065-29530167:29530669:+	0.00828514	0.103
AT2G26510	RI:2:11276603:11276657-11276789:11276866:+	0.0332588	0.103
AT3G52340	RI:3:19407788:19407900-19408045:19408239:+	0.00540051	0.103
AT4G19490	RI:4:10616966:10617012-10617102:10617181:+	0.00072828	0.103
AT4G24800	A5:4:12782310-12782449:12782155-12782449:+	1.70571e-05	0.103
AT5G28850	RI:5:10879269:10879359-10879451:10879556:-	5.988e-05	0.103
AT5G44250	RI:5:17824437:17824578-17824720:17824910:-	5.85093e-05	0.103
AT5G49930	RI:5:20309122:20309973-20310066:20310171:-	0.035222	0.103
AT1G21610	RI:1:7577628:7577756-7577849:7577896:+	0.0355289	0.104
AT1G30590	SE:1:10839593-10839769:10839792-10839868:-	0.0287691	0.104
AT1G54440	RI:1:20326798:20326875-20327438:20327518:+	0.0218991	0.104
AT1G67310	RI:1:25201051:25201130-25201450:25201951:-	0.0351623	0.104
AT2G39090	RI:2:16314084:16314128-16314205:16314405:-	0.00189565	0.104
AT3G13226	RI:3:4265093:4265185-4265313:4265924:-	0.0100145	0.104
AT3G28080	MX:3:10452133-10453378:10453624-10454696:10452133-10454444:10454605-10454696:+	0.0183604	0.104
AT4G08470	RI:4:5385417:5385501-5385600:5386463:-	0.000733709	0.104
AT4G12917	A5:4:7563393-7563477:7563393-7563592:-	0.031246	0.104
AT1G09932	A3:1:3231811-3232017:3231632-3232017:-	0.0246089	0.105
AT1G52370	A5:1:19507175-19507382:19506522-19507382:+	0.00317808	0.105
AT1G54210	SE:1:20241509-20241650:20241868-20241961:+	0.000679788	0.105
AT1G65220	RI:1:24226115:24226208-24226499:24226522:+	0.0174206	0.105
AT1G65270	RI:1:24244376:24244536-24244646:24245074:+	0.0401656	0.105
AT1G69380	RI:1:26082768:26082788-26082897:26083011:-	0.00746183	0.105
AT2G26300	A5:2:11197820-11197958:11197381-11197958:+	0.00868907	0.105
AT2G32160	RI:2:13664985:13665098-13665260:13665333:+	0.000352861	0.105
AT2G43010	RI:2:17888260:17888577-17888722:17889050:+	0.0315642	0.105
AT4G19420	A5:4:10589808-10590025:10589808-10590290:-	6.61862e-09	0.105
AT5G24450	RI:5:8349903:8349969-8350547:8350716:+	0.0310769	0.105
AT1G08910	A3:1:2857352-2857431:2857352-2857435:+	0.0412142	0.106
AT1G72640	RI:1:27347251:27347308-27347394:27347489:-	0.00524048	0.106
AT1G75850	RI:1:28481791:28481865-28482264:28482386:-	0.0248203	0.106
AT2G22300	RI:2:9473332:9473442-9473559:9473845:+	0.0031459	0.106
AT4G33625	RI:4:16153265:16153833-16154028:16154068:-	0.000270813	0.106
AT1G02080	RI:1:381933:382040-382127:382171:+	0.00482954	0.107
AT1G04240	RI:1:1128188:1128639-1128744:1129052:-	0.026129	0.107
AT2G16405	RI:2:7106930:7107026-7107150:7107197:-	0.0177268	0.107
AT2G21660	A3:2:9265622-9265716:9265583-9265716:-	0.00103196	0.107
AT2G25850	RI:2:11028553:11028595-11028697:11028810:-	0.0429269	0.107
AT3G14960	RI:3:5036696:5036809-5036909:5037008:-	0.0300447	0.107
AT3G23480	RI:3:8420278:8420346-8420496:8420595:+	0.0195329	0.107
AT4G25320	RI:4:12954077:12954932-12955296:12955381:+	0.00620497	0.107
AT5G48545	A5:5:19677600-19677694:19677034-19677694:+	0.0059309	0.107
AT5G62100	RI:5:24940396:24940657-24940761:24941017:+	0.0333261	0.107
AT1G53430	RI:1:19936783:19936854-19936932:19937012:+	0.00674543	0.108
AT2G04050	SE:2:1338121-1338207:1338293-1338389:-	1.75138e-08	0.108
AT2G25350	A5:2:10798698-10798828:10798693-10798828:+	0.0484805	0.108
AT5G16715	RI:5:5489311:5489427-5489578:5489798:+	0.0030974	0.108
AT2G20950	RI:2:9003041:9003201-9003275:9003340:+	0.0329437	0.109
AT4G17360	RI:4:9704083:9704181-9704401:9704560:-	0.028374	0.109
AT4G35770	RI:4:16945775:16945828-16945909:16946192:+	0.00353144	0.109
AT5G23690	RI:5:7989536:7989595-7989690:7989751:+	0.00545114	0.109
AT1G05570	RI:1:1649850:1649962-1650044:1650127:-	0.0367038	0.11
AT1G13940	A5:1:4765925-4766396:4765925-4766594:-	0.00469092	0.11
AT1G53430	RI:1:19937538:19937612-19937688:19937763:+	0.00232404	0.11
AT1G76260	A5:1:28611033-28611170:28611020-28611170:+	0.00448773	0.11
AT2G13370	A5:2:5555626-5555799:5555626-5556205:-	0.00253001	0.11
AT3G56310	A5:3:20883973-20884060:20883950-20884060:+	0.0030628	0.11
AT4G15540	A5:4:8873955-8874138:8873933-8874138:+	0.00767302	0.11
AT4G17310	SE:4:9685454-9685977:9686024-9686498:-	0.00201698	0.11
AT5G20720	A5:5:7014916-7015010:7014871-7015010:+	0.0142081	0.11
AT5G45190	RI:5:18280507:18280765-18281718:18281870:-	0.000819715	0.11
AT5G49580	RI:5:20125171:20125251-20125353:20125759:-	0.0350929	0.11
AT1G69530	RI:1:26141836:26141919-26142009:26142166:+	3.14559e-08	0.111
AT5G14260	RI:5:4603953:4604127-4604248:4604473:+	0.0409626	0.111
AT5G27970	A5:5:10006813-10006907:10006758-10006907:+	0.00254745	0.111
AT1G09932	A5:1:3231632-3231737:3231632-3232017:-	0.028538	0.112
AT1G51610	RI:1:19136361:19136907-19137024:19137078:+	3.08609e-06	0.112
AT1G67560	RI:1:25321136:25321410-25321488:25321722:+	0.00920721	0.112
AT1G76580	RI:1:28737149:28737293-28737429:28737967:+	0.000331052	0.112
AT1G79630	RI:1:29964020:29964750-29964906:29965795:-	0.0355289	0.112
AT2G28940	RI:2:12426710:12427416-12427486:12427608:-	0.0146061	0.112
AT3G24870	A3:3:9080906-9081023:9080903-9081023:-	0.0464082	0.112
AT3G55270	A5:3:20496461-20496579:20496259-20496579:+	0.00258149	0.112
AT4G09680	A3:4:6117850-6117953:6117850-6117969:+	0.00949927	0.112
AT5G13240	RI:5:4225765:4225827-4226025:4226112:-	1.66887e-05	0.112
AT5G54440	A5:5:22102522-22102600:22102486-22102600:+	0.00693739	0.112
AT5G64330	RI:5:25729576:25729854-25729926:25730361:+	0.00333505	0.112
AT1G09730	RI:1:3153010:3153047-3153144:3153237:-	0.0378269	0.113
AT2G20850	RI:2:8976109:8976245-8976332:8976742:-	0.0395544	0.113
AT2G34357	SE:2:14498723-14499053:14499111-14499206:+	6.08404e-07	0.113
AT5G23050	RI:5:7732009:7732107-7732183:7732308:-	0.0244427	0.113
AT5G55300	RI:5:22426673:22426829-22426917:22427011:-	0.0410993	0.113
AT1G17970	RI:1:6184904:6185604-6186171:6186335:+	0.000202996	0.114
AT1G58602	RI:1:21758509:21758658-21760159:21761055:+	0.0376064	0.114
AT2G32170	RI:2:13667933:13668049-13668349:13668420:+	0.0110391	0.114
AT2G32880	RI:2:13948750:13949125-13949241:13949407:-	0.0114478	0.114
AT2G44650	A3:2:18419618-18419690:18419566-18419690:-	0.00621062	0.114
AT3G23660	RI:3:8514463:8514624-8514941:8515018:-	0.0140798	0.114
AT5G45500	A5:5:18434995-18435181:18434995-18435373:-	0.000462943	0.114
AT5G65685	SE:5:26275236-26275329:26275407-26275481:-	0.00999288	0.114
AT2G23450	RI:2:9990275:9991255-9991504:9991695:-	0.0126975	0.115
AT4G10060	RI:4:6291276:6291322-6291398:6291468:+	0.00231752	0.115
AT4G21380	RI:4:11389877:11390131-11390206:11390416:-	0.000595032	0.115
AT5G19400	RI:5:6542090:6543281-6543378:6544285:+	0.0107147	0.115
AT5G28770	RI:5:10797213:10797271-10797336:10797447:-	0.000738745	0.115
AT5G63490	RI:5:25420835:25420913-25420993:25421163:-	0.0249837	0.115
AT2G31560	RI:2:13437233:13437422-13437535:13437683:+	0.00467132	0.116
AT2G31870	A3:2:13552929-13553231:13552399-13553231:-	0.0120106	0.116
AT2G48160	SE:2:19695345-19695988:19696209-19696462:-	0.0127465	0.116
AT3G51630	RI:3:19149472:19149564-19149828:19150093:+	0.00653211	0.116
AT3G51980	RI:3:19285572:19286023-19286121:19286306:-	0.0195566	0.116
AT4G01020	RI:4:441785:442219-442405:443555:+	0.0166669	0.116
AT4G25500	RI:4:13025163:13025273-13025358:13025856:+	0.00904344	0.116
AT5G10710	A5:5:3382197-3382327:3381658-3382327:+	0.040606	0.116
AT5G22050	RI:5:7302443:7302510-7302597:7302692:+	0.0440781	0.116
AT5G26110	SE:5:9119002-9119105:9119216-9119597:-	0.0187705	0.116
AT1G06790	RI:1:2088920:2089009-2089213:2089786:+	0.00593506	0.117
AT1G55310	A3:1:20631119-20631558:20631119-20631885:+	0.0182064	0.117
AT2G39950	SE:2:16678278-16678967:16679015-16679657:-	0.0253325	0.117
AT3G08840	RI:3:2680057:2680165-2680518:2680590:-	0.0169674	0.117
AT3G47560	A5:3:17526408-17526490:17526408-17526843:-	0.00240476	0.117
AT4G19960	RI:4:10814355:10814600-10814679:10814729:+	0.0265081	0.117
AT4G36790	RI:4:17336924:17336982-17337055:17337350:+	0.027498	0.117
AT4G37560	RI:4:17646789:17647026-17647143:17647333:+	0.0463451	0.117
AT5G48545	A3:5:19677034-19677545:19677034-19677694:+	0.00919766	0.117
AT1G32230	RI:1:11614659:11614906-11615232:11615311:+	5.97356e-05	0.118
AT1G69040	RI:1:25957819:25957846-25958188:25958260:+	0.0125234	0.118
AT3G27610	RI:3:10227724:10227808-10227893:10227986:-	0.030812	0.118
AT3G57040	RI:3:21110465:21110542-21110697:21110767:+	0.0267589	0.118
AT4G04920	RI:4:2498901:2499002-2499084:2499129:+	0.00904344	0.118
AT4G39680	SE:4:18416961-18417126:18417184-18417347:-	1.48674e-08	0.118
AT5G18630	RI:5:6203416:6203495-6203728:6203793:+	0.0104833	0.118
AT5G27350	MX:5:9649101-9649244:9649306-9650673:9649101-9650451:9650540-9650673:+	0.00557138	0.118
AT5G39040	RI:5:15628839:15628946-15629121:15629318:+	0.000348982	0.118
AT5G45040	RI:5:18175987:18176018-18176106:18176125:-	0.0333017	0.118
AT5G55970	RI:5:22667220:22667748-22667987:22668530:+	0.000383788	0.118
AT1G32540	RI:1:11768641:11768754-11769298:11769407:+	3.41185e-08	0.119
AT1G58200	RI:1:21549754:21549921-21550050:21550160:-	0.00392253	0.119
AT2G04690	RI:2:1645914:1646066-1646155:1646443:+	0.0428372	0.119
AT3G42150	SE:3:14309549-14310554:14310616-14311213:+	0.0374599	0.119
AT3G57300	A5:3:21204677-21204787:21204625-21204787:+	0.0169785	0.119
AT4G37030	RI:4:17452370:17452478-17452586:17452613:+	0.0371741	0.119
AT5G22700	A5:5:7546329-7546405:7546329-7546528:-	0.00217273	0.119
AT1G10070	RI:1:3289728:3289777-3289856:3289968:+	0.00526028	0.12
AT1G19690	A3:1:6809250-6809336:6809239-6809336:-	0.0379285	0.12
AT1G54370	A5:1:20294246-20294345:20294246-20294428:-	0.000145313	0.12
AT2G16990	SE:2:7387443-7387534:7387604-7387691:+	0.0482817	0.12
AT2G32880	RI:2:13950015:13950166-13950258:13950387:-	0.000249615	0.12
AT3G06290	A5:3:1906362-1906534:1906362-1906547:-	0.00177802	0.12
AT4G01510	RI:4:642943:642990-643087:643176:+	0.00360222	0.12
AT5G06980	RI:5:2167536:2167697-2167784:2168109:+	3.28669e-05	0.12
AT1G28610	SE:1:10054359-10054615:10054760-10054866:-	0.0398832	0.121
AT1G51890	RI:1:19277261:19277739-19277827:19278364:-	0.0187536	0.121
AT2G22980	A5:2:9780267-9780351:9780143-9780351:+	2.02922e-05	0.121
AT3G13750	RI:3:4512323:4512466-4512800:4512888:+	0	0.121
AT3G21070	RI:3:7381527:7381600-7381738:7381844:-	0.00114278	0.121
AT4G13495	RI:4:7843217:7843248-7843376:7843449:+	8.90476e-06	0.121
AT4G25940	RI:4:13170976:13171053-13171129:13171172:-	0.000216635	0.121
AT1G53160	RI:1:19806855:19807087-19807343:19807608:+	0.00920721	0.122
AT1G78540	A3:1:29542752-29542898:29542673-29542898:-	0.0251782	0.122
AT5G24810	A5:5:8520824-8520954:8520824-8521083:-	0.0116134	0.122
AT1G76970	SE:1:28924496-28924571:28924900-28925206:-	0.0174236	0.123
AT2G04880	RI:2:1718481:1719127-1719200:1719380:+	0.0023322	0.123
AT2G46800	A5:2:19238032-19238128:19237582-19238128:+	0.0472835	0.123
AT3G07020	RI:3:2217648:2217848-2218128:2218290:-	0.0373799	0.123
AT5G37370	SE:5:14814848-14815172:14815283-14815698:-	0.0235357	0.123
AT2G20490	SE:2:8831950-8832502:8832541-8832626:+	0	0.124
AT3G29350	SE:3:11264912-11264993:11265029-11265343:-	0.000403073	0.124
AT4G37480	RI:4:17620756:17620841-17621086:17621402:+	0.0484166	0.124
AT5G12120	RI:5:3916048:3918108-3918543:3918659:-	0.00155848	0.124
AT5G22920	RI:5:7666571:7666640-7666721:7666746:+	0.00976188	0.124
AT5G37370	SE:5:14814848-14815165:14815283-14815698:-	0.0159697	0.124
AT1G02470	SE:1:511990-512214:512262-512378:-	0.0042258	0.125
AT1G66980	RI:1:25000097:25000381-25000469:25000507:-	0.00509216	0.125
AT2G20670	RI:2:8911860:8912602-8912914:8913142:-	8.63352e-06	0.125
AT2G21170	SE:2:9072384-9072472:9072502-9072912:-	1.30866e-08	0.125
AT3G55850	RI:3:20725411:20725464-20725563:20725893:-	0.0397811	0.125
AT1G79730	RI:1:30002774:30002954-30003039:30003146:-	0.000289186	0.126
AT2G21170	SE:2:9072384-9072478:9072502-9072912:-	1.75085e-08	0.126
AT2G26980	RI:2:11515563:11515619-11515704:11515817:-	0.00854996	0.126
AT2G28290	SE:2:12057885-12058023:12058042-12058560:+	0.009542	0.126
AT5G45040	RI:5:18175371:18175857-18175987:18176018:-	0.00236542	0.126
AT1G31410	RI:1:11247654:11247815-11247951:11248133:-	0.000638072	0.127
AT2G03667	RI:2:1117002:1117058-1117174:1117439:+	0.0290816	0.127
AT2G30600	RI:2:13040220:13040278-13040371:13040503:+	0.000383788	0.127
AT2G40860	RI:2:17053568:17053941-17054030:17054125:-	0.0313537	0.127
AT1G28610	SE:1:10054359-10054581:10054760-10054866:-	0.032096	0.128
AT3G19960	A5:3:6953617-6953707:6953509-6953707:+	0.0455028	0.128
AT3G62750	MX:3:23215789-23215864:23216083-23216268:23215789-23216169:23216194-23216268:+	0.000149086	0.128
AT4G22540	RI:4:11860444:11860780-11860946:11861139:-	3.24445e-07	0.128
AT4G32320	A5:4:15603997-15604126:15603947-15604126:+	0.0256941	0.128
AT5G08535	SE:5:2762261-2762442:2762609-2762710:+	0.00355012	0.128
AT5G64190	RI:5:25679432:25680300-25680514:25681265:+	0.0173031	0.128
AT1G16780	A5:1:5743829-5744112:5743829-5744139:-	0.0392732	0.129
AT1G55310	RI:1:20631042:20631119-20631885:20632055:+	0.00487305	0.129
AT1G63690	RI:1:23619728:23619879-23620334:23620513:+	0.0088611	0.129
AT1G78070	RI:1:29355739:29355825-29357085:29357219:+	0.000892347	0.129
AT2G21170	SE:2:9072384-9072480:9072502-9072912:-	1.77815e-08	0.129
AT3G21070	A5:3:7383503-7383576:7383503-7383845:-	0.000178548	0.129
AT5G51290	RI:5:20845424:20845573-20845849:20845936:-	0.0332588	0.129
AT5G56750	RI:5:22959839:22959891-22959989:22960044:+	0.00506082	0.129
AT1G33265	SE:1:12066896-12066990:12067054-12067484:+	0.000200041	0.13
AT1G55675	A3:1:20804443-20804552:20804410-20804552:-	3.07879e-05	0.13
AT1G76280	A5:1:28620160-28620268:28620160-28620706:-	0.0176801	0.13
AT2G22980	SE:2:9780143-9780245:9780267-9780351:+	0.000142039	0.13
AT4G10060	RI:4:6292562:6292600-6292736:6292883:+	0.0433814	0.13
AT4G25940	RI:4:13171284:13171349-13171438:13171554:-	0.00699412	0.13
AT4G28706	RI:4:14168141:14168205-14168286:14168363:+	0.0118528	0.13
AT5G46690	RI:5:18945615:18945995-18946504:18946782:+	0.00125253	0.13
AT1G78995	SE:1:29715490-29715576:29715612-29715703:-	0.00061853	0.131
AT2G14530	RI:2:6189459:6189593-6189874:6190468:+	0.0184229	0.131
AT2G25737	RI:2:10978736:10978786-10978868:10979089:+	0.00488146	0.131
AT3G12810	RI:3:4068025:4068059-4068202:4068270:+	0.0195135	0.131
AT5G27710	RI:5:9813587:9813664-9813786:9813881:+	0.0391805	0.131
AT1G25540	A3:1:8973145-8973299:8973075-8973299:-	0.0389701	0.132
AT2G22980	RI:2:9779451:9779527-9779607:9779729:+	0.000442976	0.132
AT5G11210	RI:5:3572887:3573799-3573933:3574205:-	0.00202916	0.132
AT5G13980	RI:5:4512546:4512585-4512671:4512790:+	0.044045	0.132
AT1G17680	RI:1:6077487:6077671-6078021:6078216:+	0.0333017	0.133
AT1G60260	RI:1:22219693:22219916-22220016:22220131:-	0.0209587	0.133
AT1G69510	SE:1:26127071-26127179:26127198-26127323:+	1.15676e-07	0.133
AT2G30700	SE:2:13083938-13084330:13084469-13085056:-	0.00360511	0.133
AT3G05160	A5:3:1456107-1456534:1456107-1456884:-	0.0384088	0.133
AT4G17310	SE:4:9685454-9685903:9686024-9686498:-	0.0186316	0.133
AT4G35770	RI:4:16945317:16945513-16945604:16945674:+	0	0.133
AT1G12470	SE:1:4252272-4252634:4252687-4252783:+	0.00445392	0.134
AT1G19000	RI:1:6560792:6561142-6561321:6561682:-	7.84509e-07	0.134
AT1G32540	RI:1:11767485:11768121-11768431:11768553:+	1.88554e-10	0.134
AT1G58225	A5:1:21564329-21564498:21564280-21564498:+	0.000194557	0.134
AT3G28860	A3:3:10875250-10875845:10875226-10875845:-	0.036152	0.134
AT3G29010	SE:3:11006762-11006932:11007123-11007206:+	0.0121436	0.134
AT3G55020	RI:3:20390231:20390385-20390588:20390657:-	0.0158744	0.134
AT3G63520	RI:3:23453922:23454034-23454209:23454319:+	0.00062919	0.134
AT5G56180	A5:5:22739407-22739588:22739407-22739731:-	0.00416554	0.134
AT1G03060	RI:1:725689:725824-726037:726122:-	0.0208738	0.135
AT1G03080	SE:1:737437-737565:737624-737874:-	0.000191676	0.135
AT2G26590	RI:2:11314685:11314742-11314985:11315096:-	0.000454877	0.135
AT4G31480	RI:4:15263656:15263909-15264134:15266190:+	0.0287819	0.135
AT5G02810	RI:5:640622:640755-640889:641050:-	0.0101178	0.136
AT1G02470	SE:1:511990-512074:512121-512214:-	6.27134e-06	0.137
AT1G67060	RI:1:25037053:25037148-25038084:25038168:+	0.0174535	0.137
AT3G23610	A5:3:8478918-8479022:8478908-8479022:+	0.00916366	0.137
AT3G57230	SE:3:21179173-21179530:21179628-21179988:+	0.00333991	0.137
AT5G35400	A3:5:13601488-13601609:13601483-13601609:-	0.0472773	0.137
AT1G11592	RI:1:3895935:3896024-3896212:3896261:-	0.0322003	0.138
AT1G23310	A3:1:8270940-8271213:8270828-8271213:-	8.26918e-05	0.138
AT3G10405	RI:3:3234267:3234354-3234422:3234489:-	5.16367e-09	0.138
AT5G01950	RI:5:369285:369537-369691:369786:-	0.0136274	0.138
AT5G04510	A5:5:1288269-1288355:1288241-1288355:+	0.002595	0.138
AT1G08530	RI:1:2702262:2702339-2702581:2702681:+	0.0407356	0.139
AT1G30420	A5:1:10751651-10751733:10751580-10751733:+	0.040606	0.139
AT1G52220	SE:1:19454094-19454182:19454273-19454378:-	6.04961e-13	0.139
AT1G59750	RI:1:21979289:21979423-21979537:21979619:+	0.00143168	0.139
AT2G02570	A3:2:700099-700247:699994-700247:-	0.0382709	0.139
AT3G29010	A5:3:11007123-11007206:11006762-11007206:+	0.024773	0.139
AT3G42150	SE:3:14309549-14310554:14310649-14311213:+	0.0178289	0.139
AT3G59778	RI:3:22086664:22086750-22086870:22086910:+	9.82483e-08	0.139
AT4G02120	A3:4:942543-942610:942543-942673:+	0.0036024	0.139
AT4G09760	RI:4:6149384:6149501-6149691:6149883:-	0	0.139
AT4G38380	A5:4:17974799-17974883:17974799-17975028:-	0.00573199	0.139
AT5G11670	A5:5:3755102-3755218:3755098-3755218:+	0.0122992	0.139
AT1G60200	SE:1:22203749-22204506:22204553-22204827:-	0.000590475	0.14
AT3G13750	RI:3:4511930:4511996-4512125:4512217:+	0	0.14
AT3G16840	RI:3:5738959:5739099-5739354:5739458:-	0.00653516	0.14
AT1G54210	SE:1:20241509-20241806:20241868-20241961:+	0.00833674	0.141
AT3G57040	RI:3:21109614:21110161-21110257:21110363:+	0.0398096	0.141
AT5G43710	A3:5:17553938-17554015:17553927-17554015:-	0.0154232	0.141
AT1G07480	RI:1:2297225:2297285-2297530:2297673:-	0.00054889	0.142
AT1G52220	A3:1:19454215-19454378:19454094-19454378:-	1.07214e-07	0.142
AT1G67960	A3:1:25482786-25482968:25482782-25482968:-	0.0136124	0.142
AT1G78070	A5:1:29356708-29357085:29355825-29357085:+	0.000681574	0.142
AT2G14285	SE:2:6053135-6053488:6053580-6053918:-	0.0153788	0.142
AT3G13065	RI:3:4188438:4188509-4188584:4188642:+	0.0179657	0.142
AT3G26135	RI:3:9557005:9557107-9557190:9557253:-	0.000462983	0.142
AT3G51310	RI:3:19047476:19047610-19047741:19047863:-	0.0366155	0.142
AT4G10120	RI:4:6314787:6314925-6315017:6315290:+	0.00447623	0.142
AT4G19160	RI:4:10478244:10478321-10478541:10478904:+	1.60038e-05	0.142
AT5G01290	RI:5:117742:117859-117933:118084:+	0.0211464	0.142
AT5G56730	A3:5:22951351-22951423:22951344-22951423:-	0.0170738	0.142
AT1G28610	SE:1:10054359-10054443:10054510-10054615:-	0.0145831	0.143
AT1G58590	RI:1:21742944:21743298-21743483:21743609:-	0.0307208	0.143
AT1G60940	RI:1:22441777:22441934-22442108:22442221:-	0.0302491	0.143
AT2G31870	SE:2:13552399-13552826:13552929-13553231:-	0.00151245	0.143
AT3G06380	RI:3:1937304:1937471-1937563:1938221:+	0.0200044	0.143
AT5G04070	RI:5:1102541:1102586-1102718:1102746:+	0.00147783	0.143
AT5G25480	RI:5:8871513:8871631-8871708:8871752:-	0.0136435	0.143
AT5G67385	RI:5:26884913:26884982-26885085:26885699:+	0.0162722	0.143
AT1G01710	SE:1:266724-266927:267019-267282:+	0.0150692	0.144
AT1G18090	A3:1:6225788-6225866:6225788-6225879:+	0.0389126	0.144
AT1G77620	A3:1:29168262-29168418:29168259-29168418:-	0.0191184	0.144
AT4G03200	A5:4:1408858-1409308:1408589-1409308:+	0.0381176	0.144
AT4G09680	A3:4:6117850-6117958:6117850-6117969:+	0.0103078	0.144
AT5G35210	A5:5:13475250-13475336:13475250-13475382:-	0.000595237	0.144
AT1G54210	A3:1:20241509-20241650:20241509-20241961:+	0.000132972	0.145
AT2G38170	RI:2:15989092:15989508-15990225:15990319:-	0.000760625	0.145
AT2G48160	A5:2:19689815-19689937:19689815-19690062:-	0.0350897	0.145
AT4G29950	A3:4:14657302-14657407:14657302-14657435:+	0.0109991	0.145
AT4G35270	RI:4:16779756:16779816-16779904:16780980:-	0.0175644	0.145
AT4G40040	RI:4:18558165:18558236-18558565:18558567:-	2.97067e-05	0.145
AT5G60210	RI:5:24245366:24245540-24245646:24245982:-	0.0323783	0.145
AT1G58180	RI:1:21539005:21539053-21539169:21539300:-	0.000688878	0.146
AT2G13540	RI:2:5638699:5638827-5639051:5639117:+	3.68253e-05	0.146
AT3G51950	RI:3:19279734:19280538-19280619:19280646:-	0.000493094	0.146
AT4G33760	RI:4:16190212:16190283-16190367:16190554:-	0.00628692	0.146
AT1G76970	SE:1:28924496-28924571:28924649-28925206:-	0.00717281	0.147
AT2G36490	RI:2:15314139:15314355-15314598:15314807:-	0.00410899	0.147
AT3G15980	SE:3:5415300-5415483:5415678-5415787:-	0.00164955	0.147
AT3G61280	MX:3:22682479-22682702:22682766-22683224:22682479-22683017:22683080-22683224:+	0.00849138	0.147
AT4G34265	SE:4:16402735-16402958:16403009-16403455:+	0.00328529	0.147
AT5G16690	RI:5:5479437:5479616-5479773:5480067:+	0.0200473	0.147
AT1G13450	A5:1:4613516-4613755:4613516-4614198:-	0.00251667	0.148
AT1G13650	RI:1:4681011:4681492-4681883:4681946:-	0.00414955	0.148
AT1G21580	RI:1:7559115:7559205-7559439:7559513:-	5.46655e-07	0.148
AT2G31580	A3:2:13442107-13442193:13441837-13442193:-	0.0429691	0.148
AT2G43640	SE:2:18098408-18098617:18098660-18099028:-	0.00150685	0.148
AT3G13580	A5:3:4433596-4433807:4433342-4433807:+	0.00523856	0.148
AT3G50670	A5:3:18827439-18827529:18827439-18828349:-	6.9633e-11	0.148
AT4G04955	RI:4:2523594:2523733-2523833:2523892:-	0.00201923	0.148
AT4G19420	RI:4:10588378:10588431-10588525:10588582:-	1.72428e-07	0.148
AT4G21180	RI:4:11289803:11289923-11290031:11290137:+	5.10902e-05	0.148
AT1G05750	RI:1:1721509:1723343-1723857:1724734:+	0.0244155	0.149
AT1G28140	A5:1:9830228-9832985:9830228-9833033:-	0.0281126	0.149
AT2G26210	SE:2:11157983-11158319:11158371-11158462:+	0.00529908	0.149
AT3G13450	RI:3:4383121:4383189-4383264:4383353:-	7.92676e-07	0.149
AT3G27260	RI:3:10070151:10070221-10070285:10070376:+	0.0247937	0.149
AT3G46668	RI:3:17195058:17195158-17195256:17195280:+	0.00440267	0.149
AT1G25230	RI:1:8841870:8842026-8842095:8842445:-	0.00792915	0.15
AT2G19110	A5:2:8279178-8279475:8278980-8279475:+	0.0116311	0.15
AT3G23280	SE:3:8323014-8323099:8323170-8323363:+	2.43617e-06	0.15
AT3G45290	A5:3:16619986-16620063:16619975-16620063:+	5.25977e-05	0.15
AT3G51480	RI:3:19101235:19101514-19101798:19103113:+	0.00355487	0.15
AT4G34265	SE:4:16402735-16402958:16403022-16403455:+	0.00700562	0.15
AT5G04090	A3:5:1107687-1108214:1107654-1108214:-	0.0206938	0.15
AT5G66240	RI:5:26466204:26466274-26466364:26466443:+	0.00247698	0.15
AT1G73390	SE:1:27594166-27594495:27594551-27594962:-	0.00366852	0.151
AT4G08460	SE:4:5378205-5378698:5378832-5380531:-	0.0371579	0.151
AT4G10400	RI:4:6446891:6447748-6447832:6448022:-	0.0396268	0.151
AT4G38560	RI:4:18029856:18030308-18030469:18031333:+	0.00444388	0.151
AT5G27950	RI:5:9986144:9986353-9986490:9986527:+	1.62713e-06	0.151
AT5G63480	RI:5:25417949:25418041-25418375:25418635:+	0.0111177	0.151
AT4G24740	RI:4:12755691:12755782-12756303:12756456:-	0.00440267	0.152
AT5G20250	RI:5:6834005:6834047-6834147:6835720:+	0	0.152
AT1G52370	SE:1:19506522-19507018:19507178-19507382:+	0.000278417	0.153
AT4G23320	RI:4:12190936:12191519-12191613:12191702:-	0.00252973	0.153
AT5G42400	RI:5:16956372:16956491-16956567:16956746:-	0.0200473	0.153
AT1G10070	RI:1:3288238:3288320-3288431:3288504:+	0.0449352	0.154
AT1G28090	RI:1:9797431:9797502-9797591:9797678:+	0.00480216	0.154
AT4G14520	SE:4:8341478-8342198:8342238-8342454:+	1.29248e-05	0.154
AT4G24740	A3:4:12756193-12756303:12755782-12756303:-	0.00206193	0.154
AT4G27090	RI:4:13594858:13594959-13595151:13595256:-	0.00482941	0.154
AT4G36190	RI:4:17125337:17125390-17125478:17125530:+	0.0068718	0.154
AT5G11530	RI:5:3699347:3700964-3701200:3701595:+	0.0273668	0.154
AT1G16260	SE:1:5560915-5561011:5561110-5561169:-	0.0482817	0.155
AT1G78070	SE:1:29355825-29356665:29356708-29357085:+	2.75044e-07	0.155
AT3G50670	RI:3:18827358:18827439-18828349:18828411:-	2.70743e-07	0.155
AT4G13150	RI:4:7650652:7650704-7650791:7650846:-	0.0380032	0.155
AT5G47080	RI:5:19125770:19125988-19126160:19126597:-	0.000817264	0.155
AT5G53620	RI:5:21780947:21781075-21781174:21781342:+	0.00450152	0.155
AT2G14285	SE:2:6053135-6053488:6053527-6053918:-	0.00485674	0.156
AT2G22530	RI:2:9573812:9574535-9574663:9574723:-	0.00167889	0.156
AT3G62750	MX:3:23215789-23215900:23216083-23216268:23215789-23216169:23216194-23216268:+	0.000916458	0.156
AT4G18460	A3:4:10195825-10195907:10195789-10195907:-	0.000204737	0.156
AT4G32250	RI:4:15572181:15572534-15573079:15573184:-	0.0223309	0.156
AT5G05540	RI:5:1637148:1637288-1637409:1637475:+	0.00486046	0.156
AT5G09230	A5:5:2871524-2871609:2871429-2871609:+	0.0399072	0.156
AT5G26110	SE:5:9119218-9119290:9119370-9119597:-	0.00333991	0.156
AT1G21560	RI:1:7554771:7554858-7554933:7554975:+	0.0467631	0.157
AT3G13580	RI:3:4433153:4433342-4433807:4433988:+	0.00180031	0.157
AT3G44480	RI:3:16095861:16096046-16096226:16096414:-	0.00410899	0.157
AT1G02610	SE:1:553677-554472:554613-555572:-	0.00362088	0.158
AT1G04200	RI:1:1112861:1112950-1113072:1113191:+	0.0278301	0.158
AT1G13450	RI:1:4613286:4613516-4614198:4614236:-	0.000691402	0.158
AT1G60440	RI:1:22268540:22268578-22268752:22268916:-	0.0485563	0.158
AT2G26330	RI:2:11212508:11212579-11212658:11212729:-	0.00483714	0.158
AT3G15980	RI:3:5415112:5415300-5415787:5415937:-	0.00049532	0.158
AT3G57040	RI:3:21110697:21110767-21110883:21111432:+	0.00630751	0.158
AT4G33625	A5:4:16153345-16153716:16153345-16154028:-	0.00113682	0.158
AT4G37080	RI:4:17476201:17476317-17476414:17476952:+	0.000560213	0.158
AT5G17440	A3:5:5751756-5751858:5751756-5751996:+	0.00919766	0.158
AT5G36930	RI:5:14568000:14568059-14568151:14568761:-	0.00106163	0.158
AT1G13990	A3:1:4795191-4795340:4795191-4795360:+	0.0101462	0.159
AT3G53270	RI:3:19750047:19750919-19751088:19751133:-	0.00590741	0.159
AT1G51270	A3:1:19008766-19008877:19008766-19008967:+	0.0219484	0.16
AT1G66960	RI:1:24991643:24991713-24991858:24992043:-	0.0122445	0.16
AT2G01450	RI:2:201361:201488-201605:202025:-	0.00444388	0.16
AT2G40110	RI:2:16747940:16748254-16748830:16749056:+	0.000475073	0.16
AT3G45860	A5:3:16864294-16864385:16864294-16864476:-	1.07958e-12	0.16
AT3G50670	A5:3:18827439-18827553:18827439-18828349:-	2.02421e-12	0.16
AT5G14100	RI:5:4549438:4549784-4550003:4550087:-	0.00604236	0.16
AT2G24600	RI:2:10452421:10453359-10453463:10453902:-	0.00398625	0.161
AT3G12250	SE:3:3905620-3906109:3906150-3906244:+	0.0433775	0.161
AT3G22780	RI:3:8049527:8050073-8050192:8050580:+	0.0353639	0.161
AT3G56860	A3:3:21049453-21049533:21049416-21049533:-	0.0178204	0.161
AT4G29940	A5:4:14651879-14652307:14651879-14652314:-	0.002595	0.161
AT4G33625	SE:4:16153345-16153716:16153927-16154028:-	0.000786946	0.161
AT5G45140	SE:5:18252750-18252831:18252928-18253366:-	0.0191774	0.161
AT1G73390	SE:1:27594166-27594499:27594551-27594962:-	0.0408182	0.162
AT2G34770	SE:2:14665890-14666788:14666826-14666979:+	0.000820196	0.162
AT2G36810	RI:2:15437416:15437494-15437776:15437871:-	0.0273887	0.162
AT3G14410	RI:3:4816916:4817028-4817128:4817182:-	0.0068672	0.162
AT3G26670	RI:3:9800470:9800684-9800815:9801142:-	0.0190641	0.162
AT3G45100	RI:3:16505071:16505478-16505561:16505643:+	0.000993152	0.162
AT3G57410	RI:3:21250820:21250845-21250982:21251159:-	0.00319063	0.162
AT4G08460	SE:4:5378202-5378698:5378870-5380531:-	0.0162145	0.162
AT1G29030	SE:1:10132087-10132304:10132535-10132830:-	0.0446694	0.163
AT3G14150	RI:3:4692026:4692103-4692298:4692457:-	0.0206653	0.163
AT3G51150	RI:3:19003322:19003446-19003696:19004032:+	0.0273317	0.163
AT4G08460	SE:4:5378202-5378698:5378808-5380531:-	0.00739386	0.163
AT4G38150	RI:4:17900609:17900971-17901096:17902160:-	0.00111865	0.163
AT5G06970	RI:5:2161818:2161895-2161993:2162067:-	0.000802349	0.163
AT1G08900	RI:1:2854986:2855021-2855130:2855189:+	0.00792915	0.164
AT2G02570	A3:2:700034-700247:699994-700247:-	0.0234297	0.164
AT2G22980	RI:2:9780041:9780143-9780351:9780452:+	3.77602e-06	0.164
AT3G57470	RI:3:21275338:21275405-21275592:21275667:-	0.0108277	0.164
AT5G64980	RI:5:25962953:25963010-25963157:25963235:-	0.0474557	0.164
AT2G04100	RI:2:1376694:1377082-1377155:1377360:-	0.00643548	0.165
AT2G26670	SE:2:11342095-11342159:11342239-11342895:+	0.00150685	0.165
AT2G26980	A5:2:11516207-11516427:11516207-11516697:-	0.00163312	0.165
AT2G41880	SE:2:17474811-17475036:17475090-17475240:+	0.035943	0.165
AT3G28130	RI:3:10465516:10465698-10465881:10465988:+	0.0484276	0.165
AT3G53500	RI:3:19835873:19836130-19836401:19836514:-	0.0055191	0.165
AT5G07440	RI:5:2355937:2356015-2356127:2356260:+	0.000405771	0.165
AT1G78995	SE:1:29715490-29715586:29715620-29715703:-	0.000651875	0.166
AT3G03180	SE:3:733561-733666:733757-733843:+	5.32852e-05	0.166
AT3G29010	SE:3:11006762-11006939:11007123-11007206:+	0.00990543	0.166
AT4G08170	RI:4:5166183:5166213-5166290:5166371:-	0.00189462	0.166
AT4G11900	RI:4:7150630:7150942-7151060:7151297:-	9.87703e-05	0.166
AT5G04360	RI:5:1223037:1223186-1223476:1223536:+	0.00201923	0.166
AT5G22620	SE:5:7518471-7518569:7518634-7518811:-	0.00147601	0.166
AT5G24810	RI:5:8522234:8522404-8522572:8522767:-	0.0192663	0.166
AT5G45020	RI:5:18169499:18169675-18169755:18169979:+	0.0187636	0.166
AT5G53550	RI:5:21755291:21755474-21755824:21755903:+	0.0195135	0.166
AT5G67385	RI:5:26884303:26884809-26884913:26885699:+	0.000616371	0.166
AT1G21930	SE:1:7712974-7713466:7713515-7714052:+	6.28208e-08	0.167
AT1G66920	SE:1:24966530-24966623:24966646-24966724:-	4.22711e-05	0.167
AT4G20070	A5:4:10862687-10862781:10862683-10862781:+	0.0448719	0.167
AT4G25940	RI:4:13171438:13171554-13171630:13171743:-	0.00344695	0.167
AT5G01950	RI:5:369011:369136-369285:369537:-	0.000425804	0.167
AT1G13770	RI:1:4722905:4722925-4723018:4723100:+	0.0313959	0.168
AT1G32070	A5:1:11535353-11535444:11535353-11535458:-	0.016893	0.168
AT1G51270	RI:1:19008424:19008582-19008685:19008766:+	0.000412345	0.168
AT2G43400	RI:2:18023328:18023420-18023633:18023746:+	0.00947652	0.168
AT4G17360	A3:4:9704023-9704083:9704010-9704083:-	0.00132527	0.168
AT4G30560	RI:4:14928877:14929465-14929614:14929717:-	0.0168548	0.168
AT4G32060	A5:4:15502446-15502512:15502301-15502512:+	1.22013e-05	0.168
AT5G23050	RI:5:7733713:7733838-7733926:7733966:-	0.00740246	0.168
AT1G26640	RI:1:9208485:9208539-9208609:9208652:-	0.015022	0.169
AT1G49520	A3:1:18330922-18331011:18330922-18331016:+	0.04487	0.169
AT1G69460	SE:1:26112198-26112289:26112347-26112660:-	1.82612e-05	0.169
AT1G77210	RI:1:29009544:29010173-29010259:29010581:-	0.000262298	0.169
AT3G48110	RI:3:17765537:17765620-17765814:17765900:+	3.86068e-05	0.169
AT4G03200	SE:4:1408589-1408759:1408858-1409308:+	0.00495052	0.169
AT1G19485	RI:1:6746812:6746865-6747147:6747321:+	0.00947605	0.17
AT1G24350	RI:1:8639316:8639418-8639506:8639564:-	0.0088611	0.17
AT5G65685	A3:5:26275407-26275481:26275236-26275481:-	0.0475822	0.17
AT1G30320	RI:1:10680709:10680895-10681236:10681850:+	5.55454e-05	0.171
AT2G04050	SE:2:1338121-1338207:1338252-1338389:-	1.27382e-07	0.171
AT5G08535	SE:5:2762261-2762345:2762517-2762710:+	0.0014447	0.171
AT1G07820	RI:1:2421216:2421783-2421903:2421947:-	0.00199392	0.172
AT1G23360	A5:1:8296158-8296242:8296158-8296254:-	0.0439903	0.172
AT2G44900	RI:2:18514383:18516011-18516124:18516468:-	3.41185e-08	0.172
AT4G15090	A5:4:8617589-8617678:8617586-8617678:+	0.0472835	0.172
AT4G29950	A3:4:14657302-14657410:14657302-14657435:+	0.021322	0.172
AT5G59670	SE:5:24043583-24043649:24043717-24044085:+	8.77565e-05	0.172
AT1G08400	RI:1:2645389:2645466-2645539:2645628:-	0.0218587	0.173
AT2G36850	RI:2:15463455:15463541-15463669:15463690:-	1.79381e-05	0.173
AT3G13330	A3:3:4329223-4329345:4329118-4329345:-	0.0153675	0.173
AT3G32940	A3:3:13493156-13493244:13493058-13493244:-	0.000558308	0.173
AT1G19080	A3:1:6584354-6584426:6584354-6584453:+	0.00661212	0.174
AT1G78870	A3:1:29651845-29651957:29651845-29651981:+	0.0444596	0.174
AT3G57880	SE:3:21433556-21433637:21433689-21434268:-	1.29248e-05	0.174
AT3G59300	A3:3:21920307-21920405:21920307-21920717:+	0.0108842	0.174
AT4G10090	RI:4:6305770:6305842-6306613:6306824:+	0.0454428	0.174
AT5G37500	RI:5:14890304:14890598-14890673:14890748:-	0.00609195	0.174
AT1G44910	RI:1:16981017:16981133-16981212:16981310:+	0.0287889	0.175
AT1G80030	RI:1:30104830:30105250-30105377:30105443:-	0.0146418	0.175
AT1G06220	SE:1:1900157-1900297:1900429-1900512:+	0.0191288	0.176
AT1G27630	RI:1:9611549:9612429-9612590:9612671:+	0.017082	0.176
AT1G70620	RI:1:26627196:26627540-26627845:26628053:+	0.00167905	0.176
AT2G16940	RI:2:7345695:7345985-7346082:7346177:-	2.30459e-06	0.176
AT2G38460	RI:2:16103912:16104259-16104363:16104845:+	0.0193867	0.176
AT3G58990	RI:3:21797058:21797094-21797237:21798303:-	8.49764e-05	0.176
AT4G04223	SE:4:2036817-2036892:2036933-2037601:+	1.30866e-08	0.176
AT1G48030	RI:1:17717008:17717316-17717421:17718682:-	0.00208627	0.177
AT2G30120	RI:2:12861025:12861218-12861336:12861971:-	0.00587746	0.177
AT4G12770	RI:4:7507717:7507811-7507928:7508072:-	0.0434704	0.177
AT5G37380	SE:5:14818453-14819035:14819105-14819192:-	0.0258023	0.178
AT5G45140	SE:5:18252750-18252831:18252915-18253366:-	0.0409378	0.178
AT5G55896	SE:5:22632511-22632678:22632769-22633201:-	0.0041829	0.178
AT1G01340	SE:1:135104-135188:135269-135708:-	0.00174305	0.179
AT1G19025	A3:1:6569303-6569380:6569303-6569441:+	0.0394453	0.179
AT1G61010	SE:1:22474547-22474638:22474669-22474930:-	0.000206694	0.179
AT2G31740	A3:2:13493455-13493546:13493408-13493546:-	0.0125109	0.179
AT3G05160	RI:3:1454920:1455012-1455119:1455183:-	0.00855922	0.179
AT3G27610	A5:3:10227808-10227888:10227808-10227893:-	0.0124948	0.179
AT1G67300	RI:1:25194635:25194778-25194893:25195052:-	0.0403353	0.18
AT3G12810	A5:3:4068426-4068508:4068416-4068508:+	0.00313701	0.18
AT3G21950	RI:3:7735065:7735718-7735815:7736493:+	0.0101628	0.18
AT4G08470	RI:4:5384308:5384421-5384530:5384718:-	1.93243e-05	0.18
AT5G58720	RI:5:23721909:23721995-23722120:23722145:-	0.0326325	0.18
AT1G52220	SE:1:19454094-19454187:19454215-19454378:-	0.000159793	0.181
AT3G07215	A3:3:2296572-2296709:2296567-2296709:-	0.0149409	0.181
AT3G17700	RI:3:6049662:6049853-6049949:6050047:+	0.00049346	0.181
AT1G49620	RI:1:18366110:18366162-18366281:18366559:-	0.00862133	0.182
AT4G01880	RI:4:811901:812153-812249:812563:-	0.0423367	0.182
AT4G32060	RI:4:15502218:15502301-15502512:15502725:+	7.0033e-10	0.182
AT1G19080	RI:1:6584241:6584354-6584453:6584469:+	0.000927282	0.183
AT1G34340	SE:1:12531495-12531573:12531648-12531748:+	0.00758264	0.183
AT2G25000	SE:2:10629868-10629968:10630025-10630230:+	0.0327025	0.183
AT2G27230	A5:2:11650729-11650817:11650691-11650817:+	0.0455965	0.183
AT2G47410	RI:2:19453087:19453157-19453436:19453506:+	0.0016942	0.183
AT5G57160	RI:5:23157292:23157417-23157629:23157829:-	0.00535028	0.183
AT1G53430	RI:1:19938141:19938200-19938285:19938376:+	5.5391e-05	0.184
AT4G25720	RI:4:13100133:13100187-13100254:13100311:-	0.0071501	0.184
AT1G02470	A3:1:512121-512214:511990-512214:-	5.7789e-05	0.185
AT1G06370	A3:1:1943627-1943754:1943561-1943754:-	0.0326985	0.185
AT3G02660	A5:3:571806-572014:571806-572142:-	0.0111937	0.185
AT1G80000	A5:1:30096569-30096669:30096537-30096669:+	0.0388217	0.186
AT3G12290	A5:3:3920368-3920510:3920349-3920510:+	0.00324259	0.186
AT4G03000	RI:4:1324588:1326627-1326815:1327520:+	0.0281083	0.186
AT5G53850	A5:5:21863128-21863653:21863128-21864089:-	5.80126e-05	0.186
[truncated: 525 more rows]

## Sheet: smd3b-1 Pst vs Col-0 Pst
GeneID	event	FDR	IncLevelDifference
AT3G18850	RI:3:6500287:6500978-6501174:6501310:-	6.07963e-08	-0.857
AT1G76350	A5:1:28639952-28640116:28639927-28640116:+	1.32297e-07	-0.802
AT1G73750	A3:1:27737834-27737917:27737834-27737929:+	2.61047e-06	-0.791
AT5G44600	A5:5:17990694-17990779:17990690-17990779:+	0.00033606	-0.723
AT3G50670	A5:3:18827439-18827529:18827439-18827553:-	7.47532e-10	-0.694
AT3G60960	SE:3:22536950-22538198:22538295-22538466:+	6.57259e-06	-0.672
AT4G34670	MX:4:16549103-16549189:16549202-16549341:16549103-16549214:16549250-16549341:+	0.00222061	-0.667
AT2G43920	RI:2:18190254:18190340-18190429:18190488:-	1.25963e-07	-0.645
AT5G27400	A5:5:9676871-9676947:9676862-9676947:+	0.0325858	-0.62
AT5G48290	RI:5:19568896:19569137-19569207:19569799:+	0.0286399	-0.618
AT5G53048	RI:5:21510944:21511045-21511319:21511850:+	0.0212983	-0.611
AT5G50100	A3:5:20372922-20373010:20372922-20373021:+	0.000528585	-0.596
AT5G51970	A5:5:21111639-21111742:21111565-21111742:+	0.0137705	-0.567
AT5G51970	A5:5:21111641-21111742:21111565-21111742:+	0.013802	-0.567
AT2G20250	A3:2:8735398-8735479:8735385-8735479:-	0.0117359	-0.566
AT2G39110	A5:2:16319934-16320029:16319788-16320029:+	0.00468053	-0.557
AT4G03140	A5:4:1392679-1392775:1392514-1392775:+	0.00411613	-0.553
AT2G23030	RI:2:9805761:9805814-9805980:9806081:-	0.00106051	-0.552
AT3G59430	RI:3:21966363:21966497-21966628:21966732:-	0.0370002	-0.551
AT3G62090	RI:3:22989726:22989791-22989870:22989977:-	0.00806028	-0.537
AT4G06701	A3:4:3940160-3940248:3940062-3940248:-	0.000799733	-0.534
AT1G69080	RI:1:25971915:25972415-25972778:25972893:-	0.0232542	-0.53
AT5G25560	SE:5:8898083-8898283:8898361-8899426:+	2.59964e-05	-0.517
AT3G54860	A5:3:20326812-20326973:20326812-20326996:-	0.026017	-0.513
AT1G16800	A5:1:5753759-5753859:5753759-5753865:-	0.000565668	-0.506
AT1G66730	A3:1:24890134-24890220:24890134-24890352:+	0.0413025	-0.506
AT1G18870	RI:1:6517790:6517908-6518004:6518061:+	0.00188283	-0.493
AT4G13575	A5:4:7892648-7892747:7892648-7892780:-	0.00384997	-0.493
AT5G25560	SE:5:8898083-8898244:8898361-8899426:+	0.00010827	-0.476
AT4G20060	A5:4:10857819-10858089:10857819-10858156:-	0.00437832	-0.471
AT1G06370	SE:1:1943653-1943754:1943797-1943894:-	0.0447687	-0.467
AT1G76705	A3:1:28785386-28786368:28785386-28786444:+	0.0107097	-0.466
AT1G20720	A3:1:7189511-7189855:7189465-7189855:-	0.0478083	-0.465
AT2G05160	RI:2:1861466:1861617-1861722:1862064:-	0.0165663	-0.464
AT5G54590	RI:5:22179931:22180236-22180437:22180796:+	0.00813291	-0.463
AT5G25560	SE:5:8898083-8898269:8898361-8899426:+	3.77307e-05	-0.462
AT2G32487	MX:2:13792240-13792353:13792382-13792839:13792240-13792554:13792760-13792839:+	0.0185047	-0.457
AT1G24265	RI:1:8600391:8600512-8600584:8600655:+	0.0230989	-0.452
AT1G50000	A3:1:18515624-18515764:18515597-18515764:-	0.0448214	-0.445
AT4G33740	A3:4:16186954-16187326:16186954-16187362:+	0.00216547	-0.445
AT1G76050	A5:1:28542034-28542154:28542011-28542154:+	7.14478e-05	-0.442
AT2G18170	A3:2:7909396-7909717:7909379-7909717:-	0.00585091	-0.439
AT5G53048	RI:5:21510489:21510708-21510775:21510856:+	0.00685148	-0.439
AT5G62165	RI:5:24964700:24964959-24965050:24965256:+	0.00477569	-0.433
AT4G06701	RI:4:3939858:3939923-3940023:3940062:-	0.0107893	-0.432
AT3G27940	SE:3:10373396-10373611:10373713-10375868:+	0.000887379	-0.429
AT3G50670	RI:3:18827358:18827439-18827553:18828411:-	5.14998e-13	-0.425
AT3G29100	SE:3:11076664-11076811:11077022-11077111:-	0.00446245	-0.423
AT3G30122	RI:3:11759929:11760334-11760462:11760502:-	0.0022702	-0.42
AT5G02080	MX:5:410060-410162:410206-410721:410060-410564:410615-410721:+	0.00877718	-0.417
AT3G07215	SE:3:2296385-2296479:2296567-2296709:-	0.000250099	-0.414
AT1G48260	RI:1:17815952:17816023-17816910:17816972:-	0.00451234	-0.411
AT1G35710	MX:1:13221210-13221379:13221398-13222164:13221210-13221733:13221810-13222164:+	0.00113984	-0.408
AT3G56830	RI:3:21043689:21043889-21044098:21044393:-	0.000394724	-0.408
AT1G01790	A3:1:288176-288241:288176-288262:+	0.0122641	-0.404
AT1G01790	A3:1:288176-288248:288176-288262:+	0.0114344	-0.404
AT4G22280	RI:4:11775969:11776308-11776374:11776520:-	0.000370073	-0.4
AT3G47630	A3:3:17564486-17564580:17564424-17564580:-	0.00658191	-0.398
AT4G16857	RI:4:9482989:9483183-9483314:9483913:-	0.00169663	-0.393
AT3G04485	RI:3:1199567:1199632-1199714:1200104:+	3.96203e-05	-0.39
AT4G17310	SE:4:9685454-9685584:9685773-9685903:-	0.020699	-0.388
AT1G68030	RI:1:25500975:25501082-25501156:25501349:-	0.00241579	-0.387
AT2G43330	RI:2:18001657:18001992-18002476:18003087:+	0.000253501	-0.386
AT5G44490	RI:5:17924035:17924832-17924908:17924976:+	0.000224988	-0.384
AT3G03350	A3:3:792556-792698:792556-792758:+	0.0265584	-0.383
AT5G55060	SE:5:22342181-22342496:22342531-22342944:+	0.0168114	-0.381
AT1G63640	A3:1:23589615-23589704:23589612-23589704:-	0.00109868	-0.38
AT1G48260	A5:1:17816023-17816217:17816023-17816910:-	0.0383199	-0.377
AT2G25510	A5:2:10856597-10856754:10856578-10856754:+	0.0319995	-0.376
AT1G31360	A3:1:11234947-11235182:11234947-11235186:+	0.00101493	-0.375
AT5G55060	SE:5:22342181-22342499:22342531-22342944:+	0.0241983	-0.374
AT4G28510	A3:4:14086680-14086756:14086482-14086756:-	0.000967816	-0.372
AT2G33620	RI:2:14234065:14234374-14234739:14235217:+	0.00895615	-0.371
AT3G51075	SE:3:18969368-18970287:18970355-18970448:-	0.00843111	-0.371
AT3G27940	A5:3:10375561-10375868:10375285-10375868:+	0.0412759	-0.366
AT5G02080	MX:5:410060-410162:410413-410721:410060-410564:410615-410721:+	0.00523504	-0.366
AT2G03060	RI:2:901143:901317-901599:901798:+	0.0347396	-0.365
AT1G13970	A3:1:4782150-4782394:4782071-4782394:-	0.0107847	-0.362
AT1G76705	RI:1:28785135:28785386-28786444:28786882:+	0.0161193	-0.362
AT1G63480	SE:1:23541674-23541847:23541908-23542009:-	0.039462	-0.361
AT2G05840	A3:2:2234641-2234716:2234641-2234733:+	0.0269199	-0.36
AT1G06710	A3:1:2056771-2056852:2056719-2056852:-	0.0100792	-0.358
AT1G60850	RI:1:22400021:22400178-22400285:22400413:-	0.000117479	-0.357
AT1G44125	SE:1:16783197-16783483:16783600-16783691:-	0.03363	-0.356
AT2G39740	A5:2:16576100-16576237:16576096-16576237:+	0.0016487	-0.355
AT5G65740	RI:5:26302830:26303246-26303333:26303471:-	0.00788817	-0.355
AT3G58160	A3:3:21541627-21541809:21541627-21541825:+	0.00300508	-0.354
AT3G29100	A3:3:11077022-11077111:11076664-11077111:-	0.0175295	-0.349
AT4G32000	RI:4:15475758:15475966-15476096:15476257:-	0.0120172	-0.348
AT3G18050	A3:3:6181596-6182033:6181596-6182059:+	0.00240179	-0.344
AT5G28262	RI:5:10238550:10238632-10239230:10239643:+	0.00442958	-0.342
AT3G08840	MX:3:2682193-2682271:2682478-2683233:2682193-2682620:2682764-2683233:-	0.00120689	-0.34
AT3G47630	RI:3:17564322:17564424-17564580:17564648:-	0.000246194	-0.34
AT4G22120	RI:4:11718831:11719164-11719399:11719807:-	0.023425	-0.34
AT3G44716	RI:3:16263645:16263689-16264010:16264261:+	0.0172467	-0.339
AT3G54910	RI:3:20344546:20344636-20344734:20344806:-	0.000799385	-0.335
AT1G01520	RI:1:191138:191258-191341:191475:+	0.00670296	-0.333
AT5G08760	A5:5:2854967-2855220:2854870-2855220:+	0.028034	-0.333
AT1G12930	A3:1:4401695-4401775:4401687-4401775:-	0.0284862	-0.332
AT5G28262	A5:5:10238779-10239230:10238632-10239230:+	0.010377	-0.328
AT2G29280	RI:2:12585889:12585953-12586042:12586330:+	0.0266584	-0.327
AT1G48140	RI:1:17783471:17783499-17783601:17783708:+	0.00797023	-0.322
AT1G79520	RI:1:29913624:29913913-29914323:29914967:-	0.00136488	-0.322
AT1G17090	RI:1:5842168:5842858-5843211:5843267:-	0.0106999	-0.32
AT4G14520	A3:4:8341478-8341936:8341478-8341940:+	0.00717843	-0.32
AT1G43590	A3:1:16413643-16414227:16413643-16414263:+	0.0113252	-0.318
AT4G14520	RI:4:8341936:8342045-8342198:8343258:+	9.79969e-05	-0.317
AT4G07507	SE:4:4310775-4310946:4310966-4311263:+	0.00877654	-0.314
AT4G22270	RI:4:11775547:11775672-11775769:11776039:+	0.00587426	-0.314
AT1G35710	MX:1:13221210-13221379:13221398-13222164:13221210-13221955:13222077-13222164:+	0.00120689	-0.312
AT1G14620	RI:1:5015622:5015696-5015783:5015806:-	0.00785278	-0.311
AT2G41060	SE:2:17128506-17128775:17129205-17129295:+	7.30861e-07	-0.311
AT3G21100	A3:3:7401994-7402074:7401994-7402089:+	0.0053954	-0.311
AT3G52030	A3:3:19302318-19302406:19302318-19302416:+	0.0009897	-0.311
AT1G72410	A3:1:27256313-27256719:27256293-27256719:-	0.0265584	-0.31
AT3G54120	RI:3:20041781:20041955-20042064:20042340:-	0.0102108	-0.31
AT4G06701	SE:4:3940331-3940466:3940510-3940615:-	0.000113442	-0.31
AT3G04485	RI:3:1199379:1199456-1199567:1199632:+	0.000178239	-0.308
AT3G07215	SE:3:2296385-2296479:2296625-2296709:-	0.000671276	-0.307
AT1G48550	A3:1:17951484-17951595:17951464-17951595:-	0.0481454	-0.306
AT1G63855	RI:1:23699369:23699736-23699835:23699919:-	0.00766228	-0.305
AT1G76480	A5:1:28692731-28692828:28692731-28692863:-	0.000187426	-0.305
AT5G38210	SE:5:15261791-15262251:15262310-15263901:+	0.0137665	-0.304
AT5G55060	SE:5:22342181-22342493:22342531-22342944:+	0.0163826	-0.302
AT1G48550	RI:1:17951771:17951839-17951944:17952033:-	0.00949477	-0.299
AT4G17050	MX:4:9590574-9590858:9590872-9590997:9590574-9590873:9590897-9590997:+	0.0135198	-0.299
AT1G61400	RI:1:22655595:22655805-22655881:22656032:-	0.0338297	-0.298
AT2G14530	MX:2:6187883-6188029:6188202-6189084:6187883-6188441:6188573-6189084:+	0.00286	-0.296
AT5G07940	RI:5:2535021:2536468-2536592:2537134:+	0.00337482	-0.296
AT5G19900	SE:5:6727652-6727954:6728095-6728277:-	0.0276691	-0.294
AT4G06701	RI:4:3939858:3940062-3940248:3940331:-	0.0050849	-0.293
AT1G06710	RI:1:2056234:2056719-2056852:2057043:-	0.00160451	-0.292
AT4G38950	A3:4:18157253-18157399:18157248-18157399:-	0.0331871	-0.292
AT2G43200	A5:2:17959230-17959337:17959225-17959337:+	0.0345748	-0.29
AT1G03550	RI:1:887368:887635-887725:887956:-	0.0160212	-0.288
AT1G21350	RI:1:7478617:7478694-7478779:7479034:-	0.00588355	-0.287
AT5G58980	RI:5:23812496:23812621-23812699:23812969:-	0.0367841	-0.286
AT5G47330	RI:5:19207957:19208004-19208088:19208126:+	0.000105566	-0.285
AT2G41060	A3:2:17128506-17128775:17128506-17129295:+	5.80643e-05	-0.284
AT3G19330	A3:3:6700673-6700754:6700673-6700757:+	0.0343751	-0.283
AT2G43330	RI:2:18002476:18002555-18002794:18003087:+	0.00334947	-0.282
AT4G14520	RI:4:8341244:8341478-8342198:8342238:+	0.0479185	-0.282
AT4G30100	A3:4:14715430-14715511:14715430-14715515:+	0.0241592	-0.282
AT1G05870	RI:1:1771385:1771954-1772097:1772141:-	0.0285033	-0.28
AT5G64070	A5:5:25639205-25639319:25639205-25639371:-	0.0481778	-0.28
AT4G24450	A5:4:12636137-12636218:12636111-12636218:+	0.0294795	-0.279
AT1G75295	RI:1:28256716:28256877-28257110:28257151:-	0.0130889	-0.278
AT5G18100	RI:5:5988413:5988422-5988505:5988558:+	0.000245356	-0.277
AT1G28100	A3:1:9804026-9804131:9804026-9804167:+	0.0119696	-0.276
AT2G17970	RI:2:7820265:7820858-7820932:7820985:-	0.042887	-0.275
AT2G41060	RI:2:17126978:17128506-17129295:17129349:+	9.01769e-06	-0.275
AT1G03180	A3:1:774153-774224:774153-774231:+	0.0215633	-0.274
AT3G11890	RI:3:3756020:3757006-3757088:3757809:+	0.000153065	-0.274
AT1G68080	A3:1:25518107-25518201:25518107-25518205:+	0.0415362	-0.272
AT4G07507	SE:4:4310775-4310946:4311010-4311263:+	0.0134223	-0.27
AT5G02680	A5:5:606440-606526:606432-606526:+	0.0497936	-0.27
AT1G16820	RI:1:5757308:5757397-5757481:5757569:-	0.000342079	-0.267
AT2G47220	RI:2:19385158:19385259-19385438:19385675:+	0.00581933	-0.267
AT1G15200	RI:1:5228967:5229051-5229128:5229231:-	0.000496035	-0.266
AT1G48550	A3:1:17951855-17951944:17951839-17951944:-	2.51702e-05	-0.265
AT4G18070	RI:4:10032234:10032335-10032424:10032495:+	0.0348792	-0.262
AT3G59390	RI:3:21946861:21946912-21947004:21947065:+	0.0252803	-0.261
AT1G80245	RI:1:30174101:30174289-30174539:30174627:+	0.0394876	-0.259
AT1G05230	A5:1:1517057-1518145:1517057-1518181:-	0.0307198	-0.257
AT1G49430	RI:1:18293074:18293184-18293273:18293360:+	0.0253317	-0.256
AT1G35710	MX:1:13221210-13221811:13221910-13222164:13221210-13221955:13222077-13222164:+	0.00323435	-0.255
AT5G44565	A3:5:17951715-17952453:17951715-17952572:+	0.00823038	-0.255
AT3G48050	RI:3:17733515:17733983-17734064:17734137:-	0	-0.253
AT3G20420	RI:3:7119683:7120047-7120140:7120295:-	0.00084408	-0.252
AT1G58025	A5:1:21461821-21461982:21461821-21462116:-	0.000278704	-0.251
AT1G70220	RI:1:26447570:26447732-26447853:26448058:-	0.0109068	-0.251
AT2G04845	RI:2:1702558:1702596-1702663:1702829:-	0.000336261	-0.251
AT3G01360	RI:3:136399:136842-137057:138799:-	0.030197	-0.251
AT2G39130	RI:2:16326851:16326915-16327156:16327266:-	0.0241762	-0.25
AT3G09600	RI:3:2946239:2946637-2946925:2946982:+	0.0320227	-0.248
AT5G28030	RI:5:10031134:10031185-10031271:10031408:-	0.00440522	-0.248
AT1G01240	RI:1:99866:100220-100657:101987:+	0.00157283	-0.246
AT3G02600	MX:3:551584-551664:551847-552931:551584-552437:552529-552931:+	0.000578963	-0.244
AT4G13150	RI:4:7650652:7650717-7650787:7650846:-	0.00318582	-0.243
AT4G25610	RI:4:13063264:13063486-13063630:13063666:+	0.01167	-0.243
AT1G66840	RI:1:24936030:24936137-24936219:24936512:-	0.00253427	-0.241
AT4G17310	RI:4:9685903:9686024-9686498:9686616:-	0.0216411	-0.241
AT1G03850	SE:1:976074-976421:976501-977368:-	0.0184895	-0.24
AT1G80970	RI:1:30421392:30421514-30421705:30421995:+	0.0241329	-0.24
AT1G66330	A5:1:24732154-24732262:24732154-24732266:-	0.0308169	-0.239
AT1G62540	RI:1:23153477:23153547-23153988:23154143:+	0.0275857	-0.238
AT4G13575	RI:4:7892747:7892825-7892949:7892973:-	0.00122187	-0.237
AT5G37475	RI:5:14867737:14867806-14868234:14868310:-	0.0265502	-0.237
AT1G19100	A3:1:6596233-6596566:6596233-6596597:+	0.00567011	-0.236
AT2G14530	MX:2:6187883-6188024:6188206-6189084:6187883-6188441:6188573-6189084:+	0.00877718	-0.235
AT2G39725	A5:2:16569583-16570063:16569515-16570063:+	0.000146456	-0.233
AT3G02280	RI:3:453329:453510-453589:453786:+	0.000208315	-0.233
AT3G46010	A5:3:16910199-16910404:16910199-16910620:-	0.000397457	-0.233
AT3G05680	A5:3:1672098-1672347:1672098-1672440:-	0.00723716	-0.232
AT4G08035	RI:4:4866554:4867412-4867719:4867800:+	0.0170312	-0.231
AT2G26590	A5:2:11314742-11314985:11314742-11315020:-	7.15222e-06	-0.23
AT2G37840	MX:2:15852738-15852999:15853063-15853255:15852738-15853064:15853175-15853255:+	0.0105159	-0.23
AT5G07630	RI:5:2413119:2413193-2413338:2413409:+	0.0491643	-0.226
AT2G36360	RI:2:15243287:15243342-15243416:15243517:-	0.000538607	-0.225
AT5G47630	RI:5:19306144:19306324-19306397:19306603:+	0.00685148	-0.225
AT5G67540	A3:5:26945782-26946016:26945699-26946016:-	0.012066	-0.225
AT4G19120	A3:4:10463390-10463980:10463358-10463980:-	0.00500356	-0.224
AT4G22120	RI:4:11718831:11719164-11719462:11719807:-	0.010719	-0.223
AT1G79730	RI:1:30002774:30002964-30003039:30003146:-	0.0209338	-0.222
AT2G43200	RI:2:17958230:17958898-17959015:17959225:+	0.000371515	-0.222
AT3G56160	RI:3:20839375:20839802-20839906:20839947:-	0.025303	-0.221
AT5G35210	RI:5:13475837:13475889-13475970:13477057:-	0.00479275	-0.218
AT4G32560	RI:4:15715973:15716057-15716453:15716659:+	0.0112719	-0.216
AT1G80245	A5:1:30174349-30174539:30174289-30174539:+	0.0152536	-0.214
AT5G62920	RI:5:25252386:25252928-25253532:25253602:-	0.0136823	-0.214
AT3G07280	RI:3:2320739:2320893-2321080:2321199:-	0.0344173	-0.211
AT3G61700	A3:3:22838354-22838430:22838354-22838451:+	3.57527e-05	-0.21
AT1G54510	RI:1:20361921:20362033-20362507:20362593:-	0.0277994	-0.209
AT3G42670	A3:3:14758073-14758178:14758067-14758178:-	0.0403559	-0.209
AT5G44930	RI:5:18138775:18139421-18140308:18140431:-	0.0166878	-0.209
AT1G30420	A3:1:10750134-10750242:10750134-10750253:+	0.0033711	-0.208
AT1G33360	RI:1:12093772:12093846-12093932:12094009:+	0.000156627	-0.207
AT4G08170	RI:4:5166050:5166082-5166183:5166371:-	0.0445438	-0.207
AT3G02600	RI:3:551705:551847-552437:552529:+	0.0115672	-0.206
AT3G61700	A3:3:22838354-22838436:22838354-22838451:+	0.000136831	-0.206
AT2G32850	RI:2:13935156:13935641-13935702:13935834:-	2.01575e-06	-0.205
AT4G21215	A3:4:11312787-11313275:11312771-11313275:-	0.0263028	-0.205
AT3G07215	SE:3:2296385-2296529:2296572-2296709:-	0.0012727	-0.203
AT3G53340	RI:3:19775768:19776001-19776082:19776280:-	0.000904888	-0.203
AT5G48160	A5:5:19529838-19530155:19529838-19530217:-	0	-0.201
AT2G30580	A5:2:13028841-13028978:13028832-13028978:+	0.0147104	-0.2
AT4G12560	RI:4:7443118:7443376-7443524:7443775:+	0.00146731	-0.199
AT2G02080	A5:2:521205-521363:521205-521433:-	0.0083217	-0.198
AT5G55060	SE:5:22342181-22342491:22342531-22342944:+	0.0401759	-0.198
AT1G51720	RI:1:19184566:19184651-19184749:19184791:+	0.0351941	-0.197
AT2G22840	RI:2:9729344:9729544-9729790:9730162:+	0.0447796	-0.197
AT3G45740	RI:3:16790761:16790936-16791031:16791134:+	0.0132455	-0.197
AT2G14285	RI:2:6053098:6053135-6053244:6053994:-	0.0237691	-0.196
AT5G06530	RI:5:1992643:1992715-1992851:1992921:-	0.0032626	-0.196
AT1G02840	SE:1:628856-628946:629129-629288:+	0.0239151	-0.195
AT3G05160	SE:3:1455012-1455115:1455183-1455330:-	0.0184152	-0.195
AT5G43140	RI:5:17321545:17322807-17322929:17323053:+	0.000212748	-0.195
AT1G05900	A5:1:1787941-1788222:1787910-1788222:+	0.000451434	-0.193
AT3G44740	RI:3:16296858:16297052-16297174:16297317:-	0.000950008	-0.193
AT3G02600	A5:3:551932-552437:551847-552437:+	0.00405738	-0.192
AT4G24610	A3:4:12707091-12707453:12707079-12707453:-	0.0193409	-0.192
AT1G15240	RI:1:5246941:5246997-5247073:5247118:+	0.000511286	-0.191
AT2G02080	RI:2:520981:521205-521433:521707:-	0.0157196	-0.191
AT2G46980	RI:2:19299585:19299930-19300026:19300117:-	0.000752591	-0.19
AT1G17940	RI:1:6172464:6172499-6173044:6173218:-	8.44585e-05	-0.189
AT3G29575	RI:3:11383267:11383675-11383924:11384145:-	0.00507061	-0.189
AT1G72650	A5:1:27351264-27351418:27351246-27351418:+	0.00168928	-0.188
AT3G62620	RI:3:23160048:23160075-23160205:23160320:+	0.00135375	-0.188
AT2G36360	A3:2:15243339-15243416:15243300-15243416:-	0.0286687	-0.187
AT5G19620	RI:5:6624128:6624217-6624584:6624674:+	0.0100422	-0.187
AT1G03520	RI:1:877862:878456-878540:878655:-	0.00685606	-0.186
AT1G80810	A3:1:30367998-30368072:30367998-30368075:+	0.0135257	-0.186
AT1G10900	A5:1:3636514-3636998:3636514-3637023:-	0.00504119	-0.185
AT1G15080	A5:1:5187823-5188073:5187817-5188073:+	0.00745878	-0.185
AT1G43590	A3:1:16413643-16414134:16413643-16414263:+	0.0220301	-0.185
AT3G52340	A5:3:19407900-19408045:19407878-19408045:+	0.00428484	-0.185
AT1G03850	SE:1:976074-976432:976501-977368:-	0.00967925	-0.184
AT4G07410	RI:4:4204692:4204835-4204978:4205224:-	5.86858e-08	-0.184
AT4G10470	RI:4:6477375:6477533-6477637:6477883:+	0.0013752	-0.184
AT2G25170	SE:2:10714023-10714103:10714139-10714408:+	0.000924618	-0.183
AT1G45248	RI:1:17163346:17163420-17163535:17163683:-	0.00860979	-0.182
AT2G01930	RI:2:427114:428223-428706:428900:-	0.00144056	-0.182
AT3G44400	RI:3:16046172:16046201-16046289:16047353:-	0.00126412	-0.182
AT1G73390	MX:1:27594166-27594495:27594551-27595541:27594166-27594962:27595091-27595541:-	0.00110309	-0.181
AT3G52340	A3:3:19407119-19407205:19407119-19407407:+	0.0140463	-0.181
AT5G60120	RI:5:24209971:24210074-24210296:24210409:+	0.0402894	-0.181
AT1G07700	A5:1:2379798-2380104:2379729-2380104:+	2.39891e-05	-0.18
AT5G53020	A3:5:21501767-21501852:21501767-21501855:+	0.0262526	-0.18
AT2G03140	RI:2:944634:947053-947143:947312:+	1.48252e-05	-0.179
AT1G31355	RI:1:11228988:11229209-11229523:11229990:+	0.0354151	-0.177
AT3G05160	SE:3:1455012-1455123:1455183-1455330:-	0.0243206	-0.177
AT3G55770	A5:3:20704500-20704674:20704484-20704674:+	0.0194391	-0.177
AT1G23800	RI:1:8412734:8412871-8412964:8413101:-	1.31104e-07	-0.176
AT1G77580	RI:1:29144025:29144568-29144662:29146337:-	0.0257807	-0.176
AT3G55370	RI:3:20527866:20528568-20528662:20529291:+	0.0119724	-0.174
AT5G20490	MX:5:6934189-6934274:6934370-6934496:6934189-6934371:6934410-6934496:-	0.00290087	-0.174
AT5G27760	A5:5:9831023-9831430:9831008-9831430:+	0.0481778	-0.174
AT5G47455	RI:5:19251658:19251704-19251935:19252491:+	0.0369902	-0.174
AT1G68080	RI:1:25518035:25518107-25518205:25518296:+	0.0174332	-0.173
AT1G77220	A5:1:29013983-29014099:29013832-29014099:+	0.00721517	-0.173
AT2G39910	A5:2:16661268-16661359:16661252-16661359:+	0.0234553	-0.173
AT3G47160	A5:3:17361145-17361444:17361145-17361631:-	0.000813045	-0.173
AT3G47160	A5:3:17361145-17361456:17361145-17361631:-	0.000904003	-0.173
AT1G11592	RI:1:3896369:3896433-3896522:3896934:-	0.00136353	-0.172
AT1G63855	RI:1:23700663:23700726-23700871:23700967:-	0.00777935	-0.172
AT2G31450	RI:2:13401132:13401461-13401590:13401657:-	0.00731473	-0.172
AT4G36120	SE:4:17096599-17096691:17096935-17097075:-	0.0423704	-0.172
AT3G26890	A5:3:9910792-9911400:9910792-9911415:-	0.0119033	-0.171
AT5G05435	RI:5:1606552:1606722-1606967:1607060:+	0.00475083	-0.17
AT5G65740	A3:5:26302414-26302487:26302410-26302487:-	0.0321191	-0.17
AT5G23810	RI:5:8029246:8029466-8029565:8030048:+	0.0018662	-0.169
AT1G62540	A3:1:23153547-23153963:23153547-23153988:+	0.00855072	-0.168
AT2G05520	A3:2:2026610-2026662:2026610-2026668:+	0.0310343	-0.168
AT5G41480	RI:5:16597110:16597271-16597366:16597560:+	0.0270144	-0.168
AT2G35620	RI:2:14964544:14964772-14965246:14965497:-	0.0004161	-0.167
AT1G11170	RI:1:3743984:3744010-3744113:3744148:+	0.000130245	-0.166
AT3G07215	SE:3:2296385-2296529:2296567-2296709:-	0.00319832	-0.166
AT1G17850	A3:1:6148196-6148314:6148191-6148314:-	0.00413874	-0.164
AT2G25320	RI:2:10782808:10783023-10783127:10784065:-	0.00454517	-0.164
AT3G63510	RI:3:23452361:23452441-23452515:23452794:+	0.0213516	-0.164
AT1G61010	RI:1:22474630:22474669-22474930:22476597:-	0.0028914	-0.163
AT3G20860	RI:3:7306776:7306821-7306908:7306988:+	0.0480575	-0.163
AT5G27270	RI:5:9605484:9606192-9606278:9607679:+	0.000328107	-0.163
AT1G10890	RI:1:3627997:3628972-3629098:3629304:+	0.00125621	-0.162
AT3G02600	A3:3:552529-552928:552529-552931:+	0.0267822	-0.162
AT3G28130	RI:3:10468077:10468238-10468315:10468463:+	0.00849507	-0.162
AT5G48570	A3:5:19691917-19692000:19691897-19692000:-	0.0186585	-0.161
AT1G72190	A3:1:27168624-27168709:27168595-27168709:-	0.0324682	-0.16
AT5G06265	SE:5:1905383-1905779:1906172-1906567:+	0.047952	-0.16
AT5G42770	MX:5:17152604-17152682:17152762-17153563:17152604-17153217:17153297-17153563:+	0.00877718	-0.16
AT1G16750	RI:1:5729097:5729532-5729613:5729732:-	0.00509034	-0.159
AT3G01310	A5:3:101356-101514:101356-101532:-	2.76511e-06	-0.159
AT3G22460	RI:3:7965485:7965565-7965659:7965907:+	0.0011643	-0.157
AT3G54760	RI:3:20269642:20270980-20271074:20272046:-	0.00130332	-0.157
AT3G57040	RI:3:21110465:21110542-21110697:21110767:+	0.000571368	-0.157
AT2G40860	RI:2:17053568:17053941-17054030:17054125:-	0.0183205	-0.156
AT3G01850	RI:3:301119:301386-301874:302038:-	0.04786	-0.156
AT5G15537	RI:5:5042206:5042259-5042340:5042446:-	0.016333	-0.156
AT5G52070	RI:5:21162096:21162208-21163579:21163968:+	0.00300627	-0.156
ATCG00790	A5:C:81587-82547:81587-82644:-	0	-0.156
AT1G50730	A3:1:18797896-18798070:18797896-18798077:+	0.00900814	-0.155
AT1G73930	RI:1:27796018:27797680-27797864:27798005:-	0.00118639	-0.155
AT4G30820	RI:4:15007602:15007675-15007755:15007858:+	0.00437909	-0.155
AT1G78290	RI:1:29458309:29458362-29458456:29458526:-	0.0399856	-0.154
AT3G13225	SE:3:4261995-4262143:4262293-4262448:-	0.0221812	-0.154
AT5G22440	RI:5:7436482:7436515-7436626:7436684:-	0.00198756	-0.154
AT1G79020	RI:1:29727969:29728004-29728091:29728141:-	4.47228e-05	-0.153
AT5G07370	RI:5:2330388:2330844-2331227:2332336:+	0.00227904	-0.153
AT1G11880	RI:1:4008177:4008337-4008412:4008641:-	0.0355515	-0.152
AT1G73960	A5:1:27807753-27807928:27807753-27807945:-	0.000368637	-0.152
AT4G13810	RI:4:8006380:8006569-8006852:8006952:-	0.000194275	-0.152
AT4G24460	RI:4:12643612:12643631-12643711:12643826:+	0.0125249	-0.152
AT5G11350	RI:5:3624962:3625047-3625163:3625247:+	0.0131228	-0.152
AT5G16190	RI:5:5283447:5283810-5283884:5284075:-	0.000943263	-0.152
AT5G35400	A5:5:13600382-13600529:13600382-13600546:-	0.000975882	-0.152
AT1G10060	RI:1:3286534:3286646-3286723:3287292:+	0.00132606	-0.151
AT4G13495	RI:4:7842967:7843138-7843217:7843248:+	0.00016616	-0.151
AT1G47278	RI:1:17331228:17331277-17331365:17331553:+	0.00286174	-0.15
AT1G54370	RI:1:20294345:20294364-20294466:20294541:-	0.00137936	-0.15
AT1G14660	A3:1:5033886-5033964:5033875-5033964:-	0.0389556	-0.149
AT3G63400	A3:3:23412168-23412428:23412168-23412447:+	0.033355	-0.149
AT1G10390	RI:1:3412493:3412608-3412708:3412843:-	0.0245534	-0.147
AT2G33435	SE:2:14169025-14170146:14170221-14170841:+	0.0458974	-0.147
AT5G37370	SE:5:14815283-14815438:14815545-14815698:-	0.00373969	-0.147
AT3G14960	RI:3:5036940:5037008-5037103:5037185:-	0.000134455	-0.146
AT3G24170	A5:3:8734142-8734242:8734142-8734318:-	7.12275e-12	-0.146
AT1G13770	RI:1:4721574:4721838-4721948:4722005:+	0.00374572	-0.145
AT4G20070	A5:4:10862687-10862781:10862683-10862781:+	0.0285436	-0.145
AT4G38670	RI:4:18069464:18069740-18069815:18069946:-	0.01096	-0.145
AT5G09230	RI:5:2873144:2873271-2873344:2873443:+	0.0326939	-0.145
AT5G37370	SE:5:14815283-14815388:14815545-14815698:-	0.00524908	-0.145
AT4G18975	RI:4:10393609:10393695-10393768:10393923:-	0.0241047	-0.143
AT5G48440	RI:5:19630110:19630198-19630295:19630453:-	1.3471e-06	-0.143
AT1G28100	RI:1:9803771:9804026-9804167:9804394:+	0.0010551	-0.142
AT1G54370	RI:1:20294635:20294732-20294825:20295019:-	0.00715343	-0.142
AT2G31450	A5:2:13401673-13401755:13401673-13401785:-	0.00643508	-0.142
AT4G26110	SE:4:13234904-13235010:13235224-13235431:+	0.00236189	-0.142
AT3G05160	SE:3:1455012-1455119:1455223-1455330:-	0.0372797	-0.141
AT3G07215	A3:3:2296572-2296709:2296385-2296709:-	0.0137168	-0.141
AT3G47160	RI:3:17360995:17361145-17361631:17361668:-	0.000256764	-0.141
AT1G29724	A3:1:10398384-10398491:10398292-10398491:-	0.00382007	-0.14
AT5G43710	A3:5:17553938-17554015:17553927-17554015:-	0.00296102	-0.14
AT5G05435	A3:5:1606722-1606960:1606722-1606967:+	0.0460434	-0.139
AT5G23870	RI:5:8046810:8046885-8046973:8047050:-	0.000201684	-0.138
AT5G64330	RI:5:25729576:25729854-25729926:25730361:+	0.0455287	-0.138
AT1G17145	SE:1:5860838-5860916:5860950-5861173:-	1.06891e-05	-0.137
AT1G62540	RI:1:23154274:23154352-23154453:23154588:+	0.000361058	-0.137
AT1G63490	A5:1:23550095-23550183:23550095-23550208:-	0.00499542	-0.137
AT1G02090	RI:1:387584:387672-388268:388406:-	6.34365e-06	-0.136
AT3G28100	A3:3:10456496-10456625:10456496-10456645:+	0.0370552	-0.136
AT4G27480	RI:4:13737588:13737663-13737744:13738442:-	0.0109228	-0.136
AT5G09230	A5:5:2872361-2872460:2872350-2872460:+	0.00682617	-0.136
AT2G41060	SE:2:17128506-17128775:17128808-17129295:+	0.0380873	-0.135
AT3G02600	RI:3:551705:552529-552931:553152:+	0.0266714	-0.135
AT5G18100	RI:5:5987187:5987314-5987410:5987511:+	5.54174e-09	-0.135
AT1G03850	A3:1:976501-977368:976074-977368:-	0.0442711	-0.134
AT3G12680	RI:3:4026982:4027053-4027146:4027202:-	0.01096	-0.134
AT3G27990	RI:3:10397606:10397683-10397772:10398175:-	0.00338782	-0.134
AT3G62190	RI:3:23022037:23022259-23022335:23022473:+	0.000109356	-0.134
AT3G01150	A5:3:53958-54129:53911-54129:+	0.000239548	-0.133
AT5G13590	RI:5:4373239:4373622-4373751:4375787:-	0.028579	-0.133
AT2G05520	RI:2:2026524:2026628-2026650:2027283:+	2.83491e-09	-0.13
AT3G01690	RI:3:257457:257693-257771:257835:+	0.0365265	-0.13
AT1G64385	RI:1:23900035:23900184-23900275:23900368:+	0.000126086	-0.129
AT3G07215	SE:3:2296385-2296529:2296625-2296709:-	0.00623407	-0.129
AT3G26360	RI:3:9656078:9656389-9656462:9656545:-	0.000562896	-0.129
AT4G04750	RI:4:2418803:2418819-2418945:2419010:+	0.0176971	-0.129
AT4G17020	RI:4:9579591:9579659-9579739:9579798:-	0.0245648	-0.129
AT1G14170	RI:1:4844654:4845150-4845226:4845283:-	0.000687512	-0.128
AT1G55250	RI:1:20609537:20609733-20610178:20610249:+	0.00913652	-0.128
AT2G11000	RI:2:4347224:4347379-4347549:4347560:-	0.00155028	-0.128
AT3G01080	RI:3:26242:26801-26895:27041:+	0.00663126	-0.128
AT5G15460	RI:5:5019973:5020233-5020570:5020926:-	0.0349983	-0.128
AT1G28060	RI:1:9779757:9779825-9779905:9780038:+	0.00407021	-0.127
AT3G16030	RI:3:5441936:5442173-5442270:5442406:+	0.01933	-0.126
AT4G18360	RI:4:10146849:10146949-10147051:10147120:-	0.00243093	-0.126
AT1G03660	A3:1:913570-913654:913531-913654:-	0.0254325	-0.125
AT1G12650	A3:1:4306028-4306149:4306028-4306169:+	0.000827278	-0.125
AT2G33435	SE:2:14169025-14170146:14170249-14170841:+	0.0133181	-0.125
AT2G44240	RI:2:18290219:18290305-18290373:18290600:+	0.0109041	-0.125
AT5G58270	A3:5:23563279-23563426:23563279-23563442:+	0.0137168	-0.124
AT1G11170	A5:1:3743667-3743794:3743633-3743794:+	0.0454731	-0.123
AT1G42970	RI:1:16127993:16128087-16128153:16128240:+	0.0399885	-0.123
AT5G02100	A3:5:415167-415250:415167-415276:+	0.000722747	-0.123
AT4G38570	RI:4:18033034:18033169-18033352:18033563:-	0.0335733	-0.122
AT5G47760	RI:5:19343523:19343622-19343706:19343803:-	0.00069784	-0.122
AT2G26210	RI:2:11157118:11157247-11157688:11157821:+	0.0150518	-0.121
AT2G42010	RI:2:17533409:17533606-17533682:17533858:-	0.018433	-0.121
AT3G59640	A5:3:22028878-22029059:22028834-22029059:+	0.0050667	-0.121
AT1G60080	A3:1:22154355-22154446:22154352-22154446:-	0.000931241	-0.12
AT1G73040	RI:1:27475556:27475788-27475888:27475962:-	0.0405333	-0.12
AT2G38980	A5:2:16278240-16278548:16278240-16278719:-	0.00872767	-0.12
AT5G38690	A3:5:15481803-15481889:15481794-15481889:-	0.0269479	-0.119
AT1G53350	A3:1:19904769-19904901:19904769-19904911:+	0.048488	-0.118
AT1G74810	RI:1:28110096:28110191-28110269:28110385:+	0.00293272	-0.118
AT3G18520	RI:3:6362570:6362645-6362965:6363029:+	0.000328321	-0.118
AT5G55290	RI:5:22423989:22424114-22424206:22424380:-	3.96445e-06	-0.118
AT1G35710	MX:1:13221210-13221379:13221398-13222164:13221210-13221849:13221910-13222164:+	0.00383545	-0.117
AT2G18750	RI:2:8125128:8125594-8125802:8125942:+	0.0424972	-0.117
AT3G06660	RI:3:2103029:2103359-2103452:2103968:+	0.0127724	-0.117
AT3G16030	A3:3:5442173-5442253:5442173-5442270:+	0.048488	-0.117
AT3G44160	RI:3:15889982:15890003-15890113:15890191:-	0.000167991	-0.117
AT4G25350	RI:4:12964301:12964345-12964425:12964479:-	0.0221241	-0.117
AT5G55896	A3:5:22631438-22632426:22627853-22632426:-	0.000827278	-0.117
AT3G62620	A3:3:23160075-23160199:23160075-23160205:+	0.0197888	-0.116
AT5G14550	RI:5:4691006:4691359-4691464:4691592:-	0.0179234	-0.116
AT5G14500	A5:5:4676440-4676607:4676440-4676700:-	0.00176605	-0.115
AT5G44750	A5:5:18059685-18059771:18059644-18059771:+	0.0066583	-0.115
AT1G17040	RI:1:5825483:5825674-5825761:5825970:+	0.00771722	-0.114
AT3G09800	A3:3:3007517-3007606:3007494-3007606:-	0.00141179	-0.114
AT3G28100	RI:3:10460214:10460375-10460454:10460602:+	0.0234189	-0.114
AT3G59490	RI:3:21984905:21984949-21985027:21985129:-	0.0298101	-0.114
AT3G07215	RI:3:2296709:2296814-2297717:2297751:-	0.00994619	-0.113
AT4G14740	RI:4:8452229:8452673-8453157:8453267:-	0.0298695	-0.113
AT4G15540	RI:4:8873820:8873848-8873934:8874348:+	0.0218025	-0.113
AT5G08370	RI:5:2692708:2692811-2692889:2692923:-	0.0102515	-0.113
AT5G38210	SE:5:15261791-15262251:15262310-15263892:+	0.00916432	-0.113
AT2G36360	RI:2:15243287:15243300-15243416:15243517:-	0.01926	-0.112
AT3G04500	RI:3:1213571:1213702-1213774:1213855:-	8.69926e-06	-0.112
AT3G15920	RI:3:5383596:5384025-5384106:5384324:-	0.0252286	-0.112
AT3G47390	SE:3:17460716-17460840:17460984-17462072:+	0.000212855	-0.112
AT4G34265	A5:4:16402780-16402958:16402735-16402958:+	0.00970052	-0.112
AT5G38360	RI:5:15333074:15333118-15333242:15333625:-	0.000207764	-0.112
AT1G62600	RI:1:23179477:23180252-23180346:23180482:+	0.0326819	-0.111
AT3G59310	RI:3:21923011:21923059-21923172:21923254:-	0.0301883	-0.111
AT4G14147	RI:4:8156244:8156326-8156717:8156759:-	0.00130764	-0.111
AT4G20480	RI:4:11034740:11034896-11034969:11035204:-	0.0112307	-0.111
AT4G28370	RI:4:14037172:14037217-14037324:14037405:+	0.0173316	-0.111
AT5G55630	RI:5:22531358:22531436-22531687:22532643:+	2.539e-05	-0.111
AT1G02145	RI:1:406415:406518-406721:406792:+	0.01933	-0.11
AT2G38460	RI:2:16103164:16103362-16103588:16103760:+	0.0220219	-0.11
AT3G07215	RI:3:2296157:2296385-2296709:2297751:-	0.00863223	-0.11
AT5G43380	RI:5:17419790:17420335-17420710:17420931:-	0.0412819	-0.11
AT1G28520	A5:1:10029435-10029674:10029267-10029674:+	0.00428484	-0.109
AT1G58280	RI:1:21621187:21621261-21621337:21621499:-	0.00748981	-0.109
AT1G66520	A3:1:24817501-24817593:24817470-24817593:-	0.0215633	-0.109
AT3G12100	A5:3:3856763-3856856:3856763-3856860:-	0.0120079	-0.109
AT4G02760	SE:4:1228011-1228163:1228236-1228663:-	0.0482213	-0.109
AT4G14740	RI:4:8450537:8450775-8451205:8451262:-	0.0147503	-0.109
AT5G41610	RI:5:16639867:16640868-16640952:16641206:-	0.00476353	-0.109
AT1G02120	MX:1:395946-396036:396088-396291:395946-396200:396217-396291:+	0.00352667	-0.108
AT2G43180	RI:2:17953921:17953957-17954032:17954231:-	0.0290388	-0.108
AT3G49430	SE:3:18331712-18332248:18332471-18332642:+	6.58546e-06	-0.108
AT4G17150	RI:4:9640786:9640923-9641006:9641062:+	0.0232487	-0.108
AT3G13300	RI:3:4303825:4304100-4304206:4304798:+	0.000557681	-0.107
AT5G23610	A3:5:7958134-7958218:7958131-7958218:-	0.0351855	-0.107
AT5G53420	RI:5:21674065:21674489-21674568:21675047:+	1.90432e-06	-0.107
AT1G17940	A5:1:6172499-6172715:6172499-6173044:-	0.0328868	-0.105
AT2G17540	A3:2:7631532-7631744:7631507-7631744:-	0.0108726	-0.105
AT5G22640	RI:5:7531877:7531896-7531988:7532091:+	0.0338297	-0.105
AT1G67500	A3:1:25294844-25294929:25294841-25294929:-	0.0117359	-0.104
AT4G32285	RI:4:15585443:15585871-15585974:15588089:+	0.0125645	-0.104
AT1G57770	RI:1:21396314:21396367-21396452:21396543:+	0.00986055	-0.103
AT1G80940	RI:1:30411349:30411603-30411749:30412289:+	0.00241579	-0.103
AT5G03500	A3:5:877898-878117:877666-878117:-	0.0448214	-0.103
AT1G54370	RI:1:20295132:20295163-20295245:20295273:-	0.0108137	-0.102
AT1G72650	A3:1:27352686-27352818:27352686-27352861:+	0.00240234	-0.101
AT1G78800	A3:1:29626622-29626734:29626619-29626734:-	0.00525965	-0.101
AT2G01120	RI:2:87666:87694-87761:87904:+	0.0241472	-0.101
AT4G16765	RI:4:9430343:9430388-9430471:9430527:-	0.00318755	-0.101
AT2G02570	RI:2:698811:698987-699062:699149:-	0.00628352	-0.1
AT4G10100	RI:4:6308683:6308816-6309085:6309546:+	0.00206099	-0.1
AT4G25880	A5:4:13158760-13159056:13158743-13159056:+	0.00510589	-0.1
AT5G22720	SE:5:7548921-7549056:7549137-7549290:-	0.0216959	-0.099
AT5G59220	RI:5:23895160:23895265-23895635:23895933:-	0.00330151	-0.099
AT4G17270	RI:4:9676890:9676952-9677390:9677419:+	0.00470413	-0.098
AT3G25840	A5:3:9454934-9455027:9454934-9455084:-	0.00515398	-0.097
AT5G65540	RI:5:26197316:26197448-26197565:26197908:+	0.000626076	-0.097
AT1G53570	RI:1:19990315:19990400-19990481:19991113:+	0.0272981	-0.096
AT5G57300	A5:5:23210660-23210875:23210660-23211013:-	0.0188896	-0.096
AT3G44340	RI:3:16020047:16020071-16020201:16020326:-	6.97394e-12	-0.095
AT3G55770	RI:3:20704411:20704484-20704674:20705320:+	0.0302061	-0.095
AT1G07570	A5:1:2332930-2333074:2332930-2333168:-	0.00699431	-0.094
AT1G73390	A5:1:27594551-27594741:27594551-27594962:-	0.0110143	-0.094
AT2G27490	RI:2:11748902:11749091-11749961:11750030:-	0.01933	-0.094
AT3G28070	RI:3:10448451:10448564-10449265:10449511:+	0.00249166	-0.094
AT4G12030	RI:4:7211356:7211612-7211691:7212137:+	0.0165354	-0.094
AT4G37680	A5:4:17701044-17701224:17701006-17701224:+	0.000360415	-0.094
AT3G49010	RI:3:18167942:18168061-18168403:18168423:-	0.0480107	-0.093
AT5G26220	RI:5:9162969:9163335-9163425:9163576:-	0.00222619	-0.093
AT1G19080	RI:1:6585037:6585131-6585214:6585280:+	0.0308585	-0.092
AT1G09530	RI:1:3078545:3078610-3078843:3078908:+	0.0119724	-0.091
AT1G29120	RI:1:10174270:10174670-10175216:10175363:+	0.0224491	-0.091
AT1G76260	RI:1:28612603:28612676-28612759:28612812:+	0.0111244	-0.091
AT1G29120	RI:1:10177913:10177958-10178039:10178146:+	0.0101338	-0.09
AT1G54370	RI:1:20296535:20296559-20296662:20296721:-	0.000975826	-0.09
AT1G67490	RI:1:25281025:25281134-25281211:25281302:-	0.0286792	-0.09
AT5G38290	SE:5:15303494-15303601:15303812-15303907:+	0.0446183	-0.09
AT5G42770	RI:5:17153563:17153632-17153705:17153796:+	0.0234189	-0.09
AT5G05930	RI:5:1781758:1781832-1782018:1782129:-	0.00584689	-0.089
AT5G62720	RI:5:25193291:25193424-25193953:25194072:+	3.74527e-05	-0.089
AT1G34320	SE:1:12522213-12522315:12522378-12522517:+	0.0301439	-0.088
AT3G49430	SE:3:18331712-18332248:18332492-18332642:+	3.32826e-05	-0.088
AT5G17450	RI:5:5755806:5755881-5756448:5757003:+	0.000932977	-0.088
AT5G55530	SE:5:22493062-22493483:22493524-22494418:+	0.0108303	-0.088
AT3G23200	RI:3:8282172:8282316-8282409:8282776:+	0.0487628	-0.087
AT3G14810	RI:3:4972496:4972950-4973053:4973353:-	0.0290537	-0.086
AT3G20810	A5:3:7276332-7276461:7276299-7276461:+	2.99154e-06	-0.086
AT5G22710	RI:5:7548287:7548347-7548443:7548517:-	0.000105566	-0.086
AT5G27710	A5:5:9814369-9814460:9814342-9814460:+	0.0244331	-0.086
AT5G53048	RI:5:21510775:21510856-21510944:21511045:+	0.00228664	-0.086
AT5G66055	RI:5:26417636:26417734-26417814:26417912:-	0.0113927	-0.086
AT1G47530	RI:1:17452674:17453019-17453116:17453202:+	0.00213068	-0.085
AT2G04740	RI:2:1657985:1658720-1658810:1659059:+	0.0268865	-0.085
AT5G22620	RI:5:7518373:7518471-7518580:7518634:-	0.0220434	-0.085
AT1G27921	RI:1:9728124:9728488-9728565:9728644:-	0.0293026	-0.084
AT3G12620	RI:3:4009825:4010061-4010212:4010579:-	4.45712e-05	-0.084
AT4G02005	SE:4:878628-878759:878833-879084:-	0.00283078	-0.084
AT4G13575	RI:4:7892949:7892973-7893069:7893146:-	0.0209513	-0.084
AT1G50020	RI:1:18520447:18520486-18520570:18520657:-	0.0361633	-0.083
AT1G80640	A3:1:30313833-30313913:30313833-30313917:+	0.0241156	-0.083
AT4G02610	RI:4:1148683:1148760-1148859:1148996:+	0.0116499	-0.082
AT4G33470	RI:4:16103897:16103953-16104031:16104102:-	0.0443669	-0.082
AT1G03090	A3:1:741207-741446:741207-741509:+	0.0216743	-0.081
AT5G53760	A5:5:21824793-21824884:21824732-21824884:+	0.00504667	-0.081
AT1G55320	RI:1:20633941:20634191-20634283:20634484:+	0.0376041	-0.08
AT1G79790	RI:1:30017713:30017764-30017830:30017892:-	0.0034596	-0.08
AT3G18520	A5:3:6362758-6362965:6362645-6362965:+	0.0366208	-0.08
AT1G28240	A3:1:9869992-9870163:9869804-9870163:-	0.0415267	-0.079
AT3G49430	A3:3:18331712-18332248:18331712-18332642:+	0.0283648	-0.079
AT4G10100	RI:4:6308683:6308832-6309085:6309546:+	0.00159643	-0.079
AT4G38060	RI:4:17873001:17873758-17874019:17875201:-	0.00671685	-0.079
AT5G66160	RI:5:26446607:26446704-26446801:26447433:+	0.00521442	-0.079
AT1G73750	A3:1:27737834-27737908:27737834-27737929:+	0.0119005	-0.078
AT2G06990	A5:2:2899062-2899180:2899050-2899180:+	0.00256434	-0.078
AT2G28290	RI:2:12067483:12072240-12072334:12073132:+	0.0480886	-0.078
AT3G48000	MX:3:17717620-17717711:17717802-17717948:17717620-17717803:17717848-17717948:-	0.00142465	-0.078
AT5G03560	A3:5:902235-902412:901168-902412:-	0.00328059	-0.078
AT5G04830	RI:5:1403577:1403673-1403771:1403961:-	6.33378e-10	-0.078
AT5G26780	RI:5:9421577:9421773-9421862:9422228:+	0.0168078	-0.078
AT1G10510	A3:1:3462175-3462388:3462175-3462395:+	0.0294562	-0.077
AT1G10820	SE:1:3602459-3602606:3602671-3602999:-	0.0069949	-0.077
AT1G30910	RI:1:11001984:11002072-11002138:11002202:+	0.00940421	-0.077
AT2G31955	RI:2:13586419:13586495-13586589:13586700:-	0.0229239	-0.077
AT4G38160	RI:4:17902273:17902331-17902402:17903676:+	0.0346316	-0.077
AT5G11700	A3:5:3769820-3770282:3769815-3770282:-	0.00392884	-0.077
AT1G58602	SE:1:21754088-21758518:21758658-21760174:+	0.0443812	-0.076
AT3G51895	RI:3:19253565:19253678-19253918:19253983:-	0.0405333	-0.076
AT5G53450	RI:5:21689621:21689631-21689711:21689789:+	0.00447782	-0.076
AT3G61160	RI:3:22638354:22638456-22638532:22638817:+	0.0430175	-0.075
AT2G01450	A5:2:201488-201605:201488-201684:-	1.59071e-07	-0.074
AT2G47890	RI:2:19608794:19608955-19609039:19609310:+	8.97038e-05	-0.074
AT3G56130	RI:3:20828799:20828844-20828940:20829270:+	7.81552e-05	-0.074
AT4G21660	A3:4:11508668-11508827:11508386-11508827:-	0.00339973	-0.074
AT5G48150	A3:5:19524083-19524309:19524072-19524309:-	0.048488	-0.074
AT1G45249	RI:1:17165122:17165494-17165601:17165630:-	0.0381359	-0.073
AT2G14260	RI:2:6043338:6043534-6043776:6043974:-	0.000874334	-0.073
AT4G10930	A5:4:6706541-6706710:6706541-6706767:-	0.0425478	-0.073
AT5G24360	A3:5:8318943-8319037:8318943-8319043:+	0.0254062	-0.073
AT5G65140	RI:5:26020036:26020128-26020280:26020350:-	0.0211546	-0.073
AT1G08210	RI:1:2577866:2577957-2578040:2578113:-	0.00333912	-0.072
AT1G14710	RI:1:5063823:5063930-5064148:5064811:-	0.00995379	-0.072
AT2G26210	A3:2:11157247-11157332:11157247-11157616:+	0.00347297	-0.072
AT3G11530	RI:3:3628890:3628984-3629064:3629133:-	0.0178252	-0.072
AT4G15540	RI:4:8874138:8874348-8874447:8874605:+	0.0285172	-0.072
AT2G42810	SE:2:17814218-17814561:17814719-17814889:-	0.000690744	-0.071
AT3G01540	RI:3:214520:214789-214883:215469:-	0.000339211	-0.071
AT1G18950	A3:1:6550194-6550309:6550194-6550318:+	0.0103719	-0.07
AT2G17320	RI:2:7533688:7533750-7533837:7533859:-	0.00475027	-0.07
AT2G39950	RI:2:16678967:16679015-16679173:16679772:-	0.0297097	-0.07
AT3G59220	RI:3:21894411:21894450-21894545:21894583:+	0.0289925	-0.07
AT5G35680	A3:5:13858623-13858878:13858594-13858878:-	0.000221211	-0.07
AT1G28520	RI:1:10029674:10029943-10030064:10030213:+	0.0298695	-0.069
AT2G04039	RI:2:1333262:1333565-1333640:1333703:+	0.000197007	-0.069
AT3G55080	RI:3:20415291:20415385-20415714:20415934:-	0.0459144	-0.069
AT5G03560	SE:5:901168-901425:902235-902412:-	0.00686058	-0.069
AT5G16110	RI:5:5261792:5261970-5262501:5262840:-	2.13678e-05	-0.069
AT5G51230	A3:5:20825044-20825142:20825044-20825152:+	0.000831799	-0.069
AT1G30470	RI:1:10780167:10780270-10780688:10780774:+	0.0377917	-0.068
AT1G79790	RI:1:30017372:30017442-30017518:30017632:-	0.01933	-0.068
AT2G01220	A5:2:124296-124551:124269-124551:+	0.048786	-0.068
AT3G49430	A5:3:18332471-18332642:18331712-18332642:+	0.000929914	-0.068
AT3G55940	RI:3:20748341:20748365-20748450:20748585:+	0.0486373	-0.068
AT4G16444	RI:4:9274936:9274985-9275069:9275164:-	0.00691484	-0.068
AT4G19510	RI:4:10634980:10635276-10635388:10635517:+	0.00175365	-0.068
AT4G21910	RI:4:11625309:11625742-11625822:11625883:-	0.0190857	-0.068
AT4G30340	RI:4:14838907:14838994-14839078:14839155:-	0.0230694	-0.068
AT1G03290	SE:1:807510-807592:807631-807951:+	0.00687742	-0.067
AT1G35710	SE:1:13221210-13221849:13221910-13222164:+	0.0299155	-0.067
AT2G42810	SE:2:17814218-17814558:17814719-17814889:-	0.00264879	-0.067
AT3G08990	RI:3:2744164:2744207-2744293:2744401:+	0.0045697	-0.067
AT3G54840	A3:3:20320490-20320723:20320490-20320741:+	0.013047	-0.067
AT3G03560	RI:3:856270:856351-856452:856486:-	0.00691131	-0.066
AT3G43240	A5:3:15211292-15211466:15211292-15211487:-	0.000574444	-0.066
AT5G44600	RI:5:17990613:17990690-17990779:17990911:+	0.0467994	-0.066
AT5G62480	RI:5:25089240:25089295-25089374:25089626:-	0.00258341	-0.066
AT1G22430	RI:1:7920423:7920498-7920828:7921386:+	0.020011	-0.065
AT1G77220	A5:1:29013899-29014099:29013832-29014099:+	0.0104852	-0.065
AT4G17150	A3:4:9640065-9640143:9640065-9640162:+	0.0130627	-0.065
AT5G25360	RI:5:8800765:8800852-8801505:8801749:-	3.31279e-05	-0.065
AT5G61530	RI:5:24743834:24744051-24744194:24744350:+	0.0354151	-0.065
AT1G24240	A5:1:8587491-8587556:8587451-8587556:+	0.0498532	-0.064
AT3G04110	RI:3:1079096:1079120-1079205:1079408:+	0.00828812	-0.064
AT3G16850	RI:3:5748570:5748703-5749330:5749644:+	0.011006	-0.064
AT3G17100	RI:3:5831136:5831383-5831466:5832733:+	0.0208306	-0.064
AT3G49260	RI:3:18262716:18262832-18263887:18264210:+	0.00747711	-0.064
AT3G49430	RI:3:18331539:18331712-18332642:18332754:+	0.00477682	-0.064
AT4G21585	RI:4:11478946:11479029-11479114:11479206:+	0.0113907	-0.064
AT5G38290	SE:5:15303494-15303595:15303812-15303907:+	0.0306985	-0.064
AT1G55170	A5:1:20580381-20580568:20580361-20580568:+	0.0281447	-0.063
AT2G01450	RI:2:201361:201488-201684:202025:-	0.000356985	-0.063
AT2G37150	SE:2:15605993-15607695:15607840-15608307:-	0.00151483	-0.063
AT2G41880	RI:2:17476684:17476729-17476812:17476899:+	0.0467994	-0.063
AT3G15770	A3:3:5340247-5340533:5340247-5340641:+	0.0120013	-0.063
AT5G18760	RI:5:6258743:6258826-6258925:6258978:-	0.020478	-0.063
AT5G58990	RI:5:23815449:23815491-23815698:23815838:+	0.000119283	-0.063
AT5G66055	RI:5:26418384:26418460-26418538:26419264:-	0.00460579	-0.063
AT1G15020	A3:1:5174621-5174703:5174583-5174703:-	0.048488	-0.062
AT1G62560	MX:1:23160618-23161109:23161248-23161544:23160618-23161370:23161452-23161544:+	0.0036885	-0.062
AT2G42810	A3:2:17814719-17814889:17814218-17814889:-	0.001293	-0.062
AT5G35730	RI:5:13894356:13894448-13894535:13894651:+	0.0466106	-0.062
AT1G04230	A3:1:1125728-1125874:1125728-1125995:+	0.0241156	-0.061
AT2G35840	A3:2:15053719-15053813:15053719-15053933:+	0.0324014	-0.061
AT3G15430	RI:3:5208925:5208960-5209115:5209746:+	0.0370055	-0.061
AT3G25740	RI:3:9399194:9399294-9399378:9399407:+	0.00173671	-0.061
AT5G10350	SE:5:3256213-3256503:3256927-3257230:-	0.00877654	-0.061
AT5G24735	RI:5:8468331:8468672-8469020:8469262:-	0.0354308	-0.061
AT1G16460	A5:1:5622050-5622373:5622050-5622469:-	0.000313128	-0.06
AT1G77770	A5:1:29247291-29247834:29247291-29247927:-	0.0143898	-0.06
AT2G35920	A5:2:15076783-15076919:15076772-15076919:+	0.0207169	-0.06
AT3G16060	A3:3:5448052-5448446:5448052-5448449:+	0.0154613	-0.06
AT3G45050	A5:3:16477165-16477300:16477128-16477300:+	0.00411613	-0.06
AT4G25880	A5:4:13158782-13159056:13158743-13159056:+	0.00739549	-0.06
AT2G35020	RI:2:14758142:14758181-14758359:14758451:+	0.0270144	-0.059
AT3G16110	A3:3:5462260-5462353:5462236-5462353:-	0.00996079	-0.059
AT3G58460	RI:3:21625648:21625813-21626325:21626448:-	7.02628e-05	-0.059
AT4G08390	SE:4:5317096-5317179:5317251-5317459:+	0.0355532	-0.059
AT1G14020	A5:1:4804771-4804844:4804721-4804844:+	0.0105655	-0.058
AT1G19130	RI:1:6609973:6610094-6610420:6610613:-	1.36246e-08	-0.058
AT1G54210	RI:1:20241451:20241509-20241650:20241718:+	0.0185303	-0.058
AT2G11000	A5:2:4347379-4347493:4347379-4347549:-	0.0208606	-0.058
AT3G05160	RI:3:1454920:1455012-1455123:1455183:-	0.0427777	-0.058
AT4G01940	A3:4:842165-842238:842153-842238:-	0.0216743	-0.058
AT5G08750	A5:5:2852641-2852866:2852192-2852866:+	0.0482965	-0.058
AT5G62000	RI:5:24910358:24910610-24910713:24911012:+	0.00167897	-0.058
AT1G52260	RI:1:19461499:19461664-19461768:19461886:+	0.0339538	-0.057
AT2G42810	SE:2:17814218-17814578:17814719-17814889:-	0.00504506	-0.057
AT2G46440	RI:2:19062209:19062614-19062842:19062897:+	0.023163	-0.057
AT3G14050	RI:3:4650757:4651198-4651277:4651628:-	0.000431641	-0.057
AT5G08750	SE:5:2852192-2852582:2852641-2852866:+	0.0047738	-0.057
AT5G59220	RI:5:23894404:23895027-23895160:23895265:-	0.0381255	-0.057
AT1G16560	SE:1:5668464-5668573:5668739-5668919:+	0.0391663	-0.056
AT3G54880	RI:3:20337657:20337880-20337968:20338005:-	0.00767956	-0.056
AT4G32640	A3:4:15743515-15743805:15743515-15743838:+	0.00210483	-0.056
AT4G36980	A5:4:17433888-17433964:17433888-17433990:-	0.0277731	-0.056
AT5G26180	RI:5:9152754:9152885-9153044:9153502:+	0.020669	-0.056
AT1G47530	A3:1:17453019-17453099:17453019-17453116:+	0.000135435	-0.055
AT1G48540	RI:1:17949050:17949115-17949199:17949280:+	0.0252686	-0.055
AT1G56220	RI:1:21043704:21043889-21044357:21044998:+	0.018433	-0.055
AT4G37680	RI:4:17700986:17701006-17701224:17701481:+	0.000397581	-0.055
AT5G18650	RI:5:6219930:6220002-6220089:6220130:+	0.000940696	-0.055
AT5G44785	A3:5:18072311-18072426:18072297-18072426:-	0.00997189	-0.055
AT1G05830	A5:1:1759022-1759115:1758992-1759115:+	0.0227448	-0.054
AT2G04039	RI:2:1333262:1333703-1333778:1333983:+	0.00114539	-0.054
AT2G27490	RI:2:11748015:11748531-11748608:11748753:-	0.0370775	-0.054
AT3G04890	A3:3:1348879-1348958:1348879-1348977:+	0.029367	-0.054
AT4G20320	RI:4:10977551:10977614-10977701:10977739:+	0.0402302	-0.054
AT5G10350	SE:5:3256213-3256446:3256927-3257230:-	0.0174638	-0.054
AT5G18310	RI:5:6062150:6062261-6062346:6062404:+	0.0140084	-0.054
AT5G47080	RI:5:19124612:19125099-19125269:19125434:-	0.00073845	-0.054
AT5G59400	RI:5:23958882:23958917-23959001:23959074:+	0.023803	-0.054
AT1G79245	RI:1:29806538:29806574-29806661:29806783:-	0.00167897	-0.053
AT1G80940	A5:1:30411680-30411749:30411603-30411749:+	0.0345748	-0.053
AT3G21465	RI:3:7562553:7562641-7562757:7562816:+	0.0137012	-0.053
AT3G26100	RI:3:9536859:9537402-9537905:9537956:+	0.0285033	-0.053
AT5G63160	RI:5:25334384:25334614-25335034:25335173:-	0.0347775	-0.053
AT1G06780	A5:1:2084649-2084808:2084557-2084808:+	0.0319948	-0.052
AT1G47530	A3:1:17453019-17453094:17453019-17453116:+	0.000285355	-0.052
AT1G76520	RI:1:28716210:28716359-28716433:28716525:+	0.000710543	-0.052
AT3G19900	A3:3:6923526-6923748:6923511-6923748:-	0.00387585	-0.052
AT4G08280	RI:4:5231122:5231244-5231854:5232196:+	0.000340226	-0.052
AT2G03390	RI:2:1032031:1032225-1032513:1032625:-	0.0191785	-0.051
AT3G19740	A5:3:6858049-6858319:6858049-6858353:-	0.00268757	-0.051
AT5G25610	RI:5:8915372:8916078-8916447:8916546:-	0	-0.051
AT1G09140	RI:1:2943169:2943226-2944169:2944246:-	0.0405437	-0.05
AT1G51070	RI:1:18928859:18928936-18929019:18929181:+	0.013783	-0.05
AT2G20790	RI:2:8950470:8950526-8950601:8951469:-	0.0280635	-0.05
AT3G52340	RI:3:19407788:19407878-19408045:19408239:+	0.0339538	-0.05
AT5G63080	RI:5:25299933:25300465-25300687:25300798:-	0.0494788	-0.05
AT4G16890	RI:4:9500812-9501709:9501910-9502573:-	9.74e-06	0.05
AT1G56500	RI:1:21166245:21166281-21166360:21166610:+	0.0395176	0.05
AT1G67520	RI:1:25304723:25305106-25305194:25305210:-	0.00272597	0.05
AT1G72416	A3:1:27259433-27259520:27259430-27259520:-	0.0348597	0.05
AT2G04900	SE:2:1722905-1722990:1723037-1723507:+	0.0226807	0.05
AT2G16870	RI:2:7310054:7310882-7310965:7311149:-	0.0117814	0.05
AT2G19190	A5:2:8327122-8327194:8327122-8327253:-	0.00200345	0.05
AT3G21250	RI:3:7461001:7461603-7461693:7462952:-	0.0443557	0.05
AT3G60480	RI:3:22347451:22347693-22347772:22347853:-	0.0226464	0.05
AT4G02260	RI:4:990749:990810-990897:990972:+	0.00875981	0.05
AT4G21910	SE:4:11627544-11628921:11629332-11630638:-	0.0348728	0.05
AT4G38550	RI:4:18025850:18025937-18026082:18026299:+	4.10725e-06	0.05
AT5G07770	RI:5:2475711:2475793-2475909:2475955:+	0.0315371	0.05
AT5G24810	SE:5:8520824-8520954:8521152-8521224:-	3.88791e-07	0.05
AT5G47690	RI:5:19319559:19319777-19319988:19320204:+	0.0342073	0.05
AT5G63370	RI:5:25385151:25386782-25387100:25387261:-	0.0171592	0.05
AT1G07990	RI:1:2478435:2478462-2478599:2478652:+	0.0213006	0.051
AT1G09932	SE:1:3231632-3231737:3231811-3232017:-	0.0433345	0.051
AT1G30000	A5:1:10511745-10512085:10511745-10512243:-	0.00052907	0.051
AT1G51270	A3:1:19008304-19008424:19008304-19008434:+	0.0286687	0.051
AT1G52220	SE:1:19454094-19454187:19454273-19454378:-	1.56235e-08	0.051
AT1G53165	SE:1:19814480-19814795:19814851-19815121:+	0.00623089	0.051
AT1G55675	RI:1:20804326:20804462-20804552:20804573:-	0.0168558	0.051
AT1G61560	RI:1:22709623:22709652-22709746:22709819:-	0.0275996	0.051
AT1G71696	RI:1:26966894:26967101-26967307:26967556:+	0.0153389	0.051
AT2G26300	A5:2:11197820-11197958:11197468-11197958:+	0.0010894	0.051
AT2G32700	SE:2:13866926-13867040:13867128-13867212:+	0.0145103	0.051
AT2G42670	SE:2:17772652-17772774:17772881-17773148:-	0.0486197	0.051
AT2G48070	RI:2:19663747:19663864-19664218:19664465:+	0.0400932	0.051
AT3G10270	A5:3:3175273-3175355:3175273-3175487:-	0.0241451	0.051
AT3G48500	RI:3:17963505:17963586-17963674:17963747:+	0.0307752	0.051
AT3G52200	RI:3:19360979:19361063-19361145:19361178:+	8.57461e-07	0.051
AT3G62750	RI:3:23216169:23216355-23216459:23216549:+	0.00738368	0.051
AT4G11110	RI:4:6771605:6771904-6772160:6773629:+	0.0104462	0.051
AT4G34480	RI:4:16480934:16481340-16481589:16481850:-	0.0302061	0.051
AT5G06060	A5:5:1825417-1825680:1825417-1825763:-	0.00186666	0.051
AT5G13220	RI:5:4219190:4219355-4219467:4219684:+	0.046124	0.051
AT5G15440	RI:5:5012061:5012191-5012317:5012390:+	0.0275857	0.051
AT5G17020	RI:5:5599834:5599932-5600014:5600072:+	0.00506305	0.051
AT5G27490	RI:5:9703766:9703955-9704128:9704208:-	0.0479185	0.051
AT5G35180	SE:5:13429723-13430158:13430224-13430626:+	0.0441187	0.051
AT5G58100	RI:5:23508888:23508986-23509203:23509352:+	0.0239991	0.051
AT1G08620	RI:1:2738161:2738238-2738325:2738852:+	0.029701	0.052
AT1G53440	A3:1:19949548-19949600:19949548-19949629:+	0.00290426	0.052
AT1G62840	A5:1:23271618-23271793:23271540-23271793:+	0.0301109	0.052
AT1G63940	RI:1:23732815:23732903-23732991:23733053:+	0.00122176	0.052
AT2G27150	RI:2:11602330:11603622-11603865:11603940:+	0.012017	0.052
AT2G41740	RI:2:17412604:17412729-17412817:17412957:-	0.00216824	0.052
AT3G01540	A3:3:215134-215401:214789-215401:-	0.00585091	0.052
AT3G13300	RI:3:4305340:4305558-4305879:4306007:+	0.00671633	0.052
AT3G14050	RI:3:4652559:4652744-4652840:4653914:-	0.0316634	0.052
AT4G12720	RI:4:7488005:7488070-7488155:7488253:+	6.55323e-06	0.052
AT4G23850	RI:4:12405319:12405394-12405473:12405561:-	1.4276e-08	0.052
AT4G25940	SE:4:13172371-13172449:13172526-13172611:-	0.0418157	0.052
AT4G26270	RI:4:13301732:13301777-13301875:13302140:-	0.0442405	0.052
AT4G32640	RI:4:15749884:15749960-15750059:15750090:+	0.00298469	0.052
AT4G35785	RI:4:16953523:16953592-16953704:16953890:-	0.00155253	0.052
AT4G39850	RI:4:18492734:18492804-18492882:18492956:+	0.0251728	0.052
AT5G27860	RI:5:9875401:9875539-9875645:9875707:-	0.026634	0.052
AT5G35210	A3:5:13478464-13478553:13478459-13478553:-	0.00399541	0.052
AT5G41260	RI:5:16505736:16505924-16506141:16506293:+	0.00100611	0.052
AT5G49760	RI:5:20217953:20218024-20218104:20218179:+	6.6693e-06	0.052
AT1G04910	A3:1:1390980-1391067:1390936-1391067:-	0.0457382	0.053
AT1G08930	RI:1:2874127:2874185-2874311:2874370:+	5.69513e-09	0.053
AT1G18470	RI:1:6356855:6356935-6357080:6357149:-	0.044992	0.053
AT1G24310	RI:1:8625435:8625521-8625623:8625724:+	0.038053	0.053
AT2G41100	RI:2:17138107:17138206-17138307:17138573:+	4.27742e-05	0.053
AT3G15140	RI:3:5100592:5100672-5100940:5101142:-	0.0400276	0.053
AT3G20250	RI:3:7060700:7061400-7061509:7061976:-	0.000230199	0.053
AT3G58790	RI:3:21745386:21745429-21745735:21746324:-	0.0449602	0.053
AT4G24290	RI:4:12596312:12596498-12596809:12596975:+	0.0013042	0.053
AT4G39420	SE:4:18342106-18342643:18342718-18343004:+	0.00557476	0.053
AT5G19050	A3:5:6370683-6370782:6370683-6370822:+	0.0160679	0.053
AT5G49460	RI:5:20055805:20055902-20055992:20056052:+	0.0175686	0.053
AT1G08450	RI:1:2668135:2668167-2668288:2668374:-	0.000128318	0.054
AT1G21380	RI:1:7486807:7486866-7486949:7487030:-	0.00858112	0.054
AT2G20270	RI:2:8737705:8737863-8737980:8738077:-	0.0434619	0.054
AT2G21370	RI:2:9137451:9137788-9138061:9138130:-	0.00763367	0.054
AT2G46030	SE:2:18932585-18932826:18932940-18933168:-	0.0336908	0.054
AT3G10160	RI:3:3141402:3141479-3141611:3141645:-	0.0371499	0.054
AT3G28930	RI:3:10960140:10960216-10960286:10960378:-	0.0214129	0.054
AT4G17615	RI:4:9817635:9817717-9818017:9818076:+	0.0165236	0.054
AT4G18240	RI:4:10083208:10083289-10083376:10084399:+	0.00283618	0.054
AT4G23470	RI:4:12249849:12249874-12249961:12250042:+	1.02443e-07	0.054
AT4G29900	RI:4:14616256:14616333-14616431:14616494:-	3.79299e-07	0.054
AT4G36690	RI:4:17294704:17294839-17294966:17295412:-	0.00568452	0.054
AT4G38510	RI:4:18014735:18014796-18014903:18014975:-	0.0209	0.054
AT4G39270	RI:4:18276575:18278768-18278868:18279845:+	0.0125186	0.054
AT5G24450	RI:5:8349556:8349595-8349688:8349722:+	0.0119724	0.054
AT5G26830	RI:5:9439964:9440056-9440150:9440182:+	1.06629e-06	0.054
AT5G27640	RI:5:9782963:9783046-9783134:9783262:-	0.0455954	0.054
AT5G36290	RI:5:14302970:14303054-14303137:14303208:+	0.0236616	0.054
AT5G48440	RI:5:19632042:19632191-19632330:19632639:-	0.0111195	0.054
AT5G61190	RI:5:24619132:24619550-24619664:24620053:+	0.027532	0.054
AT1G01550	SE:1:199763-199903:199959-200511:+	3.88791e-07	0.055
AT1G30410	RI:1:10741978:10742078-10742158:10742186:+	0.0172072	0.055
AT1G58200	RI:1:21549407:21549463-21549547:21549606:-	0.00681764	0.055
AT1G79590	RI:1:29947884:29947928-29948173:29948774:+	0.00774985	0.055
AT2G17033	A3:2:7401248-7401633:7401248-7401688:+	0.0265584	0.055
AT2G28940	A5:2:12427959-12428241:12427959-12428249:-	0.0072119	0.055
AT2G37690	SE:2:15808992-15809191:15809288-15809525:+	0.01457	0.055
AT2G38550	SE:2:16133720-16133810:16133847-16134112:+	5.35102e-07	0.055
AT3G28940	MX:3:10968617-10968705:10968797-10969187:10968617-10969008:10969080-10969187:-	0.00696134	0.055
AT3G54840	RI:3:20319791:20319896-20320210:20320299:+	0.0073733	0.055
AT3G57170	A5:3:21162798-21162980:21162798-21163121:-	0.0291876	0.055
AT4G34881	A5:4:16617969-16618105:16617809-16618105:+	0.0335458	0.055
AT4G34881	RI:4:16617623:16617809-16618105:16618506:+	0.0298695	0.055
AT5G44290	RI:5:17840424:17840887-17840970:17841293:-	0.0325432	0.055
AT1G15350	SE:1:5279194-5279482:5279574-5279703:-	0.0242438	0.056
AT1G32230	RI:1:11612738:11612860-11613313:11614550:+	8.79586e-05	0.056
AT1G51890	RI:1:19277827:19277953-19278146:19278364:-	0.000188535	0.056
AT1G56520	RI:1:21174609:21175552-21175641:21176441:-	0.0486373	0.056
AT2G04360	A5:2:1520617-1520692:1520617-1520739:-	0.00137021	0.056
AT2G07360	RI:2:3051817:3051918-3052218:3052489:-	0.000392635	0.056
AT2G13650	SE:2:5688989-5689117:5689222-5689497:-	0.0122883	0.056
AT2G19940	RI:2:8615542:8615668-8615768:8616018:+	0.0336387	0.056
AT2G31510	A5:2:13417183-13417365:13417183-13417485:-	0.0334808	0.056
AT3G01540	RI:3:214520:214789-215401:215469:-	0.00157283	0.056
AT3G04480	RI:3:1195506:1195827-1195916:1195988:-	5.39926e-05	0.056
AT3G18290	RI:3:6276270:6276498-6276640:6276808:+	0.00973418	0.056
AT3G42630	RI:3:14722250:14722403-14722487:14723857:+	0.0102515	0.056
AT3G57520	RI:3:21291612:21291719-21291809:21291857:-	4.79267e-07	0.056
AT3G59820	RI:3:22101179:22101821-22102075:22102164:-	1.99255e-12	0.056
AT4G13150	A5:4:7650995-7651078:7650995-7651125:-	0.0089718	0.056
AT4G13575	SE:4:7893189-7893289:7893324-7893403:-	0.00411737	0.056
AT4G23570	SE:4:12300174-12300765:12300822-12301010:+	0.0326356	0.056
AT4G30390	RI:4:14862347:14862476-14862790:14863185:-	0.00767001	0.056
AT4G33050	RI:4:15945637:15945661-15945750:15945838:-	3.48712e-05	0.056
AT5G41000	RI:5:16422192:16422381-16422494:16422626:+	0.0241761	0.056
AT5G60170	A5:5:24227645-24228172:24227552-24228172:+	0.00516781	0.056
AT5G61820	RI:5:24836433:24836485-24836626:24836694:-	0.000187137	0.056
AT1G05500	A3:1:1627408-1627580:1627408-1627604:+	0.00124751	0.057
AT1G05940	SE:1:1801502-1801579:1801688-1802024:-	0.0015641	0.057
AT1G07110	RI:1:2181379:2181456-2181529:2181578:-	0.026634	0.057
AT1G21380	RI:1:7486949:7487030-7487126:7487193:-	0.00480415	0.057
AT1G51805	A3:1:19223630-19223706:19223616-19223706:-	0.00396531	0.057
AT1G65040	A5:1:24162882-24162952:24162882-24163237:-	1.18214e-05	0.057
AT1G65040	RI:1:24162833:24163023-24163237:24163379:-	0.00159643	0.057
AT2G20900	RI:2:8991722:8991770-8991870:8991926:-	0.00492011	0.057
AT3G11130	RI:3:3486823:3486885-3486975:3487057:-	0.000242566	0.057
AT3G14840	RI:3:4990465:4990527-4990621:4990692:+	1.1754e-06	0.057
AT3G54860	SE:3:20327569-20327960:20328016-20328307:-	0.00926702	0.057
AT4G18950	RI:4:10376849:10376928-10377023:10377097:+	0.0467994	0.057
AT4G23210	RI:4:12148673:12149197-12149271:12149415:-	0.0155448	0.057
AT4G23220	A3:4:12155697-12155815:12155640-12155815:-	0.000523671	0.057
AT4G23570	SE:4:12300174-12300750:12300822-12301010:+	0.03279	0.057
AT4G24800	RI:4:12781874:12782155-12782449:12782667:+	0.00437909	0.057
AT4G28540	RI:4:14108745:14108830-14108921:14108984:+	0.0136105	0.057
AT5G19000	SE:5:6343475-6343644:6343725-6344089:+	0.0238476	0.057
AT5G40451	RI:5:16194822:16194990-16195469:16195621:-	5.47105e-05	0.057
AT5G41790	SE:5:16726096-16726620:16726680-16727459:+	0.00480473	0.057
AT1G33980	RI:1:12352614:12352693-12352839:12353141:+	0.00515205	0.058
AT1G77080	SE:1:28955863-28958456:28958501-28958602:+	0.00926702	0.058
AT2G03390	RI:2:1032031:1032381-1032513:1032625:-	0.00164115	0.058
AT3G01310	RI:3:99005:99090-99214:99288:-	5.08678e-06	0.058
AT4G16990	RI:4:9562245:9562348-9562675:9562885:+	0.00149725	0.058
AT4G30160	RI:4:14754460:14754583-14754684:14754783:+	0.00715216	0.058
AT4G30210	RI:4:14797323:14797405-14797483:14797559:+	0	0.058
AT4G33050	RI:4:15945247:15945477-15945574:15945661:-	0.00145426	0.058
AT5G18230	RI:5:6023409:6023570-6023896:6024669:-	0.00860979	0.058
AT5G48400	A3:5:19617882-19617990:19617882-19618096:+	0.0155776	0.058
AT1G21930	SE:1:7712974-7713453:7713515-7714052:+	6.58546e-06	0.059
AT1G25220	RI:1:8838058:8838172-8838269:8838306:-	2.11898e-06	0.059
AT1G69450	SE:1:26109298-26109430:26109493-26109573:-	0.00303236	0.059
AT2G28540	A5:2:12220079-12220162:12220066-12220162:+	0.0301293	0.059
AT2G32700	SE:2:13866926-13867037:13867128-13867212:+	0.0110173	0.059
AT3G12640	SE:3:4015303-4015410:4015512-4015606:+	0.0276691	0.059
AT3G54880	SE:3:20337487-20337657:20338005-20338401:-	0.00246134	0.059
AT3G59350	RI:3:21934563:21934649-21934752:21935209:+	1.85117e-06	0.059
AT4G32060	SE:4:15502301-15502412:15502446-15502512:+	0.00308264	0.059
AT4G34390	A3:4:16443047-16443114:16443047-16443130:+	0.00229664	0.059
AT5G14720	RI:5:4751108:4751180-4751275:4751356:-	0.010055	0.059
AT5G59670	RI:5:24041494:24041616-24041710:24042247:+	0.00264052	0.059
AT1G11310	RI:1:3802078:3802122-3802209:3802258:-	1.74231e-09	0.06
AT1G27020	RI:1:9379646:9379761-9379858:9380021:+	6.05099e-05	0.06
AT1G51270	RI:1:19008189:19008304-19008434:19008582:+	9.62123e-05	0.06
AT1G69510	SE:1:26127071-26127151:26127224-26127323:+	6.58546e-06	0.06
AT2G20850	RI:2:8978857:8978986-8979071:8979379:-	0.0234389	0.06
AT3G02070	RI:3:362745:362829-362946:363002:+	0.00437909	0.06
AT3G07160	A5:3:2273175-2273272:2273175-2273408:-	0.00411613	0.06
AT3G13990	RI:3:4625570:4626040-4626138:4626599:-	0.0189191	0.06
AT3G48360	RI:3:17908155:17909312-17909585:17910235:-	0.000567717	0.06
AT3G53610	RI:3:19878192:19878266-19878390:19878519:-	3.74556e-05	0.06
AT3G54620	RI:3:20219065:20219251-20219718:20219778:-	0.0245949	0.06
AT3G61280	RI:3:22682702:22682766-22682870:22683080:+	0.00523477	0.06
AT3G62360	RI:3:23077288:23077383-23077496:23077536:-	0.000272904	0.06
AT4G20110	RI:4:10877682:10877772-10877864:10877927:+	0.00130333	0.06
AT5G23510	RI:5:7927457:7927578-7927663:7927705:+	0.000276627	0.06
AT5G53050	RI:5:21510095:21510421-21510501:21510730:-	0.0286761	0.06
AT5G53450	SE:5:21688941-21689371:21689506-21689588:+	6.28345e-05	0.06
AT5G53450	SE:5:21688941-21689375:21689506-21689588:+	7.50181e-05	0.06
AT5G66900	SE:5:26715763-26715880:26716076-26716159:-	0.0238476	0.06
AT1G02080	RI:1:384727:384840-384908:384969:+	0.0109089	0.061
AT1G02120	A5:1:396217-396291:396088-396291:+	2.81458e-06	0.061
AT1G16260	SE:1:5560915-5561011:5561110-5561169:-	0.0117874	0.061
AT1G30900	RI:1:10998870:10998941-10999027:10999096:+	0.000208829	0.061
AT1G31440	RI:1:11257830:11257886-11257972:11258027:-	0.0251728	0.061
AT2G28320	RI:2:12095737:12095798-12095877:12095935:+	0.00855739	0.061
AT2G47000	RI:2:19310457:19311097-19311183:19311449:-	0.000425503	0.061
AT3G46670	RI:3:17192589:17193672-17193750:17194397:-	0.0322969	0.061
AT4G25940	RI:4:13172277:13172371-13172449:13172518:-	0.000108294	0.061
AT4G36400	RI:4:17200013:17200098-17200170:17200295:+	0.00739674	0.061
AT5G06530	SE:5:1992442-1992643:1992715-1992851:-	0.0157796	0.061
AT5G10290	RI:5:3238081:3238199-3238544:3238719:-	0.0327989	0.061
AT5G49570	RI:5:20112505:20112607-20112679:20112729:-	0.00388711	0.061
AT5G53860	SE:5:21866565-21866783:21866842-21867010:+	0.000640635	0.061
AT5G54730	RI:5:22236625:22236895-22237299:22237341:-	0.0166878	0.061
AT5G56150	SE:5:22729243-22729740:22729825-22729997:+	9.65463e-06	0.061
AT5G58100	RI:5:23508621:23508789-23508888:23508986:+	0.00100585	0.061
AT1G71270	RI:1:26864947:26865027-26865425:26865568:+	0.00442847	0.062
AT2G03710	SE:2:1129806-1130575:1130656-1130725:+	0.0317191	0.062
AT2G25930	SE:2:11060836-11061299:11061473-11062017:+	0.00597357	0.062
AT2G46450	RI:2:19067303:19067539-19067623:19067999:+	0.034077	0.062
AT3G43300	RI:3:15240868:15240921-15240998:15241068:-	0.00424177	0.062
AT3G54810	RI:3:20296929:20297184-20297496:20298691:+	0.0116499	0.062
AT4G15880	RI:4:9014155:9014253-9014550:9014639:+	0.00300627	0.062
AT5G23510	RI:5:7928345:7928415-7928499:7928612:+	0.000278813	0.062
AT5G42540	RI:5:17011372:17011467-17011602:17011697:+	0.000380796	0.062
AT5G44070	RI:5:17736025:17736104-17736204:17736255:+	0	0.062
AT5G49810	RI:5:20240504:20240697-20240953:20241159:+	0.000431898	0.062
AT5G58140	RI:5:23527599:23527651-23527727:23527816:+	0.000349561	0.062
AT5G58350	RI:5:23584995:23585564-23585639:23585904:+	0.00122187	0.062
AT1G08930	RI:1:2875971:2876023-2876121:2876180:+	8.92664e-14	0.063
AT1G12360	RI:1:4205738:4205792-4205895:4205984:+	1.08292e-06	0.063
AT1G56120	A5:1:20992765-20992998:20992765-20993024:-	0.00602433	0.063
AT1G58602	RI:1:21764033:21764162-21765051:21765775:+	0.0054205	0.063
AT1G61560	A5:1:22711656-22711736:22711656-22711910:-	0.00411613	0.063
AT1G77080	SE:1:28955863-28958334:28958501-28958602:+	0.00198249	0.063
AT2G48060	SE:2:19661676-19661935:19662015-19662338:-	0.0222104	0.063
AT3G52140	RI:3:19337267:19337407-19337872:19338006:+	5.5574e-05	0.063
AT3G54880	SE:3:20337487-20337657:20337810-20338401:-	0.00321983	0.063
AT3G66654	RI:3:2088968:2089007-2089132:2089182:+	0.00107248	0.063
AT4G18890	A5:4:10353495-10354621:10352989-10354621:+	0.00401369	0.063
AT5G13980	RI:5:4509586:4509705-4509800:4509886:+	0.0279702	0.063
AT5G14700	RI:5:4741275:4741472-4742642:4742823:-	0.033082	0.063
AT5G54170	RI:5:21985635:21985828-21985987:21986070:-	0.00430674	0.063
AT5G54440	A5:5:22102522-22102600:22102486-22102600:+	0.0105655	0.063
AT5G62000	RI:5:24910713:24911012-24911103:24911218:+	7.76788e-07	0.063
AT1G02850	A5:1:630739-630832:630703-630832:+	6.05345e-05	0.064
AT2G26210	A5:2:11157821-11157898:11157762-11157898:+	5.55881e-07	0.064
AT2G28305	RI:2:12083986:12084129-12084215:12084664:+	0.0399244	0.064
AT2G39760	SE:2:16584798-16585358:16585406-16585772:+	0.00329881	0.064
AT3G01770	RI:3:277011:277094-277181:277249:-	0.0455954	0.064
AT3G05350	RI:3:1533517:1533760-1533847:1533867:-	8.89888e-05	0.064
AT3G13330	RI:3:4329116:4329228-4329345:4329447:-	5.62591e-06	0.064
AT3G21430	A5:3:7552862-7553433:7552862-7553437:-	0.0243123	0.064
AT3G28100	SE:3:10459016-10460214:10460375-10460454:+	0.0130217	0.064
AT4G14400	RI:4:8296213:8296962-8297091:8297623:+	5.88477e-05	0.064
AT4G28860	RI:4:14249057:14249353-14249562:14249898:+	0.00298718	0.064
AT4G36400	A5:4:17198913-17199018:17198887-17199018:+	0.0214365	0.064
AT5G01960	RI:5:371547:371715-371872:371960:+	0.032082	0.064
AT5G04140	RI:5:1131545:1131632-1131715:1131785:+	4.5106e-09	0.064
AT5G18040	RI:5:5972940:5973052-5973222:5973622:+	0.014818	0.064
AT5G22780	RI:5:7593515:7593620-7593743:7593831:-	0.0282014	0.064
AT5G23510	RI:5:7927790:7927881-7928070:7928118:+	0.000426915	0.064
AT5G45500	RI:5:18432458:18434831-18434895:18434986:-	0.00450469	0.064
AT5G49900	RI:5:20301279:20301342-20301441:20301497:-	0.0473946	0.064
AT5G58720	RI:5:23719702:23720269-23720390:23720496:-	0.0127192	0.064
AT1G07650	RI:1:2362907:2362970-2363035:2363101:-	0.0349983	0.065
AT1G08450	RI:1:2668696:2668791-2669066:2669133:-	6.95092e-05	0.065
AT1G08680	RI:1:2767612:2767747-2768060:2768093:+	0.0365265	0.065
AT1G27752	RI:1:9662797:9662956-9663088:9663149:+	0.00158267	0.065
AT1G28520	RI:1:10030917:10031500-10031619:10031990:+	8.5198e-06	0.065
AT1G33050	RI:1:11968348:11968507-11968589:11968675:-	0.00715216	0.065
AT1G48550	RI:1:17951327:17951370-17951452:17951511:-	0.0185874	0.065
AT1G61150	RI:1:22543107:22543266-22543368:22543474:+	0.00144762	0.065
AT1G77080	A3:1:28955863-28958456:28955863-28958602:+	0.0135798	0.065
AT3G26090	RI:3:9533399:9533519-9533615:9533678:+	0.0454063	0.065
AT4G02030	A3:4:893827-893982:893827-893998:+	0.048488	0.065
AT4G33050	RI:4:15945953:15946238-15946327:15946791:-	9.04721e-09	0.065
AT5G54170	RI:5:21985635:21985716-21985987:21986070:-	0.000222718	0.065
AT1G12360	RI:1:4202468:4202498-4202594:4202690:+	6.16432e-06	0.066
AT1G16180	RI:1:5540427:5540531-5540860:5541088:+	0.0364639	0.066
AT1G60260	RI:1:22220199:22220451-22220548:22220707:-	0.0274147	0.066
AT1G72880	RI:1:27425636:27425981-27426075:27426140:-	0.0287102	0.066
AT2G21280	RI:2:9110830:9110900-9110990:9111068:-	9.74007e-06	0.066
AT3G03010	RI:3:679619:679689-679778:679836:-	0.0452677	0.066
AT3G13750	RI:3:4511930:4511996-4512125:4512217:+	2.48051e-07	0.066
AT3G26840	RI:3:9894932:9895272-9895388:9895501:+	0.0405333	0.066
AT3G45860	RI:3:16863401:16863980-16864057:16864595:-	0.0334263	0.066
AT3G47560	SE:3:17526408-17526490:17526572-17526843:-	1.71222e-06	0.066
AT4G21710	RI:4:11537014:11537067-11537149:11537216:-	0.00565781	0.066
AT4G23220	A3:4:12155712-12155815:12155640-12155815:-	0.000113587	0.066
AT4G25720	RI:4:13100989:13101106-13101352:13101415:-	0.000175872	0.066
AT4G29220	RI:4:14405427:14405529-14405615:14405654:-	0.000192564	0.066
AT5G03340	RI:5:812308:812536-812796:812958:-	0.00153328	0.066
AT5G11170	A5:5:3555538-3555624:3554939-3555624:+	0.0012822	0.066
AT5G22510	A3:5:7476754-7476874:7476688-7476874:-	0.00141179	0.066
AT5G24210	RI:5:8217547:8217574-8217812:8217953:+	0.000113964	0.066
AT5G55930	RI:5:22652715:22653054-22653184:22653641:+	0.00943958	0.066
AT1G02850	RI:1:632528:632615-632716:632806:+	0.0230455	0.067
AT1G08620	SE:1:2736846-2737268:2737341-2737538:+	0.0225275	0.067
AT1G13450	SE:1:4613516-4613641:4613889-4614198:-	0.0410984	0.067
AT1G13830	RI:1:4739873:4740260-4740339:4740375:-	0.0373441	0.067
AT1G20510	RI:1:7103943:7104010-7104419:7104564:-	0.000129553	0.067
AT1G51805	RI:1:19222008:19222073-19222166:19222228:-	0.000134297	0.067
AT1G58180	RI:1:21538483:21538571-21538648:21538688:-	0.00470413	0.067
AT1G76970	RI:1:28924571:28924649-28924745:28924900:-	0.0343832	0.067
AT2G01060	RI:2:74509:74585-74785:74907:-	6.61352e-06	0.067
AT2G31865	RI:2:13547029:13547091-13547182:13547271:-	0.000612619	0.067
AT2G35940	RI:2:15090857:15091786-15092067:15092344:-	0.00432648	0.067
AT4G15610	SE:4:8909394-8910149:8910261-8910420:+	3.40669e-05	0.067
AT4G23140	RI:4:12123148:12123385-12123477:12123627:+	1.04773e-06	0.067
AT4G33920	A3:4:16261767-16261916:16261767-16262107:+	0.00013086	0.067
AT5G17410	RI:5:5730827:5730908-5731027:5731072:+	0.0468565	0.067
AT5G56150	SE:5:22729243-22729737:22729825-22729997:+	4.13532e-06	0.067
AT5G66640	SE:5:26600053-26600151:26600244-26600314:+	0.00899197	0.067
AT1G02120	A3:1:396088-396167:396088-396291:+	6.38795e-06	0.068
AT1G02610	RI:1:553019:553261-553395:553490:-	0.0207409	0.068
AT1G13450	SE:1:4613516-4613613:4613889-4614198:-	0.0384042	0.068
AT1G28210	RI:1:9856851:9856939-9857026:9857098:+	0.0455954	0.068
AT1G58602	A3:1:21754088-21758509:21754088-21760159:+	1.38264e-05	0.068
AT1G76320	RI:1:28632396:28632493-28632588:28633407:+	0.00396163	0.068
AT2G20670	RI:2:8911860:8912602-8912914:8913142:-	0.0349969	0.068
AT3G60130	RI:3:22211529:22211784-22212247:22212580:+	8.46025e-05	0.068
AT4G19110	A3:4:10456838-10456928:10456826-10456928:-	0.0024109	0.068
AT4G38350	SE:4:17966257-17966322:17966448-17966541:-	0.0227477	0.068
AT5G03420	RI:5:847621:847675-847785:847805:+	0.00986055	0.068
AT5G10490	SE:5:3303842-3303928:3304104-3304643:-	0.000299533	0.068
AT5G25520	RI:5:8885088:8885245-8885504:8887576:+	0.0472148	0.068
AT5G49760	RI:5:20217615:20217688-20217783:20217857:+	1.95719e-06	0.068
AT1G10130	RI:1:3320129:3320230-3320567:3320868:+	0.0156218	0.069
AT2G04690	A5:2:1645671-1645753:1645510-1645753:+	0.000303418	0.069
AT2G24270	RI:2:10327035:10327134-10327330:10327438:-	0.00117498	0.069
AT2G26210	A5:2:11158371-11158462:11157983-11158462:+	0.00455913	0.069
AT2G31350	SE:2:13370194-13370327:13370380-13370472:+	0.00525074	0.069
AT3G05090	RI:3:1420908:1421028-1421108:1421150:-	0.00492011	0.069
AT3G17700	RI:3:6049662:6049853-6049949:6050047:+	0.0431337	0.069
AT3G22380	RI:3:7915768:7915828-7915923:7915989:+	0.00521442	0.069
AT3G59060	RI:3:21829825:21829902-21830182:21830507:-	0.0223868	0.069
AT4G12120	RI:4:7260016:7260066-7260149:7260188:-	0.0266714	0.069
AT4G33910	RI:4:16257339:16257404-16257474:16257499:-	0.0104039	0.069
AT5G02790	RI:5:632796:632893-633055:633126:+	1.09284e-07	0.069
AT5G53450	SE:5:21688941-21689400:21689506-21689588:+	5.00209e-05	0.069
AT1G07650	RI:1:2363214:2363285-2363365:2363433:-	0.000954007	0.07
AT1G61100	RI:1:22511452:22511585-22511789:22511965:-	0.00117402	0.07
AT1G65580	RI:1:24381045:24381169-24381498:24382305:-	0.0122543	0.07
AT2G31955	A5:2:13585253-13585344:13585253-13585349:-	0.0483992	0.07
AT2G32160	A5:2:13664083-13664216:13663937-13664216:+	5.87836e-05	0.07
AT2G36580	RI:2:15340565:15340645-15340774:15340845:+	4.84595e-09	0.07
AT3G52870	RI:3:19594790:19594859-19594955:19595020:-	0.0115731	0.07
AT4G19990	RI:4:10835321:10835371-10835454:10835700:+	0.026767	0.07
AT5G06530	RI:5:1989747:1990275-1990370:1990477:-	0.0131228	0.07
AT5G07290	RI:5:2298357:2298590-2298678:2298976:+	3.8564e-05	0.07
AT5G13980	RI:5:4511985:4512058-4512169:4512228:+	0.0064324	0.07
AT5G45940	RI:5:18629961:18630080-18630165:18630307:-	0.0481552	0.07
AT5G53450	A3:5:21688941-21689190:21688941-21689269:+	0.000849901	0.07
AT5G66630	RI:5:26594172:26594243-26594318:26594409:+	0.0278487	0.07
AT1G34770	RI:1:12746486:12746553-12746623:12746671:+	0.0445438	0.071
AT1G51680	RI:1:19159217:19159319-19159651:19160063:-	0.000867854	0.071
AT1G64400	RI:1:23918999:23919088-23919188:23919251:-	0.000253501	0.071
AT1G68580	SE:1:25753118-25753368:25753422-25753544:+	0.0121735	0.071
AT1G80210	RI:1:30163689:30163769-30163854:30163919:-	0.0292229	0.071
AT2G04050	RI:2:1338065:1338110-1338207:1338271:-	0.00813291	0.071
AT2G47060	RI:2:19332904:19333244-19333341:19333427:-	0.0158802	0.071
AT3G11560	RI:3:3643859:3643925-3644146:3644295:+	3.65872e-05	0.071
AT3G12070	RI:3:3845758:3845856-3845933:3846069:-	0.0233609	0.071
AT3G44280	SE:3:15968930-15970377:15970475-15970927:-	0.00216337	0.071
AT4G15080	RI:4:8610254:8610454-8610794:8610874:-	0.00346261	0.071
AT4G33050	RI:4:15945060:15945161-15945247:15945477:-	6.70434e-09	0.071
AT4G34150	RI:4:16355617:16355688-16356378:16356423:+	0.00136489	0.071
AT5G01950	RI:5:367434:367520-367615:367646:-	0.000125639	0.071
AT5G07770	RI:5:2476786:2476827-2476950:2477032:+	3.06106e-06	0.071
AT5G13550	RI:5:4356303:4356417-4356506:4356547:-	0.000194275	0.071
AT1G15350	SE:1:5279194-5279307:5279604-5279703:-	0.0387171	0.072
AT1G34340	RI:1:12531271:12531360-12531438:12531495:+	0.0187106	0.072
AT1G80190	RI:1:30159440:30159550-30159800:30159867:+	0.0310504	0.072
AT2G26300	RI:2:11196996:11197468-11197958:11198146:+	2.92781e-06	0.072
AT2G47850	RI:2:19595640:19595826-19595950:19596040:+	0.0202583	0.072
AT3G47550	RI:3:17523458:17523554-17523810:17524116:+	0.0428548	0.072
AT3G59350	RI:3:21933600:21934251-21934337:21934469:+	5.5308e-08	0.072
AT3G60740	A5:3:22453011-22453110:22453011-22453213:-	0.000786517	0.072
AT3G62370	SE:3:23081788-23081937:23082007-23082342:+	0.00191308	0.072
AT4G02260	RI:4:987561:987638-987730:987801:+	0.0468664	0.072
AT4G04880	RI:4:2466006:2466082-2466170:2466382:-	0.0201638	0.072
AT4G10060	RI:4:6288854:6288937-6289345:6289399:+	0.0431014	0.072
AT4G18370	SE:4:10149734-10149820:10149882-10149968:+	0.033657	0.072
AT4G21390	RI:4:11394295:11394775-11394894:11395041:-	0.00060936	0.072
AT4G29900	A3:4:14618469-14618632:14618411-14618632:-	3.32834e-12	0.072
AT4G30210	RI:4:14798172:14798241-14798334:14798525:+	0	0.072
AT4G37460	RI:4:17614241:17614923-17615188:17615297:-	0.0371222	0.072
AT5G03900	RI:5:1050930:1050993-1051226:1051369:+	0.00347713	0.072
AT5G06950	SE:5:2151131-2152061:2152122-2152215:+	0.0485363	0.072
AT5G13980	RI:5:4513842:4513889-4513957:4514025:+	2.68881e-05	0.072
AT5G26980	RI:5:9488148:9488579-9488705:9488831:-	0.0361028	0.072
AT1G26110	RI:1:9026847:9026921-9027001:9027101:-	0.0464162	0.073
AT1G30900	RI:1:10999350:10999426-10999508:10999583:+	2.05025e-07	0.073
AT1G55250	RI:1:20609537:20609697-20610182:20610249:+	0.0404683	0.073
AT1G56560	RI:1:21193523:21193734-21193828:21194321:+	0.0290609	0.073
AT1G67325	RI:1:25210575:25210613-25210727:25210772:-	0.00887079	0.073
AT1G76700	RI:1:28780408:28780738-28780954:28781094:-	0.000425503	0.073
AT1G77080	SE:1:28955863-28958334:28958395-28958602:+	0.000882958	0.073
AT2G01690	RI:2:312421:312449-312533:312585:-	0.0230989	0.073
AT2G17520	RI:2:7617870:7618113-7618194:7619449:+	0.0173316	0.073
AT2G40600	A3:2:16947321-16947440:16947218-16947440:-	0.0134233	0.073
AT3G05210	RI:3:1480452:1480555-1480638:1480737:+	0.0213516	0.073
AT3G22380	RI:3:7915053:7915092-7915176:7915295:+	1.08292e-06	0.073
AT3G49320	RI:3:18288699:18288770-18288903:18289022:-	0.00708539	0.073
AT4G04692	RI:4:2375602:2375978-2376115:2376364:-	0	0.073
AT4G11410	A3:4:6945866-6945966:6945451-6945966:-	0.0261079	0.073
AT4G29900	A3:4:14616931-14617170:14616823-14617170:-	2.99591e-07	0.073
AT4G29900	RI:4:14614238:14614319-14614402:14614449:-	3.86209e-05	0.073
AT4G38240	RI:4:17931570:17931672-17931754:17931921:-	0.0129939	0.073
AT5G12240	SE:5:3959323-3959632:3959672-3960211:-	0.00496727	0.073
AT5G24810	RI:5:8521224:8521350-8521462:8521551:-	0.004926	0.073
AT5G64220	A5:5:25686501-25686782:25686473-25686782:+	0.0352413	0.073
AT1G15790	RI:1:5439004:5439097-5439285:5439393:-	4.87772e-08	0.074
AT1G28960	SE:1:10110359-10110454:10110562-10110946:-	0.0188433	0.074
AT1G71820	A3:1:27013545-27013823:27013545-27013874:+	0.00124751	0.074
AT1G76040	RI:1:28539931:28540058-28540174:28540273:+	0.00365759	0.074
AT2G22300	A3:2:9471638-9472062:9471638-9472187:+	7.89513e-05	0.074
AT3G01310	RI:3:101297:101356-101532:101660:-	0.0168033	0.074
AT3G07195	RI:3:2288826:2288964-2289392:2289826:+	1.98416e-06	0.074
AT3G49420	RI:3:18330691:18330772-18331032:18331431:+	0.00279874	0.074
AT3G49530	RI:3:18362443:18362842-18362961:18363170:-	0.0251303	0.074
AT4G00800	A3:4:341337-341449:341260-341449:-	0.026723	0.074
AT4G09570	RI:4:6050873:6051025-6051127:6051242:+	0.000149176	0.074
AT4G24500	RI:4:12658722:12658904-12658992:12659044:+	0.046644	0.074
AT4G24800	A5:4:12782310-12782449:12782155-12782449:+	0.00175542	0.074
AT4G29900	RI:4:14618178:14618217-14618295:14618352:-	1.7586e-07	0.074
AT5G08750	RI:5:2852866:2852942-2853076:2853962:+	0.0175521	0.074
AT5G52760	RI:5:21386727:21386930-21387084:21387159:+	0.00182271	0.074
AT5G60170	RI:5:24228456:24228583-24228671:24228824:+	0.00558443	0.074
AT1G48490	RI:1:17928054:17928633-17928719:17928930:-	0.0107893	0.075
AT1G50030	RI:1:18537447:18537606-18537923:18538021:-	0.0142211	0.075
AT1G56120	A5:1:20990353-20990460:20990353-20990588:-	0.00168928	0.075
AT1G73180	RI:1:27520875:27520981-27521229:27521251:+	0.000639827	0.075
AT1G73430	RI:1:27608572:27608604-27608807:27608893:+	0.0144866	0.075
AT1G74440	RI:1:27979197:27979336-27979416:27979487:-	0.000253501	0.075
AT2G26980	SE:2:11516207-11516427:11516480-11516697:-	0.0283351	0.075
AT2G45140	A5:2:18612009-18612542:18611878-18612542:+	0.000397457	0.075
AT3G62120	RI:3:23003668:23003780-23003820:23003864:-	0.0276082	0.075
AT4G10060	RI:4:6292419:6292467-6292562:6292600:+	0.00262934	0.075
AT4G29900	RI:4:14616103:14616173-14616256:14616333:-	4.87772e-08	0.075
AT5G13240	RI:5:4226025:4226112-4226429:4226491:-	8.89888e-05	0.075
AT5G43910	RI:5:17667861:17667976-17668074:17668174:-	0.0434102	0.075
AT5G51070	RI:5:20765504:20765733-20765823:20765931:+	2.23166e-11	0.075
AT5G51100	SE:5:20773648-20773752:20773778-20773874:-	0.00237273	0.075
AT5G66070	A5:5:26422829-26422911:26422743-26422911:+	0.0145841	0.075
AT1G03080	SE:1:737437-737562:737624-737874:-	6.58546e-06	0.076
AT1G08450	RI:1:2669648:2669695-2669822:2669874:-	5.18321e-12	0.076
AT1G33980	RI:1:12352106:12352505-12352614:12352937:+	4.12166e-05	0.076
AT1G49040	RI:1:18144069:18144123-18144210:18144283:-	0.0027569	0.076
AT1G65020	RI:1:24154806:24154948-24155078:24155257:-	0.00309015	0.076
AT2G11000	RI:2:4347224:4347379-4347493:4347560:-	0.0429332	0.076
AT2G26810	SE:2:11434827-11434940:11435045-11435174:-	0.00966803	0.076
AT2G35630	A5:2:14967873-14968240:14967506-14968240:+	0.00054234	0.076
AT3G02070	RI:3:361341:361511-361596:361669:+	0.000904571	0.076
AT3G15680	A5:3:5315295-5315401:5315081-5315401:+	0.0410708	0.076
AT3G15980	RI:3:5415787:5415937-5416173:5416241:-	0.000347909	0.076
AT3G28080	SE:3:10452133-10453378:10453624-10454696:+	0.00329881	0.076
AT4G02200	RI:4:974086:974159-974310:974692:+	0.000590332	0.076
AT4G02590	RI:4:1137498:1137740-1137861:1138201:-	1.09607e-05	0.076
AT4G31210	RI:4:15169682:15169765-15170272:15170340:+	0.0186032	0.076
AT5G08470	RI:5:2736526:2736625-2736822:2737292:+	0.0460121	0.076
AT5G48960	RI:5:19850852:19850967-19851081:19851180:+	9.20307e-07	0.076
AT5G49530	RI:5:20101749:20101817-20101908:20102030:+	0.0220434	0.076
AT5G57630	RI:5:23342337:23342390-23342489:23342560:-	8.68996e-05	0.076
AT1G01320	RI:1:127532:127573-127651:127776:-	1.7586e-07	0.077
AT1G19715	RI:1:6816702:6817233-6817324:6817548:-	0.0198197	0.077
AT1G28330	SE:1:9934288-9934451:9934552-9934794:-	0.0403099	0.077
AT1G32230	A3:1:11614906-11614983:11614906-11615232:+	0.000100861	0.077
AT1G54350	A5:1:20288541-20288979:20288396-20288979:+	0.00462489	0.077
AT1G66880	RI:1:24952952:24953677-24953892:24953921:+	0.0355931	0.077
AT2G15860	RI:2:6908725:6908925-6909079:6909429:-	0.00142682	0.077
AT3G03560	RI:3:854286:854328-854431:854511:-	2.90664e-05	0.077
AT3G10300	RI:3:3186314:3187096-3187400:3187446:+	0.000758514	0.077
AT3G10640	RI:3:3324109:3324180-3324259:3324344:-	0.000349561	0.077
AT3G21070	RI:3:7381527:7381600-7381738:7381844:-	0.000340226	0.077
AT3G60130	RI:3:22210842:22210895-22210988:22211063:+	8.13695e-05	0.077
AT4G20380	RI:4:11005834:11005973-11006074:11006145:+	0.00178895	0.077
AT4G23570	RI:4:12301657:12301704-12301798:12301901:+	5.35827e-06	0.077
AT4G25230	SE:4:12926530-12926629:12926682-12926854:+	0.0010496	0.077
AT4G25230	SE:4:12926530-12926653:12926734-12926854:+	0.0047704	0.077
AT4G36730	RI:4:17311693:17311790-17312207:17312479:-	0.00242224	0.077
AT4G38550	RI:4:18025635:18025756-18025850:18025937:+	2.51553e-09	0.077
AT5G03320	RI:5:803529:803651-803733:804398:+	0.00035938	0.077
AT5G22780	RI:5:7592900:7593004-7593086:7593192:-	0.00149138	0.077
AT5G66640	SE:5:26600053-26600148:26600244-26600314:+	0.00882561	0.077
AT1G30590	A3:1:10837588-10837705:10837560-10837705:-	0.00900814	0.078
AT1G48430	RI:1:17902664:17902999-17903108:17903203:-	0.0296125	0.078
AT1G67720	RI:1:25388180:25388272-25388365:25388390:+	0.0252286	0.078
AT1G69510	SE:1:26127071-26127129:26127198-26127323:+	2.16054e-06	0.078
AT1G77080	SE:1:28955863-28958334:28958490-28958602:+	0.000751708	0.078
AT3G13080	RI:3:4195770:4196128-4196217:4196520:-	0.000220976	0.078
AT3G15080	SE:3:5074405-5074505:5074574-5074674:+	0.00232423	0.078
AT3G15770	RI:3:5341012:5341078-5341163:5341339:+	0.00585645	0.078
AT3G17340	RI:3:5924588:5924665-5924750:5924821:-	0.0251728	0.078
AT3G20270	RI:3:7068130:7068281-7068364:7068500:+	0.0252803	0.078
AT3G29390	RI:3:11290842:11290943-11291016:11291050:+	0.00124858	0.078
AT3G29390	RI:3:11291016:11291050-11291130:11291205:+	0.0111058	0.078
AT4G32850	RI:4:15851696:15851792-15851874:15851936:+	0.0252803	0.078
AT4G34370	RI:4:16434280:16434672-16434999:16435031:+	0.0243953	0.078
AT4G35020	RI:4:16673963:16674026-16674125:16674189:+	0.00728037	0.078
AT1G12200	RI:1:4139061:4139196-4139341:4139517:+	0.000430505	0.079
AT1G54260	RI:1:20258384:20258751-20258864:20259062:+	0.0218905	0.079
AT1G69840	SE:1:26295159-26295448:26295490-26295590:-	0.0238476	0.079
AT3G21070	RI:3:7381738:7381844-7382112:7382206:-	0.0370055	0.079
AT3G57470	A3:3:21274709-21274836:21274669-21274836:-	0.0421852	0.079
AT4G08470	RI:4:5385600:5386463-5386572:5387058:-	0.000276466	0.079
AT4G18120	A5:4:10038980-10039057:10038929-10039057:+	0.00127464	0.079
AT5G23630	RI:5:7964418:7964543-7964622:7964648:-	0.00011956	0.079
AT5G35170	RI:5:13421802:13421873-13421975:13422039:+	0.0469334	0.079
AT5G41260	RI:5:16505736:16505830-16506141:16506293:+	0.000370073	0.079
AT1G02680	SE:1:581315-581497:581556-581644:+	0.0279274	0.08
AT1G04830	RI:1:1358574:1359251-1359381:1359497:-	0.00748981	0.08
AT1G17110	A5:1:5850045-5850459:5850045-5850642:-	0.017695	0.08
AT1G28960	SE:1:10110359-10110454:10110545-10110946:-	0.0147011	0.08
AT1G53430	RI:1:19937402:19937462-19937538:19937612:+	7.70665e-05	0.08
AT1G54370	RI:1:20296377:20296460-20296552:20296559:-	0.00267852	0.08
AT1G79610	RI:1:29955563:29955575-29955659:29955709:-	0.027599	0.08
AT2G14285	RI:2:6053098:6053135-6053488:6053580:-	0.000194275	0.08
AT2G32160	RI:2:13664233:13664260-13664359:13664438:+	1.91543e-05	0.08
AT3G06500	RI:3:2012079:2013058-2013820:2013985:+	0.047271	0.08
AT3G60260	SE:3:22275678-22275737:22275806-22275975:+	0.00188173	0.08
AT4G05590	MX:4:2907230-2907632:2907730-2908017:2907230-2907845:2907897-2908017:+	0.0400393	0.08
AT4G08460	SE:4:5378202-5378698:5378821-5380531:-	0.039462	0.08
AT4G23850	RI:4:12405095:12405212-12405319:12405394:-	3.95854e-11	0.08
AT4G30210	RI:4:14797824:14797896-14798022:14798058:+	8.92664e-14	0.08
AT5G02940	RI:5:686588:686664-686748:686895:-	8.80698e-05	0.08
AT5G13020	RI:5:4130003:4130236-4130766:4130834:-	0.00157283	0.08
AT5G53550	RI:5:21755291:21755558-21755824:21755903:+	0.0201529	0.08
AT1G30470	RI:1:10782535:10782734-10783110:10783207:+	0.00544517	0.081
AT1G53160	RI:1:19806855:19807023-19807343:19807608:+	0.000232932	0.081
AT1G53440	RI:1:19947061:19947132-19947247:19947315:+	2.40853e-07	0.081
AT1G58225	A5:1:21564329-21564498:21564280-21564498:+	4.81709e-08	0.081
AT1G60220	RI:1:22210389:22210411-22210492:22210587:+	0.00957326	0.081
AT1G65800	RI:1:24475321:24475531-24475617:24475854:+	0.00207862	0.081
AT1G68370	RI:1:25633823:25633905-25634061:25634184:-	0.0453832	0.081
AT1G77470	RI:1:29113216:29113375-29113478:29113948:-	0.00748981	0.081
AT2G40410	SE:2:16874871-16874941:16875045-16875120:+	0.0348728	0.081
AT2G44750	RI:2:18451722:18451818-18451935:18452007:+	0.0126695	0.081
AT2G46030	SE:2:18932585-18932658:18932710-18933168:-	0.00811645	0.081
AT3G60340	RI:3:22304157:22304258-22304388:22304482:+	0.0124734	0.081
AT4G33050	RI:4:15945953:15946018-15946124:15946238:-	0.00130057	0.081
AT4G34890	RI:4:16620222:16620443-16620555:16620839:-	0.000714294	0.081
AT5G06960	RI:5:2156228:2156290-2156366:2156417:+	0.0113907	0.081
AT5G10350	RI:5:3256022:3256213-3256446:3256927:-	0.0480327	0.081
AT5G11850	RI:5:3817866:3817966-3818065:3818133:-	0.0175686	0.081
AT5G27950	RI:5:9986144:9986353-9986490:9986527:+	0.0113907	0.081
AT5G60160	RI:5:24224598:24224771-24225193:24225348:-	3.40578e-06	0.081
AT5G60750	RI:5:24432086:24432157-24432528:24433360:+	0.000823591	0.081
AT1G03060	A5:1:725824-725930:725824-726037:-	0.0271934	0.082
AT1G16650	RI:1:5688195:5688290-5688395:5688478:+	0.0119771	0.082
AT1G32790	RI:1:11875730:11875803-11875865:11875977:-	0.0367383	0.082
AT1G33265	SE:1:12066896-12066990:12067054-12067484:+	0.0301847	0.082
AT1G53380	SE:1:19914702-19915842:19915959-19916381:-	0.0108781	0.082
AT1G76140	RI:1:28574350:28574452-28574584:28574697:+	0.00922248	0.082
AT2G01910	RI:2:417653:417856-417957:418226:+	0.00490133	0.082
AT2G19450	RI:2:8428888:8428907-8429031:8429093:+	0.00108457	0.082
AT2G20490	SE:2:8831950-8832499:8832545-8832626:+	0	0.082
AT2G25170	RI:2:10716872:10716922-10717013:10717077:+	0.0032626	0.082
AT2G31510	RI:2:13416551:13417183-13417485:13417611:-	0.00556344	0.082
AT2G46800	SE:2:19237582-19237969:19238032-19238128:+	0.00469744	0.082
AT3G55610	RI:3:20625361:20625436-20625553:20625656:-	7.11651e-11	0.082
AT4G16950	RI:4:9541671:9542081-9542182:9542475:-	0.000300881	0.082
AT4G25070	A5:4:12875906-12876013:12875852-12876013:+	0.00804813	0.082
AT4G30990	RI:4:15090440:15090580-15090718:15090967:+	0.00492011	0.082
AT5G05540	RI:5:1637931:1638062-1638143:1638250:+	0.00675841	0.082
AT5G13240	RI:5:4226942:4227012-4227121:4227170:-	0.000124315	0.082
AT5G24260	RI:5:8237463:8237856-8238160:8238294:-	0.00430893	0.082
AT5G24450	RI:5:8349903:8349969-8350529:8350716:+	0.019238	0.082
AT5G46450	RI:5:18836182:18836366-18836436:18837289:+	0.0416744	0.082
AT1G29724	RI:1:10398508:10398562-10398674:10398745:-	0.00609987	0.083
AT2G01250	MX:2:133534-133773:133830-134091:133534-133923:134020-134091:-	0.000996764	0.083
AT2G18440	SE:2:7995217-7995892:7995974-7996357:-	0.0387171	0.083
AT2G26600	A5:2:11316793-11316999:11316613-11316999:+	0.0167412	0.083
AT2G26670	A5:2:11342158-11342895:11342095-11342895:+	0.000316167	0.083
AT2G26980	RI:2:11515563:11515619-11515704:11515817:-	0.00314883	0.083
AT2G31800	RI:2:13521788:13521821-13521923:13521985:-	5.51996e-06	0.083
AT3G45290	RI:3:16619391:16619451-16619545:16619637:+	6.95092e-05	0.083
AT3G48330	RI:3:17892738:17893219-17893300:17893464:-	0.000268119	0.083
AT3G59660	SE:3:22037315-22037586:22037678-22037892:-	0.0155127	0.083
AT4G02260	RI:4:990215:990662-990749:990810:+	0.00148467	0.083
AT4G03260	A5:4:1428954-1429050:1428877-1429050:+	0.00396068	0.083
AT4G21180	RI:4:11289803:11289923-11290031:11290137:+	0.0370548	0.083
AT5G04480	A3:5:1276100-1276295:1276087-1276295:-	0.0139488	0.083
AT5G13740	RI:5:4436104:4436186-4436270:4436313:+	1.79928e-05	0.083
AT5G64000	RI:5:25616815:25616890-25617022:25617095:+	0.0445816	0.083
AT1G17440	RI:1:5984680:5984715-5984855:5984914:-	0.0150412	0.084
AT1G30410	RI:1:10740855:10740946-10741056:10741080:+	0.00164993	0.084
AT1G56120	RI:1:20991363:20991434-20991527:20991572:-	0.000108294	0.084
AT2G13790	RI:2:5742234:5742336-5742442:5742471:+	1.84954e-10	0.084
AT2G26690	RI:2:11350726:11350828-11350914:11350993:-	0.00333441	0.084
AT3G59660	SE:3:22037315-22037586:22037681-22037892:-	0.0148933	0.084
AT4G20380	RI:4:11004835:11004896-11005022:11005150:+	0.0356632	0.084
AT4G28880	RI:4:14253914:14254297-14254480:14254968:+	0.00424437	0.084
AT4G36400	RI:4:17199018:17199127-17199227:17199307:+	0.014766	0.084
AT5G22010	RI:5:7280321:7280780-7280954:7281010:-	0.0245534	0.084
AT5G38220	RI:5:15270758:15271166-15271248:15271386:+	0.0373266	0.084
AT5G44572	SE:5:17968300-17969011:17969106-17969272:+	0.0495392	0.084
AT5G45190	RI:5:18280507:18280765-18281718:18281870:-	0.00353521	0.084
AT5G66210	RI:5:26456142:26456839-26456935:26457108:-	0.000878883	0.084
AT1G06630	SE:1:2027816-2027930:2027962-2028053:+	0.0160074	0.085
AT1G27840	RI:1:9695482:9695641-9695721:9695981:-	0.0126811	0.085
AT1G33050	A3:1:11968827-11968971:11968744-11968971:-	0.0034209	0.085
AT1G33360	RI:1:12095098:12095160-12095245:12095311:+	0.0128844	0.085
AT1G51270	RI:1:19009068:19009087-19009194:19009309:+	0.000365198	0.085
AT1G79830	RI:1:30028560:30028619-30028908:30029128:-	0.00149028	0.085
AT3G01590	RI:3:226957:227031-227105:227161:+	0.00858112	0.085
AT5G13370	RI:5:4287721:4287861-4287999:4288663:+	0.000610165	0.085
AT5G27840	RI:5:9863413:9863506-9863607:9863786:-	0.0102789	0.085
AT5G39040	RI:5:15628839:15628946-15629121:15629318:+	3.55945e-06	0.085
AT5G53550	A5:5:21755725-21755824:21755558-21755824:+	0.00947306	0.085
AT5G57610	RI:5:23325124:23327113-23327237:23327523:+	0.0309833	0.085
AT5G67240	RI:5:26826817:26826857-26826942:26827019:-	0.0249217	0.085
AT1G04200	RI:1:1110457:1110586-1110678:1110819:+	0.0207511	0.086
AT1G06890	RI:1:2111563:2111605-2111761:2111859:-	0.0355988	0.086
AT1G20970	RI:1:7313946:7314171-7314314:7316579:+	0.000250264	0.086
AT1G44750	SE:1:16892730-16893565:16893831-16894072:+	0.0130985	0.086
AT1G58060	SE:1:21498378-21498731:21498842-21499120:-	0.0242651	0.086
AT1G62560	SE:1:23161248-23161370:23161440-23161544:+	0.00560729	0.086
AT2G17290	RI:2:7518115:7518267-7518360:7518475:+	2.48051e-07	0.086
AT2G35630	RI:2:14969642:14969755-14970040:14970159:+	0.0266584	0.086
AT2G36170	MX:2:15172255-15172334:15172420-15172862:15172255-15172524:15172626-15172862:+	0.00877718	0.086
AT2G46500	RI:2:19087215:19088710-19088853:19089229:-	0.0365265	0.086
AT3G59660	SE:3:22037315-22037443:22037661-22037892:-	0.0291157	0.086
AT3G59950	RI:3:22144782:22144852-22144943:22144998:-	0.0244726	0.086
AT5G19400	RI:5:6542090:6543281-6543378:6544285:+	0.0116099	0.086
AT5G19460	RI:5:6563837:6563917-6564047:6564078:+	0.00208412	0.086
AT5G53620	RI:5:21782024:21782122-21782205:21782260:+	0.0193191	0.086
AT1G33980	SE:1:12351858-12352067:12352212-12352311:+	0.0311479	0.087
AT1G43190	RI:1:16276164:16276271-16276430:16276443:-	0.0309833	0.087
AT1G48090	RI:1:17756262:17756312-17756446:17756490:-	0.00240266	0.087
AT1G59890	SE:1:22045854-22046139:22046226-22046502:+	0.0253819	0.087
AT1G69460	SE:1:26112198-26112289:26112347-26112660:-	0.0102486	0.087
AT2G20960	RI:2:9007048:9007218-9007307:9007578:+	5.69513e-09	0.087
AT2G24120	RI:2:10250906:10250990-10251126:10251340:-	0.00174565	0.087
AT2G37080	A5:2:15584111-15584421:15584111-15584946:-	0.0370257	0.087
AT4G08460	SE:4:5378202-5378698:5378832-5380531:-	0.0345662	0.087
AT4G11900	RI:4:7151060:7151297-7151407:7151617:-	0.0322639	0.087
AT4G14365	RI:4:8272605:8272686-8272789:8272805:-	2.06188e-10	0.087
AT4G16660	RI:4:9376737:9376834-9377179:9377515:+	0.000317023	0.087
AT5G13560	RI:5:4363540:4363606-4363980:4364056:-	0.00287156	0.087
AT5G23490	A3:5:7923150-7923228:7923150-7923262:+	0.011924	0.087
AT5G24470	RI:5:8357084:8357538-8357694:8357824:-	0.0342449	0.087
AT5G66900	A5:5:26715763-26715880:26715763-26716159:-	0.0125091	0.087
AT1G07650	RI:1:2362907:2362970-2363039:2363101:-	0.00929536	0.088
AT1G08920	RI:1:2869885:2869919-2870014:2870128:+	0.000126086	0.088
AT1G18270	RI:1:6292812:6292892-6292980:6293054:-	0.000198579	0.088
AT1G53430	RI:1:19936625:19936693-19936783:19936854:+	0.0129939	0.088
AT1G61100	RI:1:22511789:22511965-22512064:22512265:-	0.0356672	0.088
AT1G66940	RI:1:24973465:24973602-24973730:24973819:-	0.000273969	0.088
AT2G01450	RI:2:202110:202110-202227:202292:-	0.012805	0.088
AT2G31510	RI:2:13418822:13418929-13419081:13419169:-	0.0284429	0.088
AT3G02740	A5:3:590834-591041:590808-591041:+	0.0187955	0.088
AT3G28100	A3:3:10459016-10460214:10459016-10460454:+	0.0427692	0.088
AT3G57410	RI:3:21250820:21250845-21250982:21251159:-	0.0354253	0.088
AT4G02030	RI:4:894198:894350-894591:894691:+	0.0469334	0.088
AT4G29220	SE:4:14405393-14405467:14405525-14405615:-	0.032276	0.088
AT5G01100	RI:5:36499:36567-36656:36725:-	0.000162966	0.088
AT5G03900	RI:5:1049595:1049670-1049777:1049842:+	0.00711093	0.088
AT5G05740	RI:5:1725810:1725920-1726008:1726058:-	5.36152e-05	0.088
AT5G16210	RI:5:5290627:5290863-5290988:5291399:-	0.000623055	0.088
AT5G67340	RI:5:26864942:26865379-26865452:26865568:+	0.0365265	0.088
AT1G31410	RI:1:11247654:11247815-11247951:11248133:-	0.0173491	0.089
AT1G79790	SE:1:30017632-30017713:30017761-30017830:-	0.00638364	0.089
AT2G23420	RI:2:9973610:9973690-9973796:9973970:+	0.0213516	0.089
AT2G25930	SE:2:11060836-11061241:11061473-11062017:+	0.000959659	0.089
AT2G35650	RI:2:14987229:14987365-14987440:14987939:+	0.0111431	0.089
AT2G44480	RI:2:18360313:18360366-18360461:18360536:+	0.00380185	0.089
AT3G54880	A5:3:20337487-20337657:20337487-20338401:-	0.00128023	0.089
AT4G07507	MX:4:4310507-4310624:4310775-4311263:4310507-4310946:4311170-4311263:+	0.03462	0.089
AT4G16990	A3:4:9562885-9562969:9562885-9563015:+	0.000113587	0.089
AT4G31170	RI:4:15155048:15155118-15155467:15155742:-	0.00166501	0.089
AT5G23050	RI:5:7734936:7735065-7735149:7735439:-	0.00014285	0.089
AT1G14910	A3:1:5142603-5142721:5142588-5142721:-	0.0119005	0.09
AT2G29140	RI:2:12533927:12534139-12534225:12534335:+	0.00893331	0.09
AT3G08620	SE:3:2618744-2618862:2618962-2619247:+	0.0144785	0.09
AT3G12250	RI:3:3906621:3906692-3906784:3906843:+	0.00747711	0.09
AT3G16810	RI:3:5725032:5725082-5725168:5725218:-	0.00170362	0.09
AT3G48110	RI:3:17765537:17765620-17765814:17765900:+	0.0144838	0.09
AT3G60910	RI:3:22502406:22502425-22502512:22502564:+	0.0217052	0.09
AT5G16715	RI:5:5489311:5489427-5489578:5489798:+	0.0296802	0.09
AT5G23420	RI:5:7889414:7889533-7889610:7889658:-	0.0117215	0.09
AT5G37850	A5:5:15065512-15065605:15065479-15065605:+	0.0466947	0.09
AT1G05570	RI:1:1649850:1649962-1650044:1650127:-	0.0139043	0.091
AT1G75850	RI:1:28481649:28481708-28481791:28481879:-	0.0498172	0.091
AT1G78920	RI:1:29676662:29676831-29677050:29677434:+	8.97924e-05	0.091
AT2G22980	RI:2:9779451:9779527-9779607:9779729:+	0.0224911	0.091
AT3G21280	A5:3:7481593-7481863:7481593-7481950:-	0.0288714	0.091
AT3G27000	RI:3:9954930:9955001-9955090:9955143:-	0.00215772	0.091
AT3G52526	SE:3:19484462-19486377:19486454-19487129:+	0.00213529	0.091
AT3G59660	RI:3:22037892:22037989-22038073:22038119:-	0.000191682	0.091
AT4G12780	RI:4:7515767:7515832-7516099:7516188:+	0.0103366	0.091
AT5G08320	A5:5:2677283-2677595:2677183-2677595:+	0.0112141	0.091
AT5G19400	RI:5:6541798:6542012-6542090:6544285:+	0.00175071	0.091
AT5G22510	RI:5:7476523:7476688-7476874:7477534:-	0.000677965	0.091
AT5G25440	A5:5:8856194-8856320:8856194-8856377:-	0.0345388	0.091
AT5G66640	A5:5:26600244-26600314:26600053-26600314:+	0.00451436	0.091
AT1G27630	SE:1:9611876-9612372:9612429-9612590:+	0.0284933	0.092
AT1G56500	RI:1:21161627:21161751-21161977:21162034:+	0.0367383	0.092
AT1G58602	RI:1:21758509:21758658-21760159:21761055:+	0.0277894	0.092
AT2G14680	A3:2:6282610-6283022:6282610-6283066:+	0.00141179	0.092
AT2G23450	RI:2:9990275:9990346-9990452:9991255:-	0.00300627	0.092
AT2G31865	RI:2:13547182:13547352-13547452:13547536:-	0.000224988	0.092
AT2G38550	A5:2:16133847-16134112:16133720-16134112:+	1.07877e-06	0.092
AT2G42500	SE:2:17700174-17700253:17700336-17701134:-	0.00308569	0.092
AT3G06670	RI:3:2108695:2109014-2109255:2109350:-	0.00567383	0.092
AT3G07550	RI:3:2409483:2410283-2410440:2411294:+	0.00812359	0.092
AT3G16785	RI:3:5717373:5718176-5718256:5718317:+	0.0257807	0.092
AT4G02570	RI:4:1128558:1128663-1128758:1128858:+	0.0229239	0.092
AT4G25515	A3:4:13030131-13030266:13030131-13030280:+	0.0287268	0.092
AT5G45710	RI:5:18541503:18541791-18541885:18542863:+	0.0233397	0.092
AT5G47480	RI:5:19261315:19261602-19261818:19261970:+	0.0220434	0.092
AT1G01910	RI:1:313145:313418-313567:313759:-	0.00477462	0.093
AT1G31070	RI:1:11086287:11086326-11086435:11086527:+	5.39926e-05	0.093
AT1G33720	RI:1:12222407:12223202-12223375:12223446:-	0.000758514	0.093
AT1G53165	SE:1:19815178-19815300:19815353-19815490:+	0.00882561	0.093
AT1G58200	RI:1:21550050:21550160-21550244:21550393:-	0.00171055	0.093
AT1G74440	RI:1:27979416:27979487-27979576:27979620:-	7.24688e-05	0.093
AT1G79280	RI:1:29825673:29825720-29825835:29825877:-	0.021716	0.093
AT2G21500	RI:2:9208980:9209026-9209287:9209660:-	0.00173671	0.093
AT3G03570	RI:3:859526:859662-859898:860469:+	0.00272851	0.093
AT3G04480	RI:3:1196239:1196271-1196384:1196609:-	0.00573799	0.093
AT4G01860	SE:4:806214-806305:806407-806677:-	0.0133755	0.093
AT4G08470	RI:4:5384308:5384421-5384505:5384718:-	0.000247369	0.093
AT4G09340	RI:4:5925593:5925646-5925731:5925799:-	0.000610636	0.093
AT4G21380	RI:4:11389877:11390114-11390206:11390416:-	0.00332966	0.093
AT4G22540	RI:4:11860444:11860780-11860946:11861139:-	0.0109686	0.093
AT4G34670	RI:4:16548998:16549103-16549189:16549202:+	0.0409022	0.093
AT1G10570	RI:1:3488644:3488945-3489075:3489123:+	0.0422099	0.094
AT1G13940	A5:1:4765925-4766396:4765925-4766594:-	0.017784	0.094
AT1G25375	RI:1:8902740:8902887-8902960:8903257:-	0.000162497	0.094
AT1G26090	RI:1:9021378:9021574-9021663:9021834:+	0.0120172	0.094
AT1G66920	SE:1:24966530-24966623:24966646-24966724:-	0.0253819	0.094
AT1G79245	A3:1:29807624-29807716:29807586-29807716:-	0.0012251	0.094
AT2G16090	SE:2:6989308-6989398:6989430-6989697:-	0.0189089	0.094
AT2G21520	RI:2:9215916:9215989-9216208:9216623:+	1.10308e-11	0.094
AT2G31580	RI:2:13443632:13443717-13443848:13444017:-	0.0470425	0.094
AT2G34770	SE:2:14665890-14666767:14666826-14666979:+	0.00605391	0.094
AT3G15160	RI:3:5107099:5107170-5107334:5107574:+	0.0453832	0.094
AT4G03110	RI:4:1376306:1376760-1376856:1376999:-	0.00160826	0.094
AT4G09340	SE:4:5925646-5925731:5925799-5925888:-	0.000128233	0.094
AT4G17620	RI:4:9824428:9824510-9824576:9824639:+	0.0290803	0.094
AT5G05140	RI:5:1521360:1521547-1521633:1521925:+	2.97258e-05	0.094
AT5G48970	SE:5:19859041-19859290:19859403-19859530:-	0.0232343	0.094
AT1G53290	A5:1:19872222-19872320:19872203-19872320:+	0.00277607	0.095
AT1G76850	RI:1:28850620:28850757-28850850:28851035:+	0.0113615	0.095
AT3G11560	RI:3:3643631:3643734-3643859:3643925:+	7.5849e-06	0.095
AT4G26650	SE:4:13445267-13445449:13445563-13445737:+	7.72282e-05	0.095
AT4G33500	RI:4:16112658:16113002-16113176:16113304:-	0.00121055	0.095
AT4G36980	RI:4:17436211:17436341-17436425:17436573:-	0.036102	0.095
AT5G10690	A5:5:3376144-3376238:3376144-3376260:-	0.00310083	0.095
AT5G23520	A3:5:7931537-7931635:7931388-7931635:-	0.048488	0.095
AT5G41260	SE:5:16505830-16505890:16505924-16506141:+	0.00388772	0.095
AT5G43560	RI:5:17500410:17500553-17501039:17501335:+	0.0013042	0.095
AT5G66070	RI:5:26422435:26422518-26422591:26423240:+	0.0137604	0.095
AT5G66900	SE:5:26715763-26715880:26716013-26716159:-	0.0145366	0.095
AT1G09910	RI:1:3220790:3220946-3221017:3221158:-	0.0137537	0.096
AT1G50410	RI:1:18674329:18675259-18675606:18675736:+	0.0118777	0.096
AT2G28320	RI:2:12096811:12096875-12096969:12097040:+	0.00162779	0.096
AT2G32320	A5:2:13728343-13728432:13728041-13728432:+	0.0485387	0.096
AT3G13750	RI:3:4512323:4512466-4512800:4512888:+	0	0.096
AT3G55630	RI:3:20638038:20638057-20638125:20638202:+	0.0409782	0.096
AT4G10060	RI:4:6292274:6292327-6292412:6292467:+	0.00430893	0.096
AT4G23460	RI:4:12246085:12246148-12246223:12246434:-	0.00114969	0.096
AT4G28860	A5:4:14249436-14249562:14249353-14249562:+	0.00232102	0.096
AT5G07770	A5:5:2475827-2475909:2475793-2475909:+	0.0207169	0.096
AT5G07890	A5:5:2519112-2519211:2519112-2519217:-	0.0182252	0.096
AT5G24430	RI:5:8341537:8341615-8341720:8341782:-	0.000987978	0.096
AT5G56460	RI:5:22865110:22865427-22865529:22865572:+	0.00299335	0.096
AT5G67340	RI:5:26864942:26865001-26865098:26865379:+	0.00069784	0.096
AT1G07480	RI:1:2297225:2297285-2297530:2297673:-	0.000753475	0.097
AT1G11310	RI:1:3801881:3802002-3802082:3802122:-	0	0.097
AT1G17370	SE:1:5953842-5954207:5954279-5954721:-	0.000517078	0.097
AT1G29240	RI:1:10217150:10217887-10217968:10219016:-	0.0069583	0.097
AT2G25590	RI:2:10891793:10892123-10892263:10893022:+	0.00298469	0.097
AT2G41700	A5:2:17384764-17384994:17384764-17385001:-	0.00946639	0.097
AT2G45380	SE:2:18701145-18701227:18701462-18701537:-	0.0441187	0.097
AT4G10590	RI:4:6538541:6538723-6538867:6539077:-	0.00380594	0.097
AT4G23140	RI:4:12122845:12123055-12123148:12123385:+	5.47728e-08	0.097
AT5G55896	RI:5:22631783:22631993-22632426:22632511:-	0.0320978	0.097
AT1G08720	RI:1:2775708:2776801-2777040:2777080:+	0.0492616	0.098
AT1G11130	RI:1:3724060:3724132-3724224:3724295:+	0.0192959	0.098
AT1G12360	RI:1:4202271:4202366-4202448:4202498:+	6.92506e-06	0.098
AT1G35350	RI:1:12983407:12983478-12983561:12983581:-	0.00148663	0.098
AT1G36160	RI:1:13536957:13537023-13537099:13537173:+	0.0137094	0.098
AT1G70530	RI:1:26589168:26589312-26589402:26589636:-	2.11677e-05	0.098
AT2G41700	SE:2:17389852-17389938:17389995-17390448:-	0.0218733	0.098
AT2G41960	RI:2:17514118:17516400-17516505:17516633:-	0.0367383	0.098
AT3G18290	RI:3:6276640:6276808-6276904:6278136:+	4.46995e-05	0.098
AT4G08690	SE:4:5552727-5552878:5552932-5553040:-	0.03279	0.098
AT4G11960	RI:4:7176749:7176845-7176933:7177045:-	0.0423507	0.098
AT4G15233	RI:4:8689060:8689158-8689239:8689307:+	6.07063e-05	0.098
AT4G24630	A3:4:12716091-12716191:12716091-12716281:+	0.0175572	0.098
AT5G05930	RI:5:1782269:1782393-1782486:1782742:-	0.0341126	0.098
AT5G19400	RI:5:6541562:6541684-6541798:6544285:+	2.15507e-06	0.098
AT1G52290	RI:1:19471119:19471195-19471273:19471363:-	0.00304433	0.099
AT1G58200	RI:1:21549754:21549921-21550050:21550160:-	0.000261045	0.099
AT1G77990	RI:1:29320783:29321069-29321416:29321542:-	0.0119223	0.099
AT2G27900	A5:2:11882884-11882992:11882812-11882992:+	0.0422829	0.099
AT3G13810	RI:3:4545518:4545917-4546397:4547295:+	0.00986055	0.099
AT4G27860	RI:4:13875157:13875246-13875323:13875577:+	0.00766228	0.099
AT4G34265	SE:4:16402735-16402958:16403009-16403455:+	0.0130217	0.099
AT5G48120	RI:5:19508327:19508415-19508494:19508574:-	0.0444769	0.099
AT5G66070	RI:5:26422591:26422743-26422911:26423240:+	0.00624919	0.099
AT1G01650	RI:1:236673:236784-236865:237023:-	1.60729e-06	0.1
AT1G27921	RI:1:9729600:9729747-9729856:9729979:-	0.00869648	0.1
AT1G30240	RI:1:10645202:10645266-10645356:10645472:-	0.044955	0.1
AT1G47270	A3:1:17327086-17327158:17327086-17327166:+	0.0249064	0.1
AT1G55120	RI:1:20566930:20566938-20567032:20567903:+	0.004926	0.1
AT1G76970	SE:1:28924496-28924571:28924649-28925206:-	0.0154271	0.1
AT1G77800	RI:1:29255544:29255727-29255803:29255891:+	0.0237535	0.1
AT2G44900	RI:2:18514383:18516011-18516124:18516468:-	0.00951376	0.1
AT3G14010	RI:3:4639007:4639107-4639193:4639253:+	0.0129969	0.1
AT3G49140	RI:3:18213696:18213836-18214121:18214188:-	0.0161209	0.1
AT4G01130	RI:4:487362:487632-487751:488226:+	0.0012658	0.1
AT4G02200	A5:4:973229-973530:973197-973530:+	0.000423795	0.1
AT4G11670	SE:4:7052111-7052475:7052648-7052800:-	0.0137665	0.1
AT4G23280	RI:4:12175602:12175781-12175859:12175980:+	0.0252803	0.1
AT5G23890	RI:5:8061140:8061230-8061511:8061586:+	0.000124623	0.1
AT5G54440	RI:5:22102326:22102486-22102600:22102689:+	0.00222308	0.1
AT2G42950	SE:2:17865128-17865419:17865478-17865570:+	0.00463607	0.101
AT5G37370	SE:5:14814848-14815172:14815545-14815698:-	0.0478194	0.101
AT1G19000	RI:1:6560792:6561142-6561321:6561682:-	0.000148409	0.102
AT1G52360	RI:1:19503802:19503857-19503944:19504015:+	0.00677258	0.102
AT1G53400	RI:1:19925592:19925714-19926137:19926256:+	0.000197007	0.102
AT2G25850	RI:2:11028140:11028469-11028553:11028810:-	0.0464665	0.102
AT2G43640	SE:2:18098408-18098617:18098660-18099028:-	0.0147011	0.102
AT3G57170	RI:3:21159824:21159912-21160026:21160435:-	0.0159235	0.102
AT4G34265	SE:4:16402735-16402958:16403026-16403455:+	0.00547295	0.102
AT5G03900	RI:5:1049404:1049487-1049595:1049670:+	2.70104e-05	0.102
AT5G35980	RI:5:14131675:14131797-14132154:14132304:+	0.000118514	0.102
AT5G41370	SE:5:16552363-16552513:16552572-16552695:+	0.047952	0.102
AT5G53850	A5:5:21863128-21863653:21863128-21864089:-	0.0122402	0.102
AT1G07650	RI:1:2363691:2363762-2363858:2363929:-	6.16432e-06	0.103
AT1G08720	RI:1:2778737:2778913-2778993:2779308:+	0.0237588	0.103
AT1G13450	A5:1:4613516-4613755:4613516-4614198:-	0.0241451	0.103
AT1G16260	SE:1:5560915-5560984:5561110-5561169:-	0.0028085	0.103
AT1G66980	RI:1:25000097:25000381-25000469:25000507:-	0.0224641	0.103
AT1G73430	RI:1:27609595:27609687-27609937:27610062:+	0.0133579	0.103
AT2G25590	RI:2:10891793:10892352-10892601:10893022:+	0.000954007	0.103
AT3G12100	RI:3:3855532:3855601-3855726:3855864:-	0.00313434	0.103
AT3G16830	RI:3:5732577:5732754-5732844:5732976:+	1.63499e-06	0.103
AT3G22380	RI:3:7913372:7913911-7914003:7914202:+	0.000278394	0.103
AT3G23980	RI:3:8665575:8665694-8665990:8666537:-	0.00114969	0.103
AT3G46130	RI:3:16945364:16945492-16945621:16946461:+	0.0362893	0.103
AT4G28080	RI:4:13956640:13956993-13957086:13957158:-	2.08747e-05	0.103
AT5G61910	RI:5:24858316:24858346-24858421:24858469:-	0.00944086	0.103
AT1G01930	RI:1:320769:321422-321751:321865:-	0.0399856	0.104
AT1G32490	RI:1:11747155:11747226-11747318:11747372:-	0.000447522	0.104
AT1G50030	RI:1:18533069:18533167-18533271:18533311:-	0.00192054	0.104
AT1G72640	RI:1:27347251:27347308-27347394:27347489:-	0.00715216	0.104
AT2G01350	RI:2:166723:166853-166935:167071:-	0.0290803	0.104
AT2G16940	RI:2:7345695:7345985-7346082:7346177:-	0.000910134	0.104
AT3G47730	RI:3:17595992:17596068-17596168:17596224:-	0.0111431	0.104
AT4G14290	RI:4:8226866:8226936-8227015:8227064:-	0.0499523	0.104
AT4G14365	MX:4:8272686-8272789:8272805-8272968:8272686-8272850:8272880-8272968:-	0.0160961	0.104
AT4G19420	RI:4:10588211:10588288-10588378:10588424:-	0.00556804	0.104
AT5G07150	RI:5:2216224:2216907-2216998:2217191:+	0.036248	0.104
AT5G14720	RI:5:4748962:4749004-4749069:4749194:-	0.0390029	0.104
AT5G16270	RI:5:5321554:5321587-5321809:5321920:+	0.0148554	0.104
AT5G43310	RI:5:17384199:17384319-17384403:17384582:-	0.00243544	0.104
AT1G27630	SE:1:9611876-9612338:9612429-9612590:+	0.00717721	0.105
AT1G67850	RI:1:25440981:25441060-25441157:25441223:+	0.00144056	0.105
AT2G01450	RI:2:201224:201243-201361:201423:-	6.67469e-11	0.105
AT2G04050	A5:2:1338086-1338207:1338086-1338253:-	0.00428484	0.105
AT2G28360	SE:2:12127131-12127221:12127347-12127477:-	0.011052	0.105
AT3G11880	RI:3:3752771:3752903-3752977:3753421:+	0.0139568	0.105
AT3G18500	A3:3:6353200-6353271:6353200-6353470:+	0.0124239	0.105
AT3G19720	RI:3:6851049:6851209-6851318:6851381:-	0.0245648	0.105
AT5G64730	A5:5:25874254-25874343:25874250-25874343:+	0.0116006	0.105
AT1G03080	A3:1:737437-737874:737433-737874:-	0.0308326	0.106
AT1G10820	RI:1:3602606:3602671-3602999:3603055:-	0.0137007	0.106
[truncated: 1,462 more rows]
